# Supplementary material for: Diagnostic biomarker candidates for pulpitis revealed by bioinformatics analysis of merged microarray gene expression datasets
Source: BMC Oral Health. 2020 Oct 12;20:279. doi: 10.1186/s12903-020-01266-5 (PMC7552454; doi:10.1186/s12903-020-01266-5)
Supplement: Supplementary file 1 — Additional file 1. Details of expression matrix from integrated datasets. [file 12903_2020_1266_MOESM1_ESM.xlsx]

## Sheet: Additonal file1  expression mat
	GSM2052371	GSM2052372	GSM2052373	GSM2052374	GSM2052375	GSM2052376	GSM2434480	GSM2434481	GSM2434482	GSM2434483	GSM2434484	GSM2052377	GSM2052378	GSM2052379	GSM2052380	GSM2052381	GSM2052382	GSM2434474	GSM2434476	GSM2434477	GSM2434478	GSM2434479
SAMD11	4.73154	5.0493	5.42712	5.37645	5.47218	5.41126	5.64226	5.07412	4.94781	5.80716	5.27607	5.41848	5.11798	5.38246	5.84419	5.66962	5.78456	5.06461	4.80302	5.61103	5.86351	5.93324
KLHL17	7.7363	7.31569	7.32011	7.06686	7.37304	7.93834	7.64469	7.69966	7.62025	7.62773	7.83813	7.85653	7.39472	7.72795	8.09951	7.6991	7.53857	8.24025	7.62529	7.04697	7.392	7.08084
PLEKHN1	5.97884	5.91018	5.68108	5.7567	5.88037	5.64236	5.91995	5.91938	5.73703	5.92955	6.05973	6.36831	5.98324	6.44221	6.047	5.80007	5.81492	6.33586	6.00295	6.14452	6.01242	5.89255
ISG15	11.3457	11.4823	11.5002	11.7517	11.7869	11.7599	11.3319	10.87	11.4475	11.2543	11.3903	11.362	11.4428	11.3422	11.827	11.7371	11.6797	11.6457	11.4817	12.3241	12.1121	12.4926
AGRN	5.4667	5.2361	5.29752	5.1739	5.7155	5.76879	5.62767	5.44974	5.3916	6.01468	5.82286	5.43636	5.76342	5.23345	5.55784	5.89492	5.51938	4.90394	5.19231	5.28754	5.62383	5.39758
TTLL10	5.81947	5.64934	5.8785	5.81244	5.65793	5.58321	6.27965	6.32141	6.28495	6.32835	6.41641	6.30603	6.59861	6.43354	5.84819	5.70227	5.90541	5.21968	5.65061	5.02278	5.54695	5.28918
B3GALT6	10.043	9.92742	9.51916	10.3118	9.8928	9.96448	10.1865	10.4047	9.92994	9.99161	10.3687	9.48103	9.91316	10.0111	10.2039	9.92156	10.1765	9.79731	9.81452	9.84588	9.89229	10.0196
PUSL1	5.05661	5.52849	5.42104	5.31178	5.11233	5.2712	5.07698	5.38614	5.3891	5.20667	5.86042	5.07336	5.84332	5.40934	5.42149	5.44407	5.5786	5.6601	5.49687	5.03944	5.15188	5.11094
CPTP	5.97911	5.2873	5.45693	5.70647	5.59817	5.50477	5.43089	5.61815	5.47024	5.61929	5.85653	4.83476	6.00748	5.3932	5.90825	5.30546	5.41572	5.37206	5.09929	5.26164	5.29863	5.35043
TAS1R3	3.47266	3.11281	3.64399	3.16244	3.30799	3.52484	4.09411	3.20986	3.15511	3.83035	3.75336	3.58377	4.16221	4.23198	3.54134	3.68643	3.39651	3.89823	3.23517	3.20726	3.14336	3.30245
TMEM88B	6.92828	6.45037	5.53058	7.12158	6.47006	6.92693	7.02732	7.00399	7.18991	7.29561	6.86726	7.69912	7.25607	6.24537	6.97931	7.10105	7.2983	6.82392	7.05812	6.21415	6.2211	6.25776
VWA1	5.33863	5.05761	5.38679	4.74201	5.29847	5.1791	5.51436	5.47804	5.41061	5.4637	5.23899	6.17811	5.95882	5.36437	4.85335	5.61246	5.68066	5.36245	5.19694	5.8272	5.59539	5.53043
ATAD3B	3.79646	3.99987	3.45697	4.33409	3.75352	5.00326	4.1182	4.36509	4.21556	4.36637	2.51728	3.48353	4.73654	4.16411	4.31963	3.88778	5.17149	4.48044	4.21464	4.55348	4.42693	3.91803
ATAD3A	4.20331	5.23881	4.58611	4.89687	4.50918	4.86285	5.09045	4.73957	4.25101	5.00433	3.23054	4.7934	4.77336	3.88697	3.97763	4.58521	4.48394	4.62995	4.05351	4.50212	4.37631	4.72899
MIB2	5.86551	5.73698	6.30556	6.34532	6.70357	6.25683	6.38448	6.50318	6.6555	6.73747	6.23435	6.09054	6.34606	6.72738	6.24645	6.17556	5.93894	6.27206	6.45577	5.73212	5.43951	5.47807
CALML6	5.63985	4.89211	5.6794	4.83572	5.09792	5.06193	6.65249	6.75114	7.32491	5.69628	5.95485	5.06603	6.20043	6.12594	5.84561	4.7763	5.45026	3.32941	4.52965	4.50688	4.57464	5.01299
GABRD	5.92721	5.73054	6.07221	6.16753	5.99856	6.06907	5.96896	6.05008	5.64241	5.43105	5.67202	4.5479	4.81246	4.98522	6.04782	6.15749	6.46086	6.06994	5.22155	6.00288	5.79965	6.08109
PRKCZ	6.60923	6.45076	6.57482	7.10879	7.09737	7.12876	7.16079	6.98637	7.06616	6.74703	6.53674	6.69675	6.69686	6.71677	6.65857	6.97259	6.78016	6.80328	6.98318	6.4865	6.49403	6.67926
SKI	6.405	6.75351	6.74936	6.44659	6.72616	6.31125	6.38244	6.49295	6.53522	6.42936	7.01744	6.35715	6.42317	6.09655	6.56756	6.89698	6.87168	6.56383	5.98895	6.75611	6.59529	6.63434
RER1	9.31292	9.26267	9.14421	9.30544	9.10399	9.27498	9.109	9.00986	9.07186	9.07858	9.33253	8.82737	8.93434	9.14519	9.2178	9.23736	9.34318	9.25894	9.28269	9.33132	9.28314	9.47399
PLCH2	5.45584	6.07157	6.22805	6.80483	6.16556	5.78946	6.42553	6.2964	6.18148	5.86085	5.51245	6.08132	6.15906	6.6709	5.70075	6.28499	5.51046	5.91615	5.90556	6.11455	6.01301	6.43272
TNFRSF14	8.39056	8.49222	8.33356	8.35824	7.97894	8.08211	8.60803	8.80102	8.60877	8.62456	8.655	8.98093	9.07181	8.86431	8.0724	8.61735	8.56893	7.65549	8.07808	8.69475	8.76366	8.59367
PRXL2B	5.7293	5.56382	5.19266	5.49545	5.85758	5.71128	5.55774	5.37048	5.59021	5.5568	5.61254	5.57824	5.50551	5.10118	5.5995	5.29444	5.48954	5.36808	5.46025	5.67245	5.62443	5.73545
ACTRT2	4.75524	4.94644	4.89869	4.10214	5.0491	4.81617	4.97936	5.20932	4.70561	5.04012	4.71429	4.34037	5.53032	5.25847	4.74229	4.32654	4.7189	4.96753	4.94891	4.28538	3.99651	4.29449
PRDM16	4.16158	4.59841	4.78855	4.71099	4.84723	4.48111	4.62772	4.7951	5.04809	4.54833	3.90018	4.96576	5.05269	4.66283	4.85607	5.06343	4.44318	4.42403	4.37444	4.74375	4.74834	5.03265
ARHGEF16	4.01139	4.42656	4.5867	4.30472	4.14412	3.96355	3.886	4.29979	4.28679	3.16656	4.85071	4.93194	4.45281	4.09087	4.18519	4.17118	4.50011	4.14459	4.15061	5.08431	4.96351	4.9528
TP73	4.65319	4.10407	4.32451	4.93482	4.11339	5.24821	4.57568	4.4568	4.37667	4.65747	4.80628	5.33364	4.85283	5.21816	4.45013	4.52933	4.43368	4.9653	5.1401	4.46315	4.63065	4.86428
CCDC27	5.39284	5.26136	5.29186	5.04663	5.61817	5.29573	5.26673	5.43486	5.16493	5.40225	5.17466	5.21537	5.31568	4.78887	5.13735	5.2981	5.85192	5.35253	5.46813	5.21183	5.06431	4.99286
SMIM1	6.92941	7.19222	6.86266	7.32342	7.42222	6.84663	7.38701	7.63839	7.18213	7.02756	7.39251	6.99474	6.84016	7.11012	7.74823	6.98778	6.66862	6.72444	6.46582	6.75104	6.98849	7.00348
DFFB	5.24466	4.92421	5.01734	5.47949	5.20974	4.23492	4.8305	5.12144	5.035	5.57893	3.60093	4.85357	4.11819	5.17627	4.74954	4.66186	4.86107	5.50134	5.03455	4.06953	4.6395	4.90814
AJAP1	7.32763	7.18131	7.19084	7.71272	7.65043	7.83228	6.96298	7.40841	6.73436	8.22199	7.79461	6.6879	6.61519	6.79822	7.72939	7.53298	7.81556	7.63658	6.49462	7.40658	7.67892	7.02789
KCNAB2	3.81241	3.26908	4.11869	4.08862	4.15447	3.77402	4.14588	3.98833	4.03739	4.17675	2.89715	5.00703	5.36294	5.18086	4.20679	4.20571	4.38099	4.90508	4.48983	5.22157	5.27777	5.45253
RNF207	4.35756	4.14916	4.02276	4.24294	4.40173	4.60737	4.87759	4.62581	4.5578	3.92842	3.94414	4.43105	4.0784	4.65769	3.84649	3.62902	4.16063	3.91084	3.9312	4.46562	3.94002	4.06707
HES3	3.0488	3.00715	3.43517	3.21388	2.76192	3.10183	2.7946	2.83794	2.9996	2.81696	4.08072	2.63395	3.26474	3.06063	3.29564	3.63849	3.41057	2.84138	3.30018	3.06345	3.1709	3.06544
ESPN	4.72295	5.43276	4.45437	3.87249	4.06576	4.6781	4.89485	4.82049	4.55119	4.69086	4.30035	5.53625	5.21648	5.37518	4.99274	4.75537	5.23327	4.96887	4.86925	5.39184	5.36312	5.51789
TAS1R1	4.54446	4.01915	4.12245	4.65741	3.99757	3.5918	4.08291	4.06491	4.25302	3.95066	4.01074	3.96491	4.60978	3.89814	4.65507	4.54648	4.12004	4.07	3.95765	4.61773	4.66612	4.52661
ZBTB48	7.00433	7.22883	7.88825	7.56567	7.51946	7.48988	7.56218	7.6063	7.61025	7.55249	7.30896	7.32938	7.02298	7.08105	7.24796	7.64627	7.26376	7.31431	7.70059	6.61389	6.78159	6.84914
PHF13	5.9369	6.51693	6.39817	6.60111	5.9128	6.32589	6.20944	6.72012	6.35382	6.14199	6.60988	5.87011	5.88356	5.83679	6.43555	5.83745	6.31858	5.49909	5.86371	6.07803	6.19344	6.02136
THAP3	4.51557	4.55514	4.63756	4.86782	4.99613	4.98705	4.98864	4.97807	4.78313	5.05716	3.53243	4.6926	4.63508	3.75539	4.83479	4.43081	4.407	4.01591	3.99245	4.84004	5.12441	4.61181
CAMTA1	6.24971	6.04732	6.05524	5.95572	6.18398	6.00616	6.22206	5.8292	6.02951	5.80378	6.55518	5.65326	5.58583	5.45187	5.96039	6.00424	5.99236	5.77403	5.36628	6.41183	5.7655	5.45921
VAMP3	8.29573	8.4536	8.25712	8.38713	8.4308	8.36846	8.17607	8.00559	8.21193	8.23656	8.45899	7.89281	7.75758	8.16658	8.08665	8.21743	8.20746	8.6391	8.05931	7.86861	8.03064	7.86038
PER3	9.59581	9.60624	9.7413	9.53107	9.43906	9.53553	8.98989	9.20516	8.88777	9.24297	9.34267	7.27792	7.46603	7.97279	7.91308	8.34905	8.42618	8.21103	7.07319	7.75395	8.28247	7.91526
PARK7	10.2863	10.3306	10.4072	10.4835	10.5141	10.6283	10.6386	10.5403	10.686	10.1353	10.5079	9.98439	9.90731	9.98397	10.1543	10.2936	10.3077	10.4452	10.1688	10.2053	10.194	10.4009
SLC45A1	4.75517	4.29171	4.93575	4.46049	4.68197	4.8973	4.98702	4.81447	4.88145	4.87136	4.71226	5.21928	5.16444	5.01536	5.39237	5.48853	5.13573	4.95201	4.77947	5.25007	5.13199	5.30806
CA6	4.88086	5.01131	4.55557	5.06273	4.77014	4.44229	4.77987	4.79167	4.68349	4.68479	4.90661	5.17421	4.90192	4.94614	4.71928	4.82384	4.83491	5.01009	4.9545	4.98771	4.64445	4.69703
H6PD	5.63777	5.5365	5.17318	5.29884	5.34573	5.3465	5.21761	5.48595	5.30975	5.08383	6.02938	5.22398	5.23388	5.63763	6.04405	5.56155	5.8792	4.92261	5.72555	5.82322	5.43111	5.57653
TMEM201	5.4441	5.33591	5.73094	5.58728	6.07593	5.73996	5.47272	5.70486	5.42148	5.65513	5.29749	5.35752	5.44066	5.38641	5.37342	5.57547	5.09776	5.26943	5.33412	5.58386	5.6001	5.64442
PIK3CD	4.82362	4.40834	4.98703	4.55702	4.70391	4.79321	4.86949	5.30123	5.24105	5.32074	4.81551	5.7584	6.2642	6.48749	5.35965	5.13226	5.32352	6.16644	5.43031	5.02918	4.99827	4.96429
NMNAT1	6.81526	7.1226	7.10285	6.97477	7.19121	7.33131	6.77182	6.75889	6.74373	6.92182	7.04361	6.83471	5.83654	6.97747	7.10344	7.03882	6.98209	6.84654	7.03875	7.15814	7.12181	7.13929
RBP7	8.51755	8.53045	8.50625	8.97651	8.86916	8.92719	8.81904	8.64283	9.00822	8.81888	9.23797	8.20844	8.77696	8.69123	9.25055	9.17792	9.28812	7.99285	8.55955	8.77206	8.83926	8.9759
UBE4B	8.22979	7.98092	8.15186	8.36234	8.30802	8.25756	8.12134	8.18312	8.19896	8.2633	8.38964	8.17283	8.13485	8.32884	8.40137	8.28183	8.05771	8.04963	7.89241	8.2992	8.36849	8.15727
KIF1B	7.48774	7.58709	7.51291	7.35227	7.22225	7.45188	7.1368	7.26226	7.24214	7.43361	7.66687	6.99558	6.88794	7.05032	7.63865	7.25962	7.14604	7.19514	6.83721	7.3501	7.2897	7.16272
PEX14	6.50344	6.03733	6.42284	6.52431	6.40694	6.12568	6.31249	5.85977	6.35616	6.52823	6.80971	5.75603	5.48263	6.14412	6.18015	6.19454	6.14914	5.9583	5.88568	5.69478	5.66419	5.88797
ANGPTL7	5.70161	5.00311	6.03477	6.158	6.63821	6.71031	5.59074	5.48248	5.53888	5.57949	5.94148	6.06735	5.46259	5.65033	5.0782	5.30457	5.9358	5.99471	5.56274	6.20456	6.04978	5.81869
DISP3	3.46602	3.72166	3.08062	3.74774	3.89691	3.99309	4.04522	2.92898	3.42625	2.90716	3.95732	3.45511	4.25676	3.45711	2.72044	3.36973	3.66676	3.34656	2.93987	4.11265	4.0041	3.86796
FBXO44	5.02763	4.68994	4.66793	4.72116	4.81802	5.15874	5.05615	4.75544	4.66405	5.77394	5.72647	4.73609	4.93874	4.81617	5.41008	4.80344	5.17493	4.04908	4.79786	4.82902	4.66709	4.39988
FBXO6	6.61863	6.05049	6.769	6.52504	7.033	7.25045	6.66755	6.36165	6.79299	6.46259	6.98288	7.05417	6.84223	6.89378	6.55811	6.95128	7.39811	7.2195	6.84787	7.24101	7.03122	7.58735
DRAXIN	4.95265	4.3735	4.33793	4.67338	4.79996	3.35171	4.1637	4.44614	4.40987	4.12905	2.00024	4.74082	4.98151	5.47425	4.16327	4.0839	4.09989	4.63343	5.63483	5.87867	5.00592	5.70498
AGTRAP	7.0132	7.04364	7.34101	7.33229	7.32024	7.48079	6.71792	6.38054	6.81584	7.36677	6.6362	7.62423	7.40739	6.8827	7.63388	7.02501	7.29646	6.95446	7.34413	8.0197	7.94463	8.24341
CLCN6	6.51173	6.57921	6.70979	6.65771	6.50797	6.33165	6.58971	6.37276	6.19363	6.43389	6.33303	6.70086	6.02429	6.37731	6.39174	6.57934	6.7256	6.1552	6.54892	6.87911	6.60448	6.79329
PLOD1	7.69039	7.52787	7.46335	7.64725	7.55949	7.6676	7.73323	7.75246	7.6824	7.56657	7.96056	7.83861	7.973	8.15161	7.66105	7.61488	7.8126	7.83499	7.57749	7.98428	7.96653	7.21417
MFN2	9.74729	9.51598	9.5448	9.60965	9.73899	9.7221	9.67166	9.56241	9.72408	9.96372	9.75542	9.31177	9.31733	9.61392	9.59149	9.69478	9.86928	9.03283	9.49899	9.3336	9.30122	9.21339
MIIP	7.10342	6.65716	6.54652	6.53061	6.89928	6.51868	6.97492	7.16366	6.99531	6.94993	6.83177	6.76678	6.74916	7.07164	6.76238	6.85713	7.02371	6.53195	6.82205	6.5362	6.28764	6.64066
TNFRSF8	4.98198	4.25484	5.03825	4.44669	4.77325	4.60851	4.98447	4.78702	4.7674	4.98501	4.70614	5.46402	5.05768	5.23138	5.02336	4.85979	5.07985	4.97752	4.73302	5.23753	5.01187	5.32636
VPS13D	6.81109	6.96442	6.84084	6.61157	6.6621	6.60872	6.72478	6.73921	6.60138	6.64896	6.84223	6.65184	6.64135	6.90385	6.6487	6.72524	6.70504	6.63188	6.60058	6.73574	6.79711	6.68128
AADACL4	3.37803	3.24794	2.95398	3.13686	3.39614	3.25488	3.76701	3.06551	3.45255	3.58678	1.99925	5.37484	3.95819	3.21526	3.32451	2.97181	3.4552	3.73802	3.96957	4.24306	4.06051	3.88971
AADACL3	2.59194	2.94903	3.55628	2.78131	2.87065	2.45663	3.08802	3.35965	3.61467	3.07893	2.38852	2.97192	3.60485	2.88738	2.76077	3.40899	3.24906	3.1269	2.45978	2.6363	2.56382	3.00517
C1orf158	3.51629	3.78076	2.83725	3.28913	3.69361	3.58496	3.68455	3.52058	3.56657	3.21711	3.49595	3.41985	3.8379	4.0298	3.38314	3.42349	3.61082	3.83013	4.01052	3.2351	3.13221	3.38462
PRAMEF12	4.30995	4.45964	4.27886	5.07181	4.22495	4.32695	4.90599	4.89322	4.99116	4.63413	4.40923	4.92003	4.59364	5.38653	4.10725	4.29647	5.39815	4.5776	4.6193	4.26636	4.25377	4.32618
PRAMEF2	3.87832	3.30464	4.06766	3.55183	3.67309	3.25886	3.63509	2.81665	3.04766	3.42747	4.38505	3.26151	3.66579	3.25656	3.58802	2.74393	2.8885	3.75748	3.33524	3.57051	3.08397	2.9195
PRAMEF10	5.61452	5.48773	5.24658	5.5	4.33376	5.25182	5.598	4.71282	4.81718	4.85918	5.68692	5.39099	5.1213	5.20634	4.80806	4.17339	5.25528	5.92229	5.19976	4.92437	4.77738	4.51904
PRAMEF20	4.00763	3.14709	3.26634	3.14917	2.63139	2.91981	3.41111	2.8849	3.93522	3.50769	3.72163	3.0848	3.50338	3.35585	3.061	3.15703	3.12562	3.25616	2.09364	2.77026	3.36953	3.08788
PDPN	8.21231	8.26475	8.11323	8.37481	8.89414	8.92547	7.6155	7.7812	7.46055	7.55816	7.60487	7.99042	7.86138	7.66273	8.46075	8.65103	8.32664	9.55205	8.37421	9.56226	9.38144	9.807
PRDM2	6.29944	6.26979	6.19619	6.51359	6.37511	6.05685	6.37277	6.14832	6.2122	6.59023	6.30544	6.44554	6.7695	6.55126	6.08769	6.58998	6.05688	6.44324	6.5612	6.04648	6.19404	6.3143
KAZN	5.68208	5.60941	5.7339	5.79802	5.65165	5.49493	5.29145	5.29645	5.32647	5.68907	5.70454	5.17337	5.38675	4.54233	5.2962	5.37169	5.40362	5.29422	5.48881	4.96899	5.32707	5.37597
TMEM51	5.62553	5.32618	5.39495	5.9695	6.60923	5.78857	5.60278	5.68285	5.72947	5.73738	5.64384	6.27307	6.01938	6.03655	6.21117	6.16715	6.06163	6.28802	6.23788	6.43908	6.55365	6.48206
FHAD1	4.83681	4.98886	4.92129	5.0748	4.75743	4.78234	4.43481	4.4318	4.06084	4.03663	3.74694	4.98945	5.45642	4.99655	4.78672	5.05532	4.73993	5.407	6.15878	6.43423	6.08386	5.93002
EFHD2	7.27763	7.58693	7.43595	7.56046	7.74843	7.36856	7.23844	6.99676	7.36154	6.93471	7.53547	9.09435	8.88183	9.03386	8.49764	7.58048	8.19698	8.95616	9.25818	9.54753	9.06967	9.7375
CTRC	4.82381	5.66128	5.11029	5.68943	4.87162	5.05622	5.69916	5.78689	5.59962	5.63305	4.86336	5.51285	6.14186	5.22713	5.5017	5.20127	5.62192	5.38325	5.34479	5.00265	4.93733	5.17451
CELA2A	3.41473	4.46873	3.79186	4.0497	4.68594	3.50468	3.84106	4.61331	4.22943	4.2892	4.74811	4.48587	5.78137	4.28331	4.72872	3.74202	4.38911	4.30047	4.277	4.12224	4.37785	4.30283
CELA2B	3.78034	4.64423	3.81507	3.81944	3.96377	3.98247	3.56619	4.30344	3.93695	3.99401	4.43212	4.73103	3.59867	3.95132	3.86244	3.83605	4.18093	4.02936	4.00696	3.85921	4.10323	4.03162
DNAJC16	6.72762	6.36048	6.86018	6.83581	6.74812	6.64136	6.25149	6.35297	6.42153	6.23587	6.85795	5.87077	6.14279	6.36413	6.38623	6.28006	6.35001	6.7634	6.04373	6.65427	6.54803	6.57109
PLEKHM2	7.2503	7.28384	7.624	7.43397	7.62325	7.35528	7.46362	7.49857	7.48245	7.42401	7.51127	7.75943	7.79882	7.87803	7.71706	7.46208	7.72466	7.4006	7.57789	8.06419	7.90475	7.78917
SLC25A34	5.85486	5.95726	5.54213	5.62589	5.84129	5.15788	5.66326	5.65587	5.42638	5.54731	5.83893	5.30917	4.79634	5.19324	5.7075	4.95789	5.75559	4.73513	4.76041	5.69049	5.76584	5.62742
TMEM82	3.01462	3.47971	2.65204	3.44958	2.83642	3.08625	2.76267	2.80561	3.46702	2.78482	3.82907	3.29336	3.15521	3.27784	3.85762	3.837	3.37141	4.01447	3.80495	2.99569	2.98209	3.00299
FBLIM1	8.20018	7.2766	7.94445	7.32573	7.41193	7.06843	7.55834	7.8284	7.76575	7.74471	5.84462	7.86286	7.18508	7.43337	8.07467	7.40595	7.52592	7.55701	7.75349	7.72592	7.85074	8.21865
SPEN	8.77414	8.86174	8.90126	8.7843	8.70407	8.84494	8.90161	9.02225	8.71648	8.86095	9.09049	8.22884	8.83182	8.55751	9.03178	8.69949	8.78887	8.70577	8.11461	8.65748	8.69038	8.51227
SRARP	4.25934	3.68953	3.7498	3.97223	4.23184	3.35736	3.60972	3.5478	3.93436	3.85805	3.69831	3.28733	4.27393	3.65203	3.69309	3.53329	3.25525	3.9562	4.33051	3.17544	3.36321	3.30134
CLCNKA	3.00457	3.20096	2.93554	2.8491	2.33415	2.69428	4.23936	3.55736	3.93629	3.58926	2.80516	3.7208	3.5247	3.58809	3.32092	4.33925	3.48924	2.67242	3.49708	2.82548	2.93045	2.86404
CLCNKB	5.30932	5.07897	4.95214	4.26919	5.34853	5.16365	4.97428	5.10731	5.06824	4.84233	5.00989	5.52692	5.11402	4.52247	5.29093	4.76806	3.7121	5.15469	5.17101	4.79249	4.86694	4.81041
SZRD1	7.22152	7.07342	7.10767	7.16981	7.20376	7.30357	7.04163	6.89197	7.29169	6.75207	7.07883	7.02351	6.83088	6.77539	7.40927	7.12137	7.14101	7.04846	7.03315	7.58901	7.39988	7.52129
NECAP2	7.60187	7.77608	7.75708	7.75196	7.84802	8.0361	7.69552	7.61566	7.72596	7.57231	8.17804	8.12578	8.04009	7.69505	7.49541	7.45043	7.88587	8.16478	8.01769	7.75017	7.68638	7.79981
CROCC	4.37794	4.19984	4.10039	4.36626	4.36379	4.18685	5.09553	4.57663	4.83759	4.52121	4.7711	4.12808	4.36578	5.21736	4.50524	4.42196	4.57386	4.22438	4.4288	3.51286	3.59615	3.59487
PADI1	4.25206	4.70158	4.09159	4.08202	4.32295	4.21962	4.47958	4.42045	4.33154	4.45765	4.50987	4.60543	5.09606	5.21227	4.14184	4.2089	4.30873	4.72317	4.60928	4.31166	4.39088	4.26307
PADI3	3.57234	3.57741	3.99937	3.8232	4.16001	3.67416	4.19024	3.52583	4.1557	3.98548	3.26695	4.50835	3.56335	4.36705	3.76593	3.6962	4.10541	3.71149	4.16772	4.0414	3.76421	4.00248
PADI4	4.0402	4.15688	4.57193	4.60554	3.79606	4.12785	3.85613	4.20508	4.49772	4.28045	3.73888	5.33109	4.67152	4.72862	4.50651	4.41283	3.93348	4.96412	4.69485	5.09565	4.64372	4.80884
ARHGEF10L	5.71084	5.63084	5.77627	5.32905	5.52319	5.09096	5.80015	5.77347	5.52546	5.70788	5.55811	6.11984	5.47518	5.53141	5.16168	5.94333	5.64884	5.8039	5.80687	5.41215	5.27921	4.7082
ACTL8	4.97842	4.81024	4.90077	5.27125	4.64233	4.63495	4.91032	4.91739	4.72059	4.70932	5.04629	4.95135	5.0833	4.93589	4.85876	4.5576	4.96122	4.98293	4.94128	4.91367	4.76035	5.05938
IGSF21	4.01707	4.10221	4.16358	3.35323	3.74106	4.2443	4.34047	4.5547	3.85138	3.88942	4.01113	4.12462	3.44689	3.75735	4.65249	4.64115	4.3533	3.90071	4.50433	3.75804	3.62868	3.61388
KLHDC7A	4.46039	4.24057	4.55862	4.43722	4.03295	4.30518	4.38841	4.09936	4.30046	4.31125	4.41097	4.20441	4.77893	4.20018	4.07343	4.30523	4.31538	4.60612	4.33578	4.09278	4.35447	4.68655
PAX7	5.29278	4.87894	4.69289	5.27607	5.14301	5.02147	5.20174	5.24352	5.15579	5.15246	4.68173	5.36135	4.91117	5.62644	5.20486	4.69682	4.72843	5.33006	5.22329	4.68601	4.61839	4.72968
HTR6	5.67415	4.8341	5.63942	5.4577	4.62083	5.60745	5.35918	5.37928	5.33605	5.44944	5.42984	5.18699	5.92911	4.99752	4.85414	5.6394	5.53876	5.28846	4.96529	5.66394	5.51218	5.41558
PLA2G5	6.94568	6.69613	7.20131	7.21951	6.9726	6.85763	6.83033	6.97377	6.87892	6.54602	6.73898	7.26835	6.63898	6.40769	6.35601	6.32212	5.87819	6.14066	6.62574	6.30746	6.32646	6.82286
PLA2G2F	2.32915	2.96569	3.31958	3.23531	2.82865	3.08094	3.58391	2.89414	2.82471	2.86728	2.86577	2.92789	3.36391	2.78528	2.8452	3.62308	2.37271	2.8803	2.90476	3.03416	3.01031	2.87338
UBXN10	4.62729	4.07916	5.18804	5.05314	4.93625	4.82371	4.93663	4.88435	4.27229	4.60317	5.16437	4.38417	5.2047	4.69984	4.96128	4.1249	4.53042	5.00164	3.99691	4.77512	4.52862	4.21967
VWA5B1	4.4459	4.62989	4.11249	4.4305	3.94974	4.7043	4.37233	4.49177	4.25384	4.81979	4.5725	4.91728	5.1886	3.92625	4.55208	4.63548	4.2821	4.47792	4.56127	4.52767	4.26831	4.48838
FAM43B	5.28078	5.25328	4.93918	5.38055	5.32834	4.97868	4.60708	3.90201	4.77125	5.15173	4.99821	5.04236	5.5228	5.60039	4.28555	5.0993	4.64787	5.93988	5.50167	6.15917	6.09334	6.27529
CDA	5.66316	5.12711	5.50795	6.08613	6.07067	5.95676	6.40382	5.68634	6.52462	6.3008	6.66038	6.75026	7.14136	7.03817	6.75674	6.92486	6.72804	5.86596	6.63465	6.56495	6.51803	6.64087
PINK1	8.21228	7.89458	7.95249	8.25222	8.1193	8.25239	7.91231	7.98929	7.87162	8.14482	8.3847	7.84261	7.16371	7.72928	8.03594	8.03753	8.15552	7.89682	7.6062	7.89252	7.88995	7.82825
NBPF3	6.14278	6.28098	6.20339	6.81058	6.58429	6.50164	6.24216	6.28631	6.3778	6.53059	6.52484	6.49482	5.0474	5.65051	6.23959	6.873	6.49389	5.82189	6.1698	5.90558	6.09745	5.88344
ALPL	7.17528	7.50903	7.34699	7.93435	8.00586	7.95919	7.41564	7.22312	7.66353	7.61709	7.84383	7.33917	7.53564	7.53446	7.70439	7.56676	7.39786	7.42934	6.92144	7.85692	8.16613	7.76108
LDLRAD2	5.90662	5.93066	5.80874	6.52529	6.41235	5.9737	5.99519	6.09672	6.02179	6.07903	6.07519	6.24195	6.33567	6.46494	5.41528	6.1176	6.05594	6.04625	6.04501	6.1142	6.2459	6.36836
CELA3A	3.84908	4.01528	4.26691	3.65553	3.63886	3.7298	4.21615	4.20825	4.05166	4.06323	4.08505	4.36757	4.14839	3.99785	4.62181	4.14067	4.42945	4.39713	4.32473	4.19305	3.79873	4.0919
CDC42	13.1811	13.1979	12.9697	13.2034	13.1719	13.1797	13.0521	13.087	13.0643	13.0643	13.4256	13.002	13.1009	13.0288	13.1865	13.0713	13.2015	12.9006	12.9474	13.2802	13.3523	13.3955
ZBTB40	7.05694	6.67624	6.73195	7.0701	7.22007	7.17249	6.95882	7.09224	7.15134	6.94567	6.90261	6.59539	6.51321	6.47128	7.03825	6.92922	6.85359	7.06859	6.88405	6.2201	6.12191	6.24164
EPHA8	4.79002	4.476	4.98997	4.97629	4.77179	5.03437	5.11745	4.70933	4.75874	4.76665	4.88249	4.8345	5.24008	4.8314	4.56148	4.89864	4.67765	5.08259	4.95489	4.90586	4.78608	4.79784
C1QA	6.72202	6.52089	6.34799	6.13136	6.24633	6.12615	6.59561	6.66652	6.37782	6.13245	6.53253	6.96243	7.59523	6.73617	6.84218	7.12743	6.42943	7.20705	7.28344	6.78252	6.95594	6.77669
C1QC	7.54592	7.50692	7.46137	7.13283	7.06538	7.19791	7.82693	7.67228	7.53505	7.6762	7.29839	8.26686	8.22621	8.15107	7.80251	7.51218	7.54709	8.03276	7.97586	7.34255	7.3892	7.5428
C1QB	9.62249	9.6491	9.75429	9.18464	9.05801	8.97573	9.3502	9.15767	9.40344	8.995	9.45861	10.1478	10.0353	10.0515	9.64952	9.74659	9.67565	10.4805	10.5779	9.88076	10.2148	9.97893
EPHB2	6.72437	7.08151	6.70621	6.75433	6.32168	6.46798	6.57555	6.19465	6.75144	6.48255	6.89054	6.63031	6.19025	6.21376	6.7163	6.26046	6.79214	6.30884	6.19682	6.82696	7.01261	6.84841
KDM1A	9.32442	9.43104	9.39921	9.65538	9.62094	9.67187	9.19168	9.17943	9.26813	9.25295	9.39527	8.69513	9.15681	9.27786	9.36134	9.28836	9.32975	9.71334	9.03638	9.38088	9.42324	9.41137
RPL11	14.7872	14.8162	14.7785	14.9399	14.6786	14.8473	14.7779	14.7595	14.875	14.7137	14.9942	14.6583	14.9737	14.6936	14.8414	14.8411	14.8058	14.7777	14.6693	14.8642	14.9384	14.994
ELOA	8.09637	7.69587	8.06796	7.91999	7.85912	8.02791	7.57815	7.68098	7.54732	7.74668	7.72282	7.30432	7.71118	7.4153	7.9903	8.10379	8.08568	8.37766	7.98468	8.12484	7.96386	8.04042
PITHD1	9.05178	9.25589	9.12994	9.15724	9.15296	9.32031	9.02303	8.7724	9.16567	9.01925	9.25205	8.80613	8.84247	8.42073	9.0227	9.16121	9.13903	9.12435	8.89359	9.0768	9.08833	9.14452
LYPLA2	6.89588	7.62217	5.34	6.21502	5.99851	6.17708	6.63225	6.64841	6.50707	5.97283	6.01826	6.67005	5.61915	6.26747	6.5451	6.32352	6.43328	5.8388	5.99356	7.1857	6.56295	7.02313
GRHL3	3.97715	3.32381	4.09977	3.64024	3.10234	3.35286	3.41098	3.7845	3.4211	3.49328	3.68249	2.85278	3.67478	3.43947	2.75112	3.26656	3.23181	3.14854	3.05247	3.2358	3.50956	3.45836
NIPAL3	6.2799	6.32628	6.34549	6.37596	6.23998	6.61575	6.05308	5.90266	6.24302	5.78505	6.60702	5.65063	5.29626	6.04061	6.38413	6.24324	6.23622	6.43575	6.35421	5.96631	6.04003	5.83391
RCAN3	7.64868	8.00897	8.17914	8.09921	7.92712	7.98474	7.92863	7.74414	7.93927	8.02394	8.38888	7.50642	7.35604	7.59436	7.43461	7.68604	7.36259	7.41187	7.18662	7.33546	7.6057	7.29252
NCMAP	8.27248	7.43677	7.24064	7.47032	7.11653	7.25247	7.5721	7.24529	7.72788	7.94189	7.82712	8.27601	7.51805	8.09954	8.06792	8.25524	8.20203	7.55252	8.11994	7.9207	7.98521	7.86113
SRRM1	8.92101	9.02268	8.89161	9.13737	8.90477	8.9981	8.94622	9.09798	8.86857	8.89542	9.01824	8.76496	8.86062	8.78332	8.95404	8.84679	8.89889	8.61951	8.51192	8.91664	8.89661	8.71596
RHD	6.37149	6.52779	6.70973	6.19274	5.85069	6.32133	6.5887	6.4557	6.47666	6.38831	5.43117	5.2755	6.36947	5.86203	6.23	6.14577	5.89056	6.00285	5.91892	5.92543	6.01335	6.07137
TMEM50A	11.977	11.942	11.8944	11.675	11.8724	11.9181	11.6597	11.6796	11.6392	11.7101	12.0781	11.7668	11.9077	11.7492	11.9779	11.7486	11.8792	12.1379	11.84	12.1615	12.1474	12.0126
MACO1	8.37913	7.96635	8.23766	8.32896	8.28267	8.16849	7.98745	8.00942	8.0206	8.15521	8.57514	7.94044	7.72172	7.90614	8.19649	8.23999	8.1142	8.02109	7.93181	8.08293	8.20262	8.04832
LDLRAP1	5.60286	5.38759	5.25965	5.44918	5.22267	5.40803	6.16749	5.63693	5.24117	5.45598	5.31157	5.10336	5.20102	4.75204	5.28491	5.48859	5.34307	5.32999	5.50561	4.45845	4.58752	4.87584
MAN1C1	6.19151	6.18642	6.00333	5.86439	6.2963	6.27635	5.78402	6.08947	5.84826	5.98952	6.38697	5.492	5.72008	6.12985	5.9719	5.82901	6.30803	5.85151	5.54029	6.23255	6.38012	6.0406
SELENON	9.17301	9.33896	9.37799	9.27777	9.28242	9.36573	9.15866	9.2432	9.08468	9.20222	9.39402	9.01476	9.22854	8.85943	9.56415	9.53246	9.54152	8.89932	9.14598	9.49987	9.56694	9.47844
MTFR1L	7.43522	7.32049	7.40526	7.25421	7.55708	7.71144	7.33829	7.23926	7.37555	7.00182	7.51694	6.9032	7.1313	6.78087	6.97783	7.51056	6.88772	7.30849	7.04444	7.19245	7.21072	7.04383
EXTL1	6.75773	7.25481	6.13614	6.80899	6.9054	6.91192	6.25433	6.24023	6.28524	6.74495	6.46605	6.71525	6.50088	6.33353	6.27698	6.44751	6.67387	6.55477	6.348	7.195	7.09236	7.13814
PDIK1L	6.39994	6.36144	6.64381	6.42101	6.45801	6.15124	6.25439	6.38899	6.33461	5.9734	6.57843	5.82625	5.59178	5.57725	6.0651	6.15489	5.80716	5.67224	6.04189	5.93746	6.05542	5.97525
ZNF593	8.36505	8.10007	8.35535	8.65583	8.55991	8.74772	8.01622	8.03902	8.0191	7.99571	7.82319	7.88893	8.13799	7.96803	8.4307	8.51421	8.0872	8.90187	8.4906	8.7589	8.42204	8.75953
CATSPER4	3.58082	3.5719	4.23727	3.72551	3.47395	3.9227	5.07097	4.36646	5.55945	3.91525	2.40391	3.90647	4.11135	4.66602	3.6963	4.01749	3.43493	3.94816	3.66338	2.81895	2.59467	2.95903
CEP85	5.30532	5.16918	5.0525	5.34398	5.36066	5.45469	4.80193	4.80383	5.26645	5.39484	5.24662	5.41539	5.21033	4.55931	5.4276	4.86295	5.11374	4.86847	4.77713	5.41754	5.23749	5.33645
SH3BGRL3	10.3309	10.4075	10.3465	10.4837	10.4608	10.5442	10.2171	10.2899	10.2136	10.035	10.2531	10.6946	10.6526	10.66	10.6612	10.6365	10.4665	10.6632	10.7201	11.3101	10.9455	11.2542
LIN28A	3.10253	2.90752	2.87589	2.85743	2.83888	3.23347	3.13692	2.94238	2.88456	2.92001	3.68488	3.26706	3.06512	3.55424	2.94901	2.82248	3.27237	3.23117	2.95322	3.12138	2.93269	2.98465
DHDDS	6.85502	6.93683	7.24122	7.11659	7.31208	7.30237	7.05669	7.119	7.23034	6.92597	7.27677	6.83187	7.1223	6.62331	7.03366	7.35012	7.22425	6.88764	6.7266	7.3367	7.30609	7.24626
RPS6KA1	3.62509	3.81038	3.41394	3.35984	4.11217	3.22063	4.37273	3.85199	3.36941	3.40404	3.69525	4.3341	4.45811	3.9221	3.67669	3.38633	3.54228	3.95696	4.67135	3.48549	3.50003	3.60489
ARID1A	6.13389	6.49466	6.19736	5.9844	6.05626	5.88392	6.29649	6.46744	6.37302	6.45499	6.54866	6.03894	6.25851	6.17217	6.07798	6.55734	6.15697	5.59198	5.5069	5.87696	6.0287	5.67402
PIGV	6.7714	6.38614	6.4306	6.89537	5.63071	6.72819	6.20898	6.24919	6.22297	6.49348	6.68827	6.13944	5.55204	6.53481	6.45479	5.55912	6.35438	6.87432	6.11981	6.20961	6.31252	6.3295
ZDHHC18	7.17981	7.14477	7.44221	7.37049	7.58973	7.63397	7.6162	7.73972	7.61595	7.77634	7.22113	8.42289	7.8428	8.38386	7.78266	7.45765	7.30074	7.89715	8.01248	7.32686	7.36501	7.48549
SFN	6.30892	6.36248	6.66439	8.34113	7.72105	8.16916	6.09655	5.84598	6.24965	7.14962	6.82399	5.79616	5.88795	5.84367	6.8565	6.12857	6.27411	6.78252	6.88311	6.90553	6.73593	6.79067
TMEM222	5.25253	5.69857	5.54365	6.0306	5.57196	5.98472	5.61305	5.80922	5.83294	5.61627	5.72257	5.5489	5.38042	5.88698	5.77486	4.88849	5.34835	5.9154	5.33319	5.41965	5.34093	5.11357
SYTL1	3.65126	3.82269	4.31464	4.08639	3.75401	4.01534	4.22461	4.0508	3.49803	3.51143	3.07949	3.95849	4.41477	4.58144	4.27374	4.20643	3.01718	4.86366	4.71073	3.72765	4.02638	4.30493
FAM76A	7.60851	7.73776	7.48191	7.74046	7.87614	7.74704	7.52806	7.62045	7.48989	7.46881	6.7958	7.31099	7.06858	7.13781	7.43763	6.81337	7.40229	7.18895	7.52532	7.59311	7.67874	7.69209
STX12	9.57284	9.66892	9.88049	9.9344	10.0577	9.70108	9.49441	9.47748	9.54174	9.56811	9.88692	9.76223	9.88248	9.76672	9.55612	9.87579	9.52685	10.2904	9.92689	9.88485	9.84075	10.0455
PPP1R8	7.66731	7.88883	7.69683	7.787	7.74318	7.90746	7.5862	7.51333	7.61701	7.73414	7.79687	7.49315	7.37182	7.24552	7.61745	7.83781	7.84587	7.48257	7.87212	7.73917	7.61616	7.49899
THEMIS2	5.31584	5.16742	5.37423	4.91482	5.29458	5.09836	5.69281	5.8546	5.56666	5.65751	5.42108	7.58068	7.75224	7.71496	6.0955	6.25168	6.45599	7.01025	7.02451	6.96594	6.62361	6.89202
SMPDL3B	5.37053	5.24614	5.13649	5.84315	6.29178	5.81245	5.40649	5.41525	5.39872	5.389	5.81938	5.88576	5.72119	5.39996	4.89584	5.03086	5.29798	5.66178	5.64477	5.2388	5.24279	5.01128
ATP5IF1	11.5734	11.5797	11.4696	12.2243	11.7315	11.7817	11.6162	11.5738	11.7611	11.5051	12.0877	11.1998	11.4341	11.1723	11.3699	11.4727	11.4231	11.2982	11.018	11.3837	11.5264	11.683
SESN2	6.296	5.18992	6.20605	6.05673	5.89585	6.41172	6.62194	6.53649	6.30524	6.26075	5.57494	6.06396	6.61268	6.45447	5.70276	6.43768	6.24114	6.27845	6.27122	5.54814	6.03875	5.93381
MED18	5.97969	6.14239	6.2001	6.32392	6.08227	6.26752	6.21917	6.09385	6.2561	6.11604	6.17105	6.10248	6.03663	5.97838	6.06044	6.2005	6.15191	6.32112	6.14737	6.21535	6.13938	6.03642
PHACTR4	8.82723	8.97256	8.87537	8.89655	9.26776	8.92577	8.89787	8.92203	8.88114	8.9006	8.96379	8.80586	8.98832	9.0387	9.07538	8.96899	8.67131	8.91275	8.5735	9.17153	9.17508	9.13622
TRNAU1AP	8.42307	8.35442	8.52158	8.49989	8.34405	8.73504	8.27919	8.24054	8.34677	8.20326	8.44624	8.12311	8.25121	8.05467	8.4691	8.42921	8.65178	8.39817	8.7162	8.63762	8.62419	8.62092
GMEB1	7.35745	7.45599	7.8317	7.52747	7.85038	7.80986	7.59142	7.7436	7.51567	7.47699	8.0609	7.30715	7.40859	6.78861	7.54047	7.43776	7.44126	7.17607	6.93141	7.25643	7.21549	7.16557
YTHDF2	7.20499	6.94366	7.16103	7.08179	7.11903	6.95555	6.86385	6.69313	6.96412	6.98304	7.24987	6.43295	6.899	7.0603	6.97299	7.1142	6.99601	7.38704	7.09595	7.03911	6.90416	7.15992
OPRD1	4.36168	4.66751	4.34861	4.59493	4.55624	4.84413	4.47296	4.50186	4.82216	4.63534	4.75317	5.14577	4.26821	4.82801	4.99521	4.09155	4.38759	4.46487	4.50238	4.173	4.22422	4.15567
EPB41	7.14416	6.6767	6.79832	7.23305	7.10363	7.29646	7.67037	7.93796	7.38385	7.3611	7.90979	7.80809	7.87402	7.64458	7.01611	7.25441	7.27656	7.16747	6.33761	7.115	7.14238	6.97386
PTPRU	8.07698	8.18321	8.33137	8.20913	8.47236	8.38099	8.27586	8.32022	8.36298	8.42813	8.74925	7.07701	7.61404	7.08234	8.35899	8.50145	8.31443	7.21716	6.85964	8.04644	8.1886	7.87306
ZCCHC17	9.50151	9.91191	9.35826	9.79347	9.89658	9.76683	9.45862	9.29689	9.50516	9.25027	9.63594	8.89845	9.20723	9.18631	9.24667	9.43725	9.27909	9.41081	9.42259	9.59736	9.64784	9.73567
SERINC2	7.57533	7.71735	7.97618	7.84055	7.90281	7.91867	8.04833	8.10482	8.04171	8.15093	7.70268	7.94008	7.77941	8.44528	8.479	8.30237	8.26828	8.15909	8.48549	7.63249	7.73489	7.71233
TINAGL1	3.41494	3.34522	3.44833	3.41582	3.44325	3.73057	3.65346	3.4826	4.25686	4.29703	3.5649	4.66024	4.41464	4.88859	4.276	4.20204	4.09345	4.68856	3.56929	3.90289	4.39285	3.84866
HCRTR1	6.30657	5.96884	6.40521	6.13129	5.59185	5.771	6.50254	6.51592	6.26807	6.64603	5.81157	6.30634	6.81592	6.99079	6.23773	6.61568	6.54096	6.42465	6.44983	6.27231	5.76383	6.16013
KHDRBS1	10.5472	10.596	10.4708	10.5898	10.4442	10.506	10.39	10.2561	10.3997	10.5261	10.7012	10.1595	10.0075	10.2138	10.4474	10.4641	10.5522	10.5514	10.0999	10.4492	10.4524	10.5485
TMEM39B	7.34962	7.30215	7.53371	7.60043	7.3373	7.40944	7.00937	7.16927	7.19148	7.27204	7.09217	7.1374	7.12338	6.86753	7.16529	7.21954	6.98269	7.21254	7.41379	7.43576	7.29225	7.41379
KPNA6	9.45837	9.47851	9.4258	9.75759	9.73263	9.65479	9.571	9.5434	9.62961	9.54277	9.81629	9.13908	9.14339	9.15741	9.27091	9.68107	9.61362	9.31684	9.60545	9.073	9.21224	9.21941
TXLNA	7.37293	6.8533	7.38299	7.07429	7.44928	7.50597	7.10956	6.83098	7.11674	7.56129	7.64879	7.51657	7.05415	7.60082	7.51219	7.70528	7.76248	7.27463	7.5	7.74925	7.70095	7.82648
IQCC	5.63643	5.92252	5.3558	5.13066	5.98252	5.41692	5.60412	5.40011	5.74378	5.55724	5.38231	5.73705	4.59739	5.31784	5.55836	5.23596	5.64639	5.51667	5.35117	4.76284	4.92628	5.12001
DCDC2B	4.87509	5.44899	5.49524	4.23739	5.31778	4.60646	5.00633	5.05245	4.70934	4.99252	4.20736	4.94632	4.28953	4.56466	4.3403	4.8428	5.19928	4.47379	5.23182	4.83391	4.44337	4.19407
EIF3I	9.82828	10.2205	10.0208	10.299	10.3921	10.2162	9.81113	9.81182	9.97334	9.94246	10.2477	9.98135	9.87837	9.76029	10.0878	10.2622	10.2573	10.4237	10.1442	10.3997	10.1527	10.4188
FAM167B	5.56642	5.55875	6.11048	5.82625	6.70195	6.4824	6.61943	6.75641	6.30726	6.23216	6.20829	6.94011	6.56974	7.0811	6.36425	6.63047	6.54802	6.68808	6.39666	6.24506	6.07547	6.26
LCK	3.86693	4.42177	3.68755	3.56623	4.44025	4.05663	4.67302	4.57326	4.6507	4.49041	2.71991	5.19297	5.53346	5.17175	4.13376	4.0979	4.4293	4.29487	4.22024	4.54163	4.49986	4.8188
HDAC1	9.52672	9.54021	9.533	9.64723	9.62147	9.71338	9.06593	9.03521	9.15642	9.20571	9.36406	9.37141	9.18584	9.43006	9.36413	9.21842	9.48474	9.96788	9.84498	9.76444	9.68891	9.71276
TSSK3	5.83716	5.29292	5.93049	5.01284	5.3528	5.27506	6.1832	6.36813	6.38697	4.95264	6.08529	5.24065	5.2334	5.40483	6.07798	4.78805	5.19439	4.40747	3.8052	4.84314	5.09942	4.95045
ZBTB8A	9.13589	9.54395	9.30899	9.20424	8.84656	9.32048	8.86309	9.02875	8.83808	9.03472	8.89398	8.39474	7.96229	7.4394	8.63036	8.95255	8.64956	8.28088	8.1108	8.32446	8.44752	8.2828
RBBP4	6.31422	6.38254	6.34534	6.08619	6.21877	6.29426	6.24027	6.10749	6.10606	6.05275	5.15004	6.02503	5.75714	5.84774	5.94211	5.94899	5.99084	6.72929	6.5937	6.0555	5.30893	5.32504
KIAA1522	4.63397	3.78416	3.92117	3.92307	4.17571	3.77333	4.79909	4.23407	3.55454	4.52069	3.33518	3.57396	3.88648	3.8585	4.24029	4.19626	3.14563	3.88334	3.58437	3.75035	3.66873	3.7749
S100PBP	7.5648	7.65737	7.8513	7.46731	7.59722	7.4741	7.43311	7.36735	7.35403	7.61021	7.71584	7.64099	7.88633	7.23336	7.28747	7.33825	7.10628	7.6059	7.75564	7.39927	7.35244	7.30402
HPCA	4.76135	5.23289	5.70593	4.78187	4.90252	5.19809	5.16377	4.71637	5.12348	4.37551	5.07414	4.50333	4.39785	4.54721	4.41597	4.96794	4.66968	4.28751	4.30216	5.22874	4.73424	5.01383
AZIN2	6.94884	7.22874	6.71728	7.2337	6.68473	7.02369	7.21007	7.11259	7.19474	7.08162	7.2791	6.86897	6.9296	6.71862	7.03402	6.97814	6.8727	6.58927	6.44796	6.97809	6.92714	6.86048
ZNF362	7.25145	7.1535	7.18971	7.23935	7.43196	7.51763	7.02163	7.22264	6.97143	7.07459	7.16086	6.74286	7.27229	6.44015	7.23386	6.97795	7.30262	7.16128	6.91908	7.37639	7.33294	7.20178
ZSCAN20	5.57462	5.31006	5.60979	5.51613	5.48731	5.16036	5.08636	5.25624	5.25197	5.24453	5.55837	4.98255	5.25234	5.92223	5.30555	5.24893	4.80137	5.08766	4.89792	5.55411	5.5996	5.53648
C1orf94	5.88036	5.69605	5.98097	5.69145	5.16405	5.80653	5.96339	5.90235	5.82689	5.95682	5.64865	6.23035	5.98273	6.1546	5.94798	5.40934	5.92697	5.7294	6.30612	5.61214	5.56246	5.57838
GJB5	3.02533	3.00475	3.44548	3.66391	3.53389	4.12248	4.03331	3.20077	3.14444	3.61425	4.78494	3.72859	3.70275	4.35483	2.97062	3.61886	3.74874	4.13621	3.19637	3.47522	3.22137	3.45106
GJB3	3.86778	3.8616	4.08495	3.82963	4.19404	4.09259	4.11836	4.126	4.05544	3.99221	3.24602	3.9633	3.87352	3.9109	4.92071	3.1904	3.73436	4.41543	4.11319	3.77424	3.63376	3.41976
GJA4	4.91085	5.18271	4.59414	5.14528	5.36775	5.49873	5.7625	5.69709	5.56952	5.75096	5.83039	6.92287	6.18608	5.84952	6.66847	6.61798	6.68338	5.88102	6.06273	5.89799	6.05375	6.17501
ZMYM1	8.68027	8.49889	8.61402	8.67792	8.43034	8.84109	8.43515	8.42432	8.39807	8.56408	8.69285	8.30075	8.4022	8.48777	8.01844	8.33888	8.09491	8.1548	8.13352	8.36661	8.43886	8.29768
ZMYM4	9.12796	9.11596	9.17704	9.22703	9.09058	9.15571	9.02633	9.03431	9.05243	9.10822	9.08239	8.5988	8.44406	8.94091	8.86615	8.91643	8.97269	8.74098	8.17205	8.88303	9.02724	8.94099
NCDN	4.24428	4.51337	4.66954	4.39266	4.29769	4.14125	4.25637	4.30898	4.24314	4.28351	4.31363	4.14014	4.19395	4.22016	4.0314	4.37711	4.18159	4.29744	4.32064	4.01059	4.09549	4.31108
TFAP2E	5.2556	5.82796	5.55871	5.84644	5.95283	5.76599	5.90124	5.75426	5.72451	5.60417	5.62868	5.98159	6.08506	6.1166	5.91799	5.92313	5.64806	5.92765	6.14428	6.08016	5.9437	6.0227
AGO4	8.22256	8.46838	8.26474	8.06644	8.12785	8.07113	7.88536	8.02765	8.02003	8.0484	8.15542	7.86747	7.37777	8.01787	7.75248	7.86929	8.25099	7.80527	7.60605	8.08802	8.11049	7.99961
AGO1	7.19322	7.17288	7.16297	7.17512	7.6013	6.92363	7.27138	7.1527	7.17086	7.20682	7.31689	6.76155	6.9126	6.79859	7.2702	6.96159	7.66931	7.15172	7.27668	6.64216	6.65078	6.74334
AGO3	7.87323	8.06542	8.01163	7.89064	7.98587	7.75501	7.76928	7.88207	7.6916	7.92457	8.04604	7.54512	7.78674	7.46164	8.14532	8.00851	7.772	7.75983	7.77023	7.9136	7.85534	7.73859
TEKT2	3.45625	4.13925	4.03528	4.04327	3.47787	3.72012	3.72163	3.61838	3.87905	3.63923	3.71324	3.72095	3.10269	3.25803	3.66971	2.95373	3.67984	3.79943	3.46134	2.9435	3.25875	3.12172
MAP7D1	4.59509	4.82376	4.96038	5.06717	5.17401	4.74922	5.62888	5.40797	5.68885	5.67257	4.48145	5.40184	5.69856	5.1523	5.41119	5.25174	5.19293	5.33781	5.06812	4.21122	4.24301	4.19617
THRAP3	8.92391	9.04926	8.8932	9.00447	9.12561	8.92681	9.01219	8.92792	8.93542	9.0001	9.18339	8.70797	8.60485	8.89945	8.81487	8.81008	8.7923	8.58256	8.39797	8.71049	8.76562	8.6215
SH3D21	5.74864	6.02926	6.05632	5.8928	5.88146	6.07545	5.9243	6.22095	5.91042	5.93697	6.0104	6.0605	5.6723	5.99878	6.06484	6.45657	5.71768	5.8526	6.19853	5.72928	5.80498	5.90738
DNALI1	5.58336	5.47805	5.85481	5.64492	5.83296	6.19586	5.93845	5.42031	6.24148	5.63426	6.41747	5.54241	4.98036	4.97725	5.81398	5.95082	6.1393	5.70264	5.58157	5.18223	5.28609	5.32757
CDCA8	3.44676	3.54433	3.83214	3.48734	3.25397	3.1522	3.1516	2.82676	2.77251	3.65702	3.63529	3.65368	2.75012	3.38438	3.01718	3.58099	3.58206	3.12601	4.22039	3.48163	3.93351	3.34646
MANEAL	7.48728	7.53716	8.41804	8.16306	8.00357	7.88855	8.2804	8.30998	8.19508	8.17674	7.17725	7.84539	8.50729	7.92912	8.06159	7.79646	8.12449	8.00903	8.06878	7.76377	8.04282	7.97447
C1orf122	7.43018	7.90817	7.92665	7.6124	7.84172	8.03055	7.69757	7.91667	7.61387	7.69713	8.32349	7.43127	7.4783	7.25979	7.78963	7.85075	7.8181	7.5763	7.64686	7.43469	7.43334	7.34379
INPP5B	8.34664	8.70669	8.59869	8.49691	8.41659	8.20588	8.40671	8.70941	8.48542	8.66665	8.56116	8.13532	8.53108	8.42676	8.66556	8.7885	8.54026	8.05412	8.38935	8.34622	8.41579	8.36644
UTP11	9.52088	9.40895	9.44502	9.72705	9.76141	9.76675	9.28337	9.12369	9.39536	9.47848	9.61761	9.15306	9.40931	9.32013	9.84444	9.81534	9.79723	9.60904	9.68202	10.0941	9.87449	10.0544
AKIRIN1	9.81065	10.1037	9.96568	10.1668	10.1195	10.1752	9.76656	9.77017	9.7081	9.66178	9.77522	9.83346	9.73648	9.3465	9.94115	9.85505	9.78979	10.4655	9.58106	9.96379	10.1335	10.1134
NDUFS5	11.2694	11.2428	11.2401	11.4519	11.4496	11.5763	11.1983	11.0442	11.3516	10.9839	11.6289	10.7952	11.1203	10.9182	11.3506	11.3407	11.2006	11.3477	10.9247	11.3463	11.2421	11.6015
MACF1	7.62594	7.54379	7.54508	7.30787	7.28376	7.29844	7.44353	7.27647	7.08465	7.26175	7.48959	7.26709	7.24794	7.2624	7.53362	7.53459	7.54934	7.66977	7.25142	7.64758	7.6518	7.4916
PPIE	8.10577	8.34014	7.76862	8.38312	8.32243	8.33886	8.17662	8.10767	8.27751	7.78554	8.32078	7.22122	7.53213	8.00857	8.17256	8.08201	8.11451	8.08001	7.5416	8.03898	8.0925	8.20751
MFSD2A	6.91664	6.90652	6.58299	6.56255	6.80257	6.65815	6.30701	6.15483	6.11502	6.23851	5.1082	6.07484	6.08657	6.2732	6.02603	5.43216	5.75956	6.06247	6.88747	6.58242	6.72782	6.78047
CAP1	11.1639	11.3077	11.1415	11.1594	11.314	11.2904	10.8134	10.7544	10.8873	10.8849	11.2622	11.4063	11.1374	11.295	11.3124	11.2791	11.1429	11.4554	11.5044	11.6157	11.4596	11.5896
RLF	8.75069	8.74053	8.64849	8.49163	8.76009	8.69377	8.56945	8.87967	8.51886	8.78469	8.90317	7.93676	8.57504	8.63101	8.43576	7.93233	8.58781	8.32282	7.88314	8.15288	8.33253	8.19524
TMCO2	3.28994	3.68347	3.25463	4.1044	3.37072	3.09466	3.60466	3.55218	3.8609	4.07305	1.85438	3.43619	4.09737	3.10418	3.81774	3.23384	4.62927	4.01883	4.0085	3.85403	3.65747	3.32555
ZFP69B	6.35391	6.1313	5.44087	6.12114	5.88062	6.32496	5.53659	5.16053	5.54297	5.4717	5.18754	5.6095	4.6835	5.43055	6.10384	5.82577	5.8881	6.0816	7.20273	5.85909	6.04625	5.77854
ZFP69	4.44228	4.77634	4.75063	4.34853	4.69169	5.36639	5.1393	4.24471	4.82314	4.65122	5.27453	3.759	4.62449	4.21308	4.58709	4.72795	4.95775	3.90444	4.03813	4.46319	4.63871	4.59345
NFYC	6.90495	6.89689	6.13475	6.8737	6.73281	7.10148	6.56349	6.52469	6.40511	6.7688	7.01735	6.93083	6.54617	6.5425	6.83811	6.94658	6.99041	7.10551	6.95419	6.72663	6.6245	6.72569
KCNQ4	5.18584	5.58745	5.81815	5.98856	6.2219	6.03594	5.97207	5.84834	5.80483	6.05825	5.59794	6.31088	5.64589	6.11115	5.78179	5.85713	6.00383	6.21868	6.19805	5.56784	5.59668	5.5741
CTPS1	5.51524	6.12747	5.09895	5.28108	5.51439	5.60667	5.13419	5.1041	5.34009	5.43184	5.21765	6.52569	5.63489	5.85079	6.01922	5.39005	5.83314	6.37132	6.2462	6.43898	6.33175	6.4839
GUCA2B	4.29608	3.71102	4.81404	3.77594	4.54707	4.59084	5.16055	4.65801	4.80905	4.41338	4.19251	4.50019	4.86163	5.4761	4.26441	4.48815	5.27814	4.41321	4.16071	4.61216	4.56472	4.73006
PPCS	9.34284	8.87941	9.13878	9.14949	9.30963	9.21513	9.08108	8.9643	9.15413	9.01613	9.26546	8.87406	8.77834	8.68878	9.11791	9.00817	9.15349	9.01593	9.23878	9.09234	8.3892	9.20284
CCDC30	6.23142	6.26609	5.87665	6.17183	5.99252	5.83202	6.12621	6.272	6.30194	6.04825	6.10134	5.38922	5.77731	5.64684	5.9537	5.91965	6.29823	5.31955	5.58853	5.65712	5.9465	5.85301
C1orf50	7.23429	7.24205	6.88948	7.07185	7.22912	7.34071	7.02527	7.01312	6.96271	6.91586	7.34315	6.82876	6.70895	7.05927	6.68763	6.82437	7.10347	7.08447	7.18269	6.55841	6.7127	6.72663
ERMAP	4.89486	5.23981	4.83819	5.148	5.55407	5.39505	5.21734	5.1795	5.28345	5.2051	5.56228	5.28182	4.63245	4.27347	5.21739	5.52777	5.16778	4.5883	5.37704	4.59916	4.71758	4.45177
ZNF691	6.02019	6.13118	6.03516	6.11458	6.34639	6.36522	6.08212	6.16062	6.00802	5.76833	6.25496	4.94728	5.37365	5.17206	5.64966	5.97766	5.9902	5.51778	5.73921	5.53993	5.52443	5.3183
FAM183A	4.195	4.63646	5.30753	4.52258	4.94793	4.98748	4.95067	5.06169	5.34345	4.76606	4.91656	4.56594	5.11619	4.45495	3.83503	4.45823	4.6497	3.50197	4.12558	4.27715	4.52369	4.42757
TIE1	6.92367	5.94647	6.7243	7.0362	6.66955	6.64048	7.06921	7.19569	7.0294	7.22561	6.86095	7.17851	7.12263	7.66434	7.26003	7.64303	7.90228	7.12539	7.49641	6.85028	6.89067	6.82868
CDC20	6.17653	5.95111	6.12636	6.10381	5.76632	5.44289	5.78581	5.85493	5.62988	5.70773	6.15323	6.05497	6.14424	5.4483	6.04445	6.04835	5.6491	6.11431	6.2641	6.01028	5.84913	5.89369
SZT2	4.97591	5.12635	5.29982	5.2185	5.06834	4.95317	4.4207	4.55339	4.98221	4.9484	6.50576	5.09737	5.03383	5.53645	4.64832	5.38289	4.95562	4.77233	5.03989	5.23401	4.84565	5.27188
PTPRF	5.52843	5.43386	5.59771	5.77421	5.32733	6.09843	5.33173	5.54973	5.26284	5.48757	5.99412	5.0522	4.49589	5.42142	5.47855	5.67686	5.41921	5.20657	4.86032	5.43717	5.75443	5.66786
KDM4A	8.30451	8.51958	8.46045	8.44337	8.50937	8.49397	7.99656	8.04443	8.18228	8.07828	8.26734	7.92336	7.68264	7.95367	8.3603	8.31083	8.1551	8.7416	8.13292	8.40162	8.36125	8.35014
ST3GAL3	5.95422	6.36553	6.15351	6.04286	6.1247	6.04547	6.20816	6.14283	6.33829	6.06548	6.29265	5.77138	5.45098	5.70728	6.1132	6.16015	5.91113	5.3044	5.81268	5.56012	5.80626	5.85066
ARTN	5.41633	5.2163	5.25087	5.95464	5.92402	5.41809	5.5156	5.42938	5.34441	5.44164	5.69879	5.77076	5.76421	5.55332	5.55489	5.38094	5.16845	5.68238	6.0121	5.35637	5.21384	5.40374
IPO13	6.74672	6.54666	6.90285	7.17181	6.82055	6.64676	7.11495	7.29975	7.17336	6.89828	7.36755	6.80912	7.16744	6.82112	6.49907	6.8824	7.00053	6.09756	5.80984	7.09653	7.02345	6.70437
DPH2	8.94879	10.031	9.14982	9.92344	9.2516	9.65994	9.73733	9.7776	9.69778	9.92375	8.81595	8.69202	9.26921	9.42464	9.78438	9.74611	8.92286	9.02114	9.55739	8.93831	9.23751	9.03437
ATP6V0B	8.19061	7.94178	8.07637	7.91562	7.96016	8.13997	8.47081	8.5828	8.33441	8.14939	8.2184	8.35827	8.23177	8.38228	8.05626	8.37253	8.38789	7.80111	8.03709	8.12948	8.13041	8.17778
B4GALT2	7.93071	8.43506	7.54701	8.05288	8.00094	8.05051	8.07109	8.05407	8.13341	8.23939	8.4122	7.79269	7.17434	7.72735	7.69826	7.48438	7.88844	7.90754	7.7204	8.18028	8.12145	8.31921
CCDC24	6.78389	6.37061	6.76091	6.01489	6.01615	6.37514	6.73478	6.86311	6.62897	6.75851	6.46394	5.97259	6.07971	6.48963	5.74848	6.44009	6.10398	5.85527	5.76042	5.81594	5.6378	5.42328
DMAP1	6.7716	7.26783	6.9918	7.05586	7.01749	7.28605	7.21783	7.14746	7.35524	6.95925	7.57528	7.06149	6.49854	6.04957	7.03774	6.95706	6.89069	6.64552	6.26686	6.43415	6.62213	6.34612
ARMH1	4.81505	4.2983	4.28705	5.10622	3.73061	4.81117	4.32271	4.81106	4.84053	4.79104	4.86258	5.36179	4.96362	4.90689	5.09049	4.72701	5.05103	4.56452	4.86998	5.05194	4.75567	5.18085
KIF2C	4.31203	4.81693	4.84586	5.04177	4.63628	3.95057	4.45304	3.96511	4.71669	4.21047	4.97821	4.57746	5.12602	4.84523	3.92762	4.41539	4.58995	4.76096	4.80894	4.75794	4.91846	4.8015
RPS8	11.5711	11.5524	11.4872	11.5907	11.6937	11.7778	11.7163	11.6169	11.8522	11.4255	11.979	11.5778	11.5549	11.519	11.5882	11.5911	11.6025	11.6295	11.5553	11.4689	11.3982	11.5467
PLK3	4.22025	4.30625	3.97285	4.40378	4.73548	4.39507	4.46356	4.75035	4.22467	4.78681	4.54519	5.43893	5.51948	6.1612	5.34509	5.33085	5.44972	5.28361	5.18099	5.88083	5.44524	5.27792
UROD	7.90976	7.84069	7.51386	8.16037	8.18273	7.85139	7.88708	7.8743	7.9869	7.52075	8.01348	7.45799	7.58891	7.73565	8.04215	7.84797	7.90957	8.0697	7.39106	7.87065	7.92554	7.99283
TOE1	6.47791	6.22431	6.56816	6.6985	6.99502	6.46147	6.55954	6.48978	6.69565	6.38922	6.70455	6.4489	6.72042	6.89241	6.94939	6.7492	6.80491	7.08851	6.7114	6.85692	6.92897	6.91546
MMACHC	4.64907	4.43883	3.91759	4.50231	4.88964	4.73159	3.93028	3.99764	4.09783	4.14902	4.68001	3.86173	3.57064	4.46992	3.85533	4.50109	3.84023	4.19849	3.75454	4.41915	4.68219	4.61339
AKR1A1	8.19846	7.98636	7.93452	8.08681	8.21439	8.17074	8.15685	8.12965	8.22104	8.10089	8.12948	8.63278	8.31466	8.66988	7.944	8.24385	8.20436	8.23838	8.48721	8.43247	8.27302	8.59712
NASP	9.65516	9.55803	9.70614	9.94835	9.88945	9.75173	9.86405	9.6303	9.95447	9.79973	9.75152	9.55788	9.65069	9.86026	9.80225	9.97728	9.9323	9.95824	9.81886	9.82562	9.86868	9.89816
LURAP1	5.54849	5.6824	5.50665	5.49709	5.13279	5.49758	5.32529	5.63164	5.84748	5.30657	5.75878	5.40587	4.9679	5.86535	5.67905	5.1323	5.82844	5.65759	5.42333	5.07451	5.35338	5.2258
NSUN4	6.33642	6.25532	6.50825	6.65661	6.63173	6.23417	6.20206	6.27704	6.33394	6.2046	6.64207	6.74139	6.13156	6.22711	6.48675	6.51997	6.40566	6.51795	6.242	6.82332	6.62662	6.45793
DMBX1	4.7789	4.50077	4.72054	4.41325	4.65469	4.68421	4.86883	4.75902	5.08489	4.31624	4.73415	5.0888	4.96172	4.95976	4.56593	4.88808	4.45921	4.82182	4.55214	4.4206	4.60972	4.95733
TEX38	6.32493	6.23073	7.02145	5.7139	6.17414	6.72084	6.18575	6.26523	5.63265	6.10354	5.78203	5.78583	6.34368	6.14889	5.54827	5.5044	6.65715	6.39371	6.31712	6.33783	6.27288	6.57229
CMPK1	9.82043	9.85166	9.81732	10.0399	9.93745	10.0018	9.69831	9.47753	9.82598	9.87623	9.87427	10.0632	9.56756	9.97673	9.66485	9.98703	9.86158	9.93568	10.0334	10.1547	10.0334	10.1414
SLC5A9	2.41309	2.96059	3.45774	2.4825	3.19352	2.8303	3.07728	3.49255	3.6201	2.79433	3.85836	4.24224	3.28237	4.04346	3.02354	3.65735	3.42316	3.16286	3.65238	3.01035	3.39639	3.39886
ELAVL4	4.85885	5.09403	5.25759	4.98153	5.02631	5.09746	4.94408	4.85991	5.03895	5.20781	4.83213	5.63721	4.93531	4.75718	5.23061	5.24395	5.34995	5.39132	5.70209	5.12706	5.06146	5.17847
C1orf185	4.63994	4.18353	4.79661	4.40871	4.18447	4.24269	4.25028	4.16064	4.22374	4.39221	4.26982	4.24682	4.50593	4.79962	4.14057	4.88287	4.42476	4.65956	4.22514	4.6792	4.73365	5.03819
RNF11	9.37268	9.24636	9.24998	9.63825	9.3682	9.5848	9.08274	9.03399	9.08225	9.21879	9.46591	9.11368	8.63284	8.93621	9.4574	9.14617	9.29905	9.66967	9.33668	9.08883	8.92555	9.24333
OSBPL9	7.51194	7.47289	7.65518	7.34589	7.31172	7.60941	7.47034	7.48872	7.65201	7.32446	7.89758	7.14825	6.96799	7.22875	7.5022	7.47129	7.23996	7.16661	6.84409	7.05661	7.27005	7.16393
ZFYVE9	7.38608	7.22991	7.01633	7.24093	7.06224	7.18412	6.75404	6.86011	6.83207	6.80815	7.18361	6.28599	6.05204	6.16828	6.94185	6.85244	6.95316	6.83155	6.31219	6.80158	6.74883	6.83714
PRPF38A	9.95678	10.0235	10.1536	10.1685	10.2184	10.1243	9.86482	9.83157	9.92167	10.0264	10.1958	9.37732	9.62172	9.89308	9.76172	10.1168	10.0806	10.0342	9.79146	9.82352	9.80828	9.95219
GPX7	8.38383	8.59547	8.85086	9.03566	8.87522	8.89895	8.23206	8.08571	8.19681	8.43911	8.76526	8.07861	7.703	7.87613	8.29482	8.23862	8.22625	8.60453	8.30165	8.28419	8.3125	8.37189
ZYG11B	7.72116	7.68048	7.66482	7.65008	7.60511	7.61022	7.30943	7.42047	7.46207	7.62186	8.04313	6.9218	6.92099	6.92787	7.43139	7.11155	7.75681	7.26835	6.81884	7.16898	7.20391	6.94478
SCP2	11.4076	11.6026	11.4706	11.3366	11.4531	11.3916	11.3115	11.1049	11.4159	11.2385	11.483	11.3753	10.9404	11.3078	11.3023	11.553	11.3404	11.3113	11.428	11.4586	11.5278	11.4871
PODN	5.21967	4.88599	5.31035	5.03025	4.39242	4.70434	4.7998	4.89078	4.98553	5.18773	5.48164	5.08249	5.39416	5.09579	5.46805	4.98316	5.49502	5.51939	5.23133	5.08892	4.71752	5.08083
DMRTB1	4.73659	4.26393	4.8989	4.20514	4.36371	4.73599	4.74446	5.14626	4.59332	4.90874	4.28677	4.96408	4.96842	4.83267	4.97576	4.56362	4.31509	4.60135	4.76089	4.19384	4.60257	4.86882
DIO1	3.82978	4.26009	4.73856	4.78899	4.0147	3.6442	4.20554	3.74618	4.87193	4.10811	3.37317	4.21871	4.18673	4.0261	4.37527	3.90937	4.3423	4.08329	3.81334	4.26123	4.58406	4.69752
LRRC42	6.74967	6.55158	6.76893	6.6743	6.64918	6.46115	6.40234	6.44751	6.47693	6.35731	6.78374	6.0772	5.86985	5.96846	6.56813	6.65026	6.55853	6.67339	6.24704	6.47075	6.38838	6.42393
TCEANC2	7.17502	7.34464	7.20515	7.77678	7.33904	7.32568	7.16274	7.19117	7.308	7.33234	7.55509	7.24761	6.70265	7.07433	7.33703	7.46482	7.16964	6.98393	7.07527	7.3041	7.4096	7.29601
MRPL37	8.20896	7.98358	8.14378	8.25901	8.30269	8.4625	7.85727	8.06263	7.91753	7.97637	8.33559	7.95263	7.90624	7.90722	8.34181	8.29937	8.31768	8.5189	8.31923	8.22312	8.22062	8.39491
ACOT11	6.1769	6.44431	6.0402	6.23667	6.32438	6.10852	6.38727	6.37723	6.38486	6.46165	6.25925	6.45363	6.42724	6.22376	6.84468	6.12466	7.03816	6.40088	6.80119	6.33575	6.11632	6.17193
LEXM	2.95479	2.98339	2.98199	2.97173	3.61337	2.71506	2.8172	2.86357	2.80553	2.84112	3.55628	3.09816	3.19196	3.13092	2.7563	2.71155	2.83698	2.84775	2.8682	3.43222	2.98756	3.08012
TMEM61	4.2157	4.52552	4.02698	4.53724	4.92252	4.40938	4.51006	4.60609	4.52103	4.82466	4.17697	4.79265	5.18729	5.0088	3.93809	5.03956	4.36631	4.88023	5.03502	4.28149	4.5891	4.47738
PCSK9	4.59303	4.55253	4.12534	4.52411	4.48907	4.56968	4.2592	4.33524	4.20582	4.37125	4.77096	4.58771	4.83517	4.4375	4.53655	4.17349	4.52253	4.38738	4.81964	4.68504	4.83772	4.77758
PRKAA2	6.0795	5.84708	5.79751	6.27832	5.69464	6.35913	5.25565	5.32043	5.517	5.45591	5.74336	4.17852	5.14649	4.8586	4.95671	5.01753	5.37542	5.2877	5.09252	5.53273	5.82872	5.54519
C8A	3.09449	2.6777	2.96304	3.07338	3.04761	3.89907	2.88557	2.93294	3.11074	2.91	4.1541	3.0493	3.5334	3.02568	2.86089	2.58496	2.83728	2.90259	2.92348	2.89855	2.99749	2.74636
FGGY	4.71671	5.52707	5.23772	5.38706	5.39344	5.04709	5.1564	5.26997	5.16476	5.05964	5.77207	4.50176	5.78263	4.66988	5.02854	4.76966	5.20492	4.28326	4.57994	4.96406	5.09794	4.72293
HOOK1	6.22668	6.41455	5.77846	4.50739	3.88368	3.69796	3.31864	3.16129	3.52998	5.13957	4.67524	4.35259	4.52163	5.32365	4.78186	5.26287	3.85238	4.24605	6.10198	5.4053	5.40021	5.33411
NFIA	7.51319	7.45968	7.28589	7.32505	7.30074	7.33433	7.35318	7.3766	7.31319	7.47326	6.69365	7.04713	6.75488	6.65365	7.40414	7.46626	7.50822	7.23452	7.49044	7.05269	7.02524	7.07009
PATJ	6.00421	5.8276	5.54251	5.62583	5.76404	5.46139	5.5925	5.29568	5.48845	5.74419	6.70317	5.39337	4.81278	5.09327	5.83239	5.64488	5.80849	5.51927	5.03567	4.78515	5.29198	5.31319
USP1	10.359	10.2966	10.4166	10.6796	10.8283	10.6592	10.4247	10.4063	10.433	10.6154	10.8243	9.97238	10.006	9.74487	10.2067	10.3565	10.4366	9.88386	9.8823	10.1172	10.2469	10.0277
ANGPTL3	7.24675	6.80641	6.7328	6.79871	6.37072	6.95977	7.16574	7.42149	7.23026	7.29295	6.40049	6.7744	6.95375	7.10385	6.9594	7.56484	6.43781	6.52062	7.01111	6.70168	6.55371	6.64581
ALG6	7.50809	7.58178	7.68001	7.75853	7.59811	7.3893	7.58158	7.39344	7.37478	7.60003	7.33882	7.19384	7.3687	7.77903	7.60632	7.48157	7.54276	7.38863	7.56007	7.71197	7.68627	7.80421
PGM1	4.82288	4.58323	4.36928	4.77925	4.83126	4.8263	4.87693	4.84817	5.11149	4.47797	5.13165	4.77646	4.54521	4.17467	4.94289	5.22938	4.8759	4.39087	4.93421	4.54578	4.98233	4.34924
ROR1	6.65574	6.25166	6.54469	6.47136	6.82402	6.60356	6.08926	5.97698	6.16018	5.83789	6.56325	4.4666	4.94282	5.7538	5.89582	5.31526	6.11502	5.91456	5.35442	5.64263	5.9965	5.78697
UBE2U	3.75386	3.73071	3.29865	3.78686	3.59178	4.33026	3.60089	3.73767	3.72958	3.68437	3.38932	3.88833	3.21023	4.23316	4.33348	3.96321	4.06104	3.6093	3.62009	3.91298	3.864	4.15897
RAVER2	7.85837	7.53318	8.10926	7.78341	7.92583	7.86986	7.5594	7.8451	7.63398	7.72361	8.03129	6.898	6.51609	6.33873	7.90002	7.82688	7.71017	7.42441	6.40269	7.16061	7.49979	7.20766
PDE4B	5.03139	4.73993	4.32386	4.3959	4.65861	4.69565	4.30628	4.5353	3.86454	5.17627	4.75549	5.09826	5.00604	4.99414	4.47565	4.50647	4.90446	4.6633	5.20087	5.16373	5.3914	5.12605
SGIP1	5.30002	5.44633	5.52994	5.33806	5.91771	5.69639	6.26225	6.1617	6.1883	6.31869	5.96931	7.20912	7.06761	6.7614	7.08177	7.15493	6.48914	6.40534	6.67976	6.25786	6.29403	6.41083
TCTEX1D1	5.4344	4.95792	4.39852	5.60284	4.39849	4.98155	5.24641	5.2891	5.18669	4.97647	4.41079	5.17686	5.77036	5.73222	5.01267	5.49442	4.96517	5.61414	5.63049	5.09494	4.93216	5.29556
MIER1	7.62446	7.8883	7.87193	7.69695	7.85447	7.77668	7.42155	7.34263	7.71527	7.71226	8.15315	7.36383	7.44515	7.49561	7.82909	7.85724	7.81428	7.49549	7.35413	7.86093	7.83057	8.09476
IL23R	3.24903	3.13222	3.56776	3.35997	3.18061	3.19897	3.5581	2.87993	3.08083	3.57863	1.58685	3.52526	3.97222	3.89345	3.05435	2.84857	3.12115	3.25137	3.89924	4.19077	4.04806	3.97731
IL12RB2	4.99821	4.20666	5.55777	5.39586	4.81567	4.98486	4.71718	4.60801	4.81681	4.94354	3.69143	4.59608	4.25704	4.52725	4.47778	5.02994	5.22367	5.21778	4.65898	5.3604	5.19509	4.94105
GADD45A	7.88431	8.04742	7.9515	7.94059	7.65189	8.05183	7.8417	7.70114	8.04199	7.70471	8.13028	8.57469	8.15803	8.15154	8.45862	8.5293	8.03271	8.68251	8.24138	8.51661	8.32084	8.61544
SRSF11	11.93	11.8941	11.6976	11.6343	11.5416	11.5913	11.5667	11.7008	11.4225	11.5667	11.7553	11.594	11.2366	11.4198	11.533	11.6673	11.5844	11.6971	11.5634	11.4608	11.6442	11.4091
CTH	6.14294	5.18913	5.76589	5.68188	6.26837	6.23166	5.8347	5.61843	5.8911	5.62761	5.81308	5.30429	5.20157	5.41769	5.67426	6.3051	5.77148	5.72375	5.58442	5.61914	5.88095	5.78129
TYW3	10.5623	10.292	10.3327	10.3576	10.2696	10.3241	10.2983	10.0856	10.4126	10.0806	10.4366	9.61027	9.51825	9.74118	10.1132	10.1523	10.3015	9.80845	9.6944	10.1981	10.126	10.1744
LHX8	7.37209	7.20176	7.04688	7.4775	7.48835	7.5815	6.9378	6.94348	6.90698	6.7435	7.16753	6.08396	5.83886	6.38213	6.86506	6.81802	6.89366	6.77499	6.84194	6.75059	7.0458	6.88036
ACADM	9.41834	9.60981	9.61675	9.64506	9.58555	9.33235	9.35835	9.21787	9.40615	9.24056	9.66125	8.90002	9.16842	9.08637	9.38725	9.29226	9.44377	9.53772	9.39088	9.43463	9.35191	9.26837
RABGGTB	9.63135	9.7955	9.33605	9.6808	9.36541	9.70099	9.22046	9.08183	9.26737	9.31756	9.46133	9.3628	9.27893	8.93138	9.33367	9.58295	9.42279	9.80522	9.44278	9.7719	9.78785	9.93287
ST6GALNAC3	6.39618	6.23826	6.17607	6.38154	6.52463	6.57618	6.14705	6.06644	6.30319	6.08526	6.42411	5.15405	5.81917	6.19707	6.32306	6.1661	6.04618	6.20102	5.99005	6.46276	6.02571	6.23961
ST6GALNAC5	7.78002	7.55413	7.81811	7.50026	7.37616	7.26046	6.76714	6.87504	6.72061	6.73405	7.1591	6.00206	5.34815	5.96197	6.59051	6.25636	6.18411	7.49	6.18816	6.04808	6.44906	6.14044
AK5	5.23373	5.72585	5.72134	5.5786	5.72	5.78786	5.60973	5.24107	5.69471	5.92462	6.06173	5.36898	6.1902	5.61848	5.6922	5.61597	5.6969	4.99756	5.87024	5.72808	5.93578	5.59235
MIGA1	7.93369	8.08831	7.69579	7.93273	7.87516	7.99552	7.37395	7.37497	7.60596	7.5096	7.95098	6.74757	6.93841	7.19383	7.45176	7.72268	7.48668	7.57581	7.05097	7.68865	7.71909	7.49908
NEXN	9.09273	9.34344	9.11131	9.48223	9.47449	9.54618	9.41097	9.32095	9.63603	9.28911	9.23583	8.7187	9.19152	8.55602	8.89822	8.88982	9.32055	8.44956	8.42699	8.98423	9.11467	9.06522
PTGFR	6.35287	5.94966	6.66267	5.8147	5.65836	5.4931	5.6187	5.07076	5.89502	5.20071	6.06053	4.37872	4.20878	5.22765	5.34729	5.31974	5.30648	5.59678	5.26691	5.65858	5.6255	5.64373
IFI44L	9.18628	9.18084	9.04831	9.15077	8.90777	9.25338	9.00516	7.59262	9.43695	8.96811	9.28162	8.71733	8.84283	8.88395	8.68796	8.9891	8.98077	8.99708	8.61771	9.05409	8.93102	8.97712
IFI44	11.3177	11.4492	11.2856	11.5969	11.6624	11.5936	11.1715	11.0762	11.2426	11.3404	11.5329	11.3435	11.2988	11.4298	11.1118	11.4239	11.3503	11.7061	11.3951	11.4958	11.6031	11.7019
ADGRL2	9.00088	9.08926	9.03465	9.15378	8.70837	8.83168	8.45948	8.7186	8.31434	8.79641	8.8044	8.27813	7.85654	8.2194	8.43636	8.34692	8.52606	8.63762	8.53933	8.4165	8.43817	8.45474
PRKACB	8.00196	7.93454	7.98918	8.08698	7.75665	8.08267	8.0336	7.78815	7.98497	7.97904	8.17639	8.00433	8.02281	7.98049	7.75271	7.8645	7.68725	7.8862	7.69143	7.81676	7.92085	7.79653
SAMD13	5.24984	5.24322	5.48993	5.53555	5.75096	5.10994	5.34865	5.52318	5.30225	5.34875	5.23415	5.08079	5.41336	5.55384	5.13864	5.58199	5.40253	5.79571	5.69183	4.89988	5.01113	5.26065
DNASE2B	2.8135	3.275	3.96353	2.66151	3.329	2.87492	2.64624	2.69089	3.21501	3.26012	3.66762	3.78602	3.46965	3.78496	3.32616	3.38564	3.39845	3.28032	2.75292	3.52882	3.73711	4.04811
CCN1	8.97484	9.17737	9.25736	9.21306	9.20944	9.29559	10.0644	10.1367	10.0357	10.3206	10.2592	11.6438	11.8288	12.2255	10.7611	10.2591	10.3583	10.405	10.2418	10.7913	10.4438	10.7192
CLCA1	4.41123	4.45764	4.61711	4.87845	4.56937	4.62168	4.91703	4.7883	4.87325	4.75583	4.59425	5.10078	4.97101	4.52922	4.43375	4.36027	5.00297	4.58262	4.62169	4.76664	4.15244	4.39147
CLCA4	3.36832	2.4984	3.48846	3.71295	3.39735	3.52408	2.25412	2.65556	3.14955	3.32473	2.94315	2.84528	2.7669	3.01944	2.99502	3.0072	3.13439	3.60994	3.46212	2.91322	3.2005	3.00389
SH3GLB1	11.0567	11.1422	11.2584	11.2116	11.2763	11.2914	10.8752	11.0202	10.7659	11.0584	10.8758	10.8745	10.7722	11.0923	11.2409	11.1776	11.1864	11.7869	11.3551	11.4926	11.4191	11.5249
HS2ST1	9.69213	9.48893	9.57249	9.61289	9.84534	9.75399	9.23125	9.23278	9.26654	9.3879	9.47581	9.13118	8.75492	9.10606	9.53942	9.82564	9.50704	10.3478	9.80891	9.5632	9.43421	9.38914
LMO4	6.78106	6.64906	7.05334	7.55784	7.21495	7.30167	6.8638	6.52967	6.96924	6.77583	7.25673	6.2147	6.00978	6.32764	6.80236	6.48485	6.3668	6.43917	6.19456	6.64685	6.43442	6.64639
LRRC8C	4.57592	4.31993	4.24011	4.92568	4.33855	4.93937	4.81395	4.76894	4.75184	4.83792	5.27012	5.65681	5.7318	5.44776	4.66643	5.78498	5.16812	4.91816	5.16893	5.16182	5.14836	5.17487
CDC7	5.2774	5.12525	4.42586	4.8066	5.08273	4.88638	5.49022	5.4801	5.49564	5.50334	5.00411	6.27348	5.3827	5.26085	6.07771	6.02404	6.08908	5.98097	5.86823	5.7385	5.6215	5.36412
BRDT	2.55042	2.47372	2.45015	2.73952	2.26607	2.65539	2.45235	2.49865	2.4407	2.47623	3.12742	2.53898	2.85148	2.75983	2.32704	2.64548	2.41743	2.48462	2.50503	2.56337	2.58325	2.49878
BTBD8	5.50473	6.0803	5.60655	5.51223	5.92592	5.46331	5.79558	5.92388	5.79435	5.56271	6.09109	5.6512	5.14866	4.90048	5.62354	5.24375	5.20403	5.16479	4.44625	5.15543	5.53599	4.94693
C1orf146	2.33017	3.17672	2.68792	2.2748	2.57276	2.10874	2.38895	2.43655	2.60235	2.41351	2.61665	2.23892	2.51279	2.89905	2.5869	2.39547	2.18277	2.42123	3.3384	2.2455	2.26436	2.27461
MTF2	10.4913	10.3384	9.98909	10.0556	10.1491	10.0825	10.3021	10.2538	10.2717	10.0967	10.3136	9.92524	10.3248	10.1659	10.0933	10.2323	10.1649	10.0147	9.96596	10.3561	10.3246	10.2734
CCDC18	7.44509	7.24398	6.80837	6.53153	6.96228	6.75176	7.21026	7.3972	7.10232	6.9573	6.90248	6.86762	7.40167	7.72304	7.65297	7.36164	7.1679	7.13482	7.18615	7.62792	7.64445	7.6775
FNBP1L	7.59599	7.55436	7.48858	7.93612	7.68539	7.7646	7.34338	7.59373	7.34931	7.79281	7.76273	6.6491	6.73201	6.43483	7.42929	7.31697	7.45615	6.95995	7.08769	6.82184	6.94977	6.71306
ABCD3	7.46287	7.224	7.80478	7.20118	7.60918	7.63871	6.36873	6.41082	6.57058	7.64179	7.47834	6.75953	7.36471	6.79513	7.53366	7.60709	7.39593	6.94991	7.66084	8.28635	7.90782	8.24935
SLC44A3	6.73804	6.37165	6.6417	6.33776	6.30774	6.33588	5.8079	6.12121	6.02714	5.74164	6.5583	5.66018	5.52549	5.87568	5.98319	6.07612	6.03766	6.52273	6.39413	6.2362	6.56039	6.13069
PTBP2	8.21571	8.21102	8.18854	7.96018	8.01472	7.86313	7.57544	7.57753	7.81503	7.90733	8.10698	7.6028	7.19191	7.33924	7.96812	7.9317	7.96928	7.39008	7.72756	7.97959	8.13351	7.98464
PLPPR4	4.87313	4.42278	5.18312	4.88435	5.13001	4.82727	5.21871	4.84637	5.09468	5.16842	4.74287	4.93388	5.36924	4.96553	5.12357	5.42607	4.97161	4.95929	5.13968	5.04036	5.19973	5.00042
PALMD	8.22236	7.95808	8.31598	8.3403	8.55328	8.20711	8.7643	8.62973	8.79778	9.135	9.18614	9.81001	9.88394	10.1664	9.9151	10.0392	9.87315	9.35999	9.58211	9.61118	9.49344	9.60813
AGL	7.73212	7.71233	7.65699	7.60784	7.39568	7.68201	7.19583	7.26478	7.27755	7.52441	7.77362	7.05804	7.2502	7.03346	7.49354	7.52921	7.60978	7.52031	7.51734	7.63932	7.54902	7.46492
SLC35A3	7.12461	7.34061	7.4774	7.48088	7.58968	7.16892	7.16238	7.25006	7.15785	7.32186	7.57292	6.90801	6.5496	7.16313	7.14393	7.38589	7.12191	6.92225	6.99739	7.32319	7.16155	7.31952
RTCA	8.84354	8.96182	8.7561	8.67292	9.08821	8.7167	8.48831	8.37079	8.58211	8.44495	8.87237	8.42877	8.8113	8.70587	8.68994	8.39244	8.74505	8.91234	8.87304	9.26715	9.09949	9.14153
CDC14A	8.01694	8.06536	7.81555	7.7599	8.02548	7.93251	7.505	7.60832	7.72256	7.55321	7.61186	6.75015	6.78539	7.51093	7.72384	7.70368	7.64909	7.79215	7.72111	7.37992	7.45178	7.5778
VCAM1	8.28405	7.81822	7.91878	7.63583	7.80652	8.05253	7.90009	7.60292	8.08414	7.6744	7.90628	8.108	8.17184	8.20904	8.43111	8.58504	8.54637	8.79541	8.34058	8.68009	8.50404	9.09105
SLC30A7	8.63213	8.57014	8.66818	8.41601	8.54849	8.4552	8.15892	8.20709	8.2499	8.26146	8.61734	7.96925	8.69393	8.59815	8.3709	8.33419	8.49704	8.76028	8.48531	8.72371	8.61224	8.67483
RNPC3	10.2134	10.581	10.6949	10.2346	10.0677	10.1271	10.3958	10.7118	10.403	10.3353	10.5877	10.4355	10.6173	10.4397	9.95662	10.1548	10.2734	9.75226	9.90203	10.1452	10.3695	10.1798
AMY2B	8.29242	8.57477	8.36092	7.92326	7.57939	7.98819	8.14758	8.47042	8.15489	8.08573	8.3436	7.92259	8.18722	7.75613	7.96542	7.98737	8.07834	7.48873	7.64174	7.89017	8.11935	7.9255
NTNG1	3.55311	3.69167	3.17246	4.2159	3.93847	3.90169	2.94052	2.98229	3.12271	3.57483	4.91572	3.38458	3.03423	3.58434	3.14944	3.45986	3.38505	2.94313	4.0655	3.06463	3.35141	3.12602
FAM102B	5.24045	4.72412	4.70816	4.50071	4.73642	4.71273	4.06106	5.00865	4.37868	4.43617	4.54874	5.41382	4.72371	4.88914	5.16683	5.04952	4.97654	4.77554	5.04042	5.81687	5.61567	5.54192
PRPF38B	8.66063	8.56605	8.49277	8.72741	8.64542	8.68414	8.37456	8.3488	8.33326	8.74222	8.80232	8.69863	8.39046	8.36717	8.82387	8.67281	8.81825	8.91116	8.67299	8.76188	8.7709	8.72708
STXBP3	9.69729	9.79494	9.58442	9.81945	9.22507	9.56044	9.57044	9.30614	9.65086	9.5412	9.86187	9.22382	9.22868	9.33378	9.4286	9.49394	9.5128	9.56595	9.44943	9.21188	9.20486	9.17401
TMEM167B	7.88454	7.62473	7.72809	8.15994	8.0589	8.19285	7.88388	7.65161	8.00274	7.69982	8.36282	7.59939	7.23491	7.68784	7.89891	7.90089	8.00145	7.75007	7.42857	7.87319	7.81382	7.84022
KIAA1324	5.92432	6.06798	6.10947	5.85295	5.96363	5.82032	5.77778	5.96649	6.11265	6.19958	4.57258	5.15263	5.11772	5.03613	6.61454	6.78477	6.69726	6.22993	6.33737	5.71588	6.12335	6.10102
SARS	9.61232	9.32422	9.50809	9.66689	9.69861	9.65904	9.45649	9.23736	9.49118	9.05466	9.46281	9.03164	8.86547	9.07864	9.42276	9.51881	9.42808	9.74255	9.42584	9.43992	9.34741	9.40892
SYPL2	6.17193	5.61791	5.25838	5.44989	5.74964	5.61127	5.56169	5.85458	5.68689	5.07497	4.85041	5.44705	5.14946	5.64125	5.26738	5.71094	6.00155	5.84458	6.06605	5.89099	5.98003	6.17988
ATXN7L2	5.41286	5.32456	5.49543	5.51388	5.98492	5.94661	5.56984	5.67482	5.73501	5.52159	5.48662	5.86119	6.01308	5.81609	5.68772	5.82617	5.73095	6.0283	6.15287	5.71746	5.61681	5.66939
CYB561D1	5.74353	5.71766	6.46689	6.3768	6.44498	6.26783	6.1901	6.20349	6.34565	6.03247	6.30968	6.23967	6.65009	5.29229	6.36346	6.11267	6.44177	5.69632	6.5459	6.19804	6.4794	6.15834
GNAI3	9.69239	9.80962	9.9054	10.0802	10.175	10.0914	9.86382	9.87621	9.90586	9.92403	10.0598	10.0484	9.51071	9.50104	9.74895	10.1218	10.0166	9.96226	9.92434	9.8207	9.94171	9.78634
AMPD2	7.64263	7.43871	7.80425	7.84169	7.81972	7.89724	7.7346	7.60419	7.76462	7.4686	7.40465	7.41424	7.1566	7.68956	7.93489	8.00639	7.98769	7.77452	7.86576	7.70241	7.80399	7.71036
GSTM4	8.42681	8.50609	8.31217	8.16894	8.36555	8.22593	8.06679	8.3797	8.13609	7.95148	8.07825	7.78188	7.92443	7.95159	7.47806	8.4005	8.09902	7.99376	8.08416	7.99728	8.16612	8.01383
GSTM1	5.47763	6.00697	6.43532	6.32687	6.42661	6.02619	6.05833	6.14789	5.90097	5.4052	5.99513	5.76867	5.84087	5.53232	6.02471	5.7996	6.00653	5.83429	6.39566	6.10747	6.12021	5.96896
CSF1	5.47665	4.67285	5.32969	4.88954	5.41655	4.95365	5.15582	4.64911	5.12664	5.03946	5.72325	5.40586	5.02514	5.68426	5.15642	5.04204	5.22125	5.23181	4.87214	5.39264	5.48744	5.42898
AHCYL1	8.39935	8.51155	8.5302	8.71014	8.66997	8.47422	8.40142	8.21422	8.52908	8.28071	8.74402	7.95497	8.23606	8.36486	8.54776	8.63243	8.56887	8.86738	8.29329	8.4396	8.36521	8.37064
SLC6A17	5.88903	4.71903	5.67521	5.5978	5.57332	4.69169	5.68621	5.82782	5.49292	5.732	4.36047	5.83768	5.49226	5.17719	6.4799	5.95883	5.92581	5.70031	5.75747	5.77356	5.72704	6.08508
KCNC4	5.60172	5.37815	5.29648	5.92594	5.52204	5.29258	5.51572	5.55312	5.51069	5.73527	6.45077	5.70704	6.18248	5.74156	5.27329	5.79062	5.58759	5.59075	5.29183	5.30056	5.5492	5.4034
CD53	8.28232	7.83884	8.21552	7.71286	7.97724	7.93704	8.23295	8.56287	8.1256	8.00287	7.92353	10.7269	10.8281	10.8558	8.86735	9.48403	9.31662	10.49	10.3398	10.1244	9.85598	10.319
CHIA	3.00159	2.69875	2.99303	3.71878	2.73625	3.01734	3.20317	3.28055	2.89314	2.74839	2.21656	3.63254	3.17674	3.02524	2.61803	3.24596	3.79668	3.21639	3.31777	3.48036	3.76959	3.69089
C1orf162	5.92196	5.79037	5.97104	5.99114	5.75044	5.81332	6.07858	6.32222	6.31515	6.27709	6.39779	8.04974	8.18658	8.3277	6.85628	7.10426	7.4237	7.7649	7.87188	7.53519	7.26053	7.51448
RAP1A	9.8958	9.86583	9.65958	9.68183	9.89231	9.72695	9.66848	9.60479	9.70596	9.73871	9.88353	9.74011	10.0829	9.94529	9.7822	9.81669	9.76497	10.1616	10.0854	9.97908	9.94554	10.1298
MOV10	8.38391	8.53797	8.77373	8.4514	8.46749	8.52253	8.53156	8.46503	8.41676	8.69014	8.5352	9.22637	8.31439	8.88333	8.26861	8.60036	8.44254	8.85387	9.35777	8.1934	8.0969	8.20871
TAFA3	4.09758	3.90132	4.51414	4.38969	4.92863	3.67301	4.85137	4.69851	4.66753	4.5852	4.7539	4.82088	4.7916	4.62504	5.21987	4.70108	5.84539	4.66384	4.5304	4.65109	4.50512	4.56728
LRIG2	8.14807	7.99728	7.93307	7.94321	8.01186	7.95317	7.68587	7.78359	7.72349	7.88204	8.01943	7.41228	6.51561	7.59624	7.61027	7.75686	7.53445	7.38974	7.14221	7.46088	7.64686	7.3655
MAGI3	7.3307	7.06636	6.68688	6.52645	7.09843	7.02846	6.49885	6.4744	6.70147	6.83578	7.06465	6.0206	6.46531	6.55499	6.66098	6.20767	6.65401	6.25744	6.54582	6.78975	6.91702	6.53991
HIPK1	8.97253	9.04735	9.0143	9.15643	9.03712	9.02132	8.93851	9.14086	8.83434	8.84113	8.99665	8.43952	8.43468	8.63185	8.82364	9.13526	9.1319	8.61673	8.246	8.80466	9.05131	8.93305
OLFML3	8.4136	8.32513	8.2957	8.25941	7.92041	8.31334	8.14664	7.98875	8.17865	8.06498	8.25942	8.14474	8.09862	8.25179	8.12556	7.8106	8.18622	8.41547	8.21315	7.9308	8.24096	7.95348
SYCP1	2.48176	2.51836	2.86993	2.3375	2.63693	2.51301	2.89216	3.31756	3.08345	2.47921	3.451	2.65592	2.63567	2.70447	2.97175	2.78548	2.82704	3.02237	2.71709	1.80956	1.53064	1.76229
TSHB	3.82023	4.21692	3.70294	3.68123	4.26044	3.89708	3.83798	3.61524	4.03305	4.12657	3.65531	3.96108	3.67409	3.9913	4.15835	3.94558	3.92233	3.83242	3.93202	4.34555	4.2685	4.10074
VANGL1	5.86326	6.29889	5.8489	5.91745	5.67001	5.57524	6.13842	5.97821	6.03447	6.05859	6.20186	5.85321	6.27899	6.25219	6.15101	6.60473	6.1304	6.35144	6.33264	5.85067	5.88834	5.76364
SLC22A15	5.26114	4.74721	4.9272	4.71633	4.61001	4.11671	4.85566	4.58958	4.84058	5.15212	5.28971	5.63619	6.02244	5.47807	5.11751	4.9088	4.95129	5.12552	4.89829	5.4373	5.58442	5.33408
MAB21L3	2.67516	2.84021	3.03584	3.15166	2.72923	2.79614	3.13282	3.50466	3.30422	3.4634	2.89763	3.07224	3.1657	3.80984	3.2605	3.02555	2.62625	2.64444	3.11671	2.35483	2.51677	2.77356
ATP1A1	10.2561	10.1487	10.2061	10.2396	10.2134	10.2485	9.79862	9.86055	9.7064	10.0266	10.085	9.84477	9.84042	9.90222	10.2101	10.0998	10.1988	10.6129	10.4991	10.3068	10.2958	10.1204
CD2	5.02269	5.07284	5.35087	4.7374	4.77555	4.65406	5.63316	5.62085	5.008	5.48696	5.28654	8.24471	7.82311	8.13996	6.25229	5.75069	6.23704	7.65179	7.48394	7.02909	6.7607	6.92043
PTGFRN	6.40317	6.65258	6.28778	6.656	6.88176	7.15432	6.49574	6.23463	6.44396	6.66251	6.63966	6.55966	6.23409	6.79934	6.34882	6.33333	6.42714	7.05908	6.1331	6.74437	7.00511	6.82896
WDR3	7.31142	7.31923	7.12017	7.99846	7.93198	7.40703	6.9884	6.82929	7.04073	7.18048	7.43385	7.294	7.06908	7.56299	7.23969	7.84523	7.38775	8.22958	7.65823	8.0012	7.86665	8.10495
HAO2	3.69472	3.83674	3.99112	4.20209	3.71483	4.01907	4.26223	4.01057	4.05228	4.19578	3.19094	4.42514	4.18468	3.54766	4.72778	3.70073	4.11233	4.16379	3.81685	4.73655	3.99211	4.03525
HJV	4.02661	4.26227	4.73952	4.89931	3.9072	4.4018	4.74042	4.40589	4.75127	3.86696	4.42648	3.79644	4.36925	4.45604	4.5991	4.27583	4.37977	4.71534	5.09387	4.12375	4.07113	3.86109
PEX11B	8.16735	8.05297	7.99324	8.14208	8.17854	8.18944	7.82736	7.81297	7.96935	7.76135	7.87136	7.68609	7.7283	7.68747	8.05561	7.58019	7.76145	8.20256	8.12028	7.81235	7.82923	7.94663
ITGA10	9.47375	9.52649	9.51269	8.98214	8.82545	9.10501	9.44318	9.82045	9.15155	9.12994	9.3104	8.69409	8.6088	9.29948	9.35806	9.5752	9.61567	8.66301	8.263	9.28684	9.48802	9.16718
ANKRD35	8.74752	8.95193	8.97661	8.66819	8.91246	8.82916	8.93785	8.73234	9.02902	8.97392	9.3249	8.63121	8.70922	9.07741	9.12976	8.78371	8.79591	8.63153	8.57152	8.67393	8.83895	8.7215
PIAS3	7.31188	7.13188	7.30433	7.20899	7.12366	7.35316	6.99171	7.11817	7.18187	6.95957	7.24858	6.70174	6.20352	6.51683	6.78161	6.88941	6.926	6.58096	6.37101	6.87067	6.98426	6.81692
CHD1L	7.33989	7.25069	7.58214	7.28826	7.5067	7.35969	7.10057	7.05518	7.46581	7.21223	7.54659	6.87773	7.41144	7.04907	7.36933	7.3369	7.30849	7.43883	7.30433	7.33981	7.29559	7.26734
BCL9	6.84523	6.76406	6.85789	6.52931	6.59586	6.56526	6.45784	6.69817	6.52519	6.39768	7.18116	6.41138	5.23348	5.91023	6.53351	6.32636	6.4772	5.8329	4.98529	6.06743	6.4615	6.23874
GJA8	3.4175	3.40385	3.57444	3.63042	3.70358	3.56442	4.23738	4.16506	4.07421	3.94327	1.84973	3.33306	5.14285	3.65624	3.5509	3.94321	3.28791	3.96034	3.72447	3.50646	3.43486	3.58783
PLEKHO1	6.32963	6.57526	6.06041	6.47442	6.48514	6.10632	6.21196	6.24508	6.21937	6.39155	6.59994	6.87645	7.18683	7.53124	7.07388	6.78805	6.89004	7.23141	7.19285	7.59414	7.22457	7.37445
CA14	4.73984	3.45734	3.55783	4.07577	4.12542	4.06018	3.83917	3.36131	4.02458	4.10361	5.39714	4.13554	3.21537	3.44449	3.73317	3.12805	3.59932	2.20579	3.40321	3.49357	3.40314	3.35299
PRPF3	7.86311	8.2389	8.27659	7.94829	7.95479	8.15838	8.06394	7.98583	8.00085	7.83313	8.20423	7.80608	7.63536	7.95555	7.91476	7.78589	7.86594	7.63002	7.29461	8.0993	8.1383	7.94053
TARS2	6.2149	5.59432	6.49261	6.74176	6.16173	6.33162	6.24611	6.42162	6.32299	6.26757	6.52352	5.77891	7.02374	6.12758	6.24879	6.40741	6.31618	6.14668	5.80331	6.3534	6.31538	6.2302
ECM1	6.07388	6.66968	6.39386	6.83095	6.93628	6.85646	7.00611	7.11411	6.65186	7.04602	7.27898	7.432	7.11872	7.52334	7.13874	7.1142	7.44267	6.66626	6.83208	7.11493	7.32706	7.17001
SETDB1	6.95017	6.97125	7.26411	7.0467	7.11446	7.2869	6.91876	7.09601	7.01025	7.01908	7.17247	7.38606	6.68041	7.04756	7.07463	7.43395	7.11295	6.91209	6.77501	7.38019	7.41382	7.27777
ANXA9	5.09466	5.17218	4.3272	4.78427	5.28501	5.02966	5.03488	5.42346	5.02283	4.70472	4.49267	4.37799	4.60613	4.92149	5.10496	5.21551	4.90182	4.84126	5.02137	4.41507	4.76368	4.78947
PRUNE1	8.22858	8.23029	7.89664	8.1801	8.06789	8.27535	7.982	7.99289	7.96121	7.75183	8.36463	7.60958	6.98497	7.22454	7.88695	7.74044	7.56707	7.37259	7.1067	7.60815	7.94797	7.58702
BNIPL	3.95295	4.65063	4.21633	4.61053	4.18359	4.49756	3.86702	4.26331	4.01669	4.06337	4.74496	3.77751	3.42575	3.4196	4.3245	3.90156	3.01043	4.44238	3.35072	3.40186	3.84035	3.93353
MLLT11	9.82414	9.8568	9.73982	9.8772	9.63546	9.93466	9.69115	9.6634	9.76606	9.53537	9.97127	9.08844	9.22762	9.18025	9.78435	9.83905	9.72194	9.71643	9.35076	9.71534	9.54212	9.72627
GABPB2	7.81943	7.49312	7.25058	7.71513	7.63675	7.65269	7.54817	7.51378	7.82709	7.34451	8.22541	7.44277	7.35168	7.32378	7.49755	7.46561	7.79767	7.58664	7.08896	7.44125	7.47079	7.40366
PIP5K1A	4.54954	4.96389	5.3345	4.26772	5.36363	5.40561	5.03174	5.02546	4.5992	4.83309	5.21743	4.92849	4.39424	4.58264	4.91277	4.11815	5.26141	4.514	4.35479	4.54234	4.8267	4.70236
ZNF687	6.14064	6.1593	6.06961	6.28561	5.49423	6.29732	5.67005	5.60264	5.68187	5.79611	6.81111	5.75227	6.05662	5.17518	5.54914	5.91021	6.13326	5.7143	5.7225	6.06496	5.99596	6.00459
PSMB4	11.2863	11.5386	11.2683	11.2974	11.4923	11.3399	11.2258	11.1158	11.3299	10.8161	11.4017	10.9545	10.9785	11.0617	11.4031	11.4064	11.3633	11.5783	11.3875	11.5837	11.4162	11.4868
TUFT1	8.26279	7.71663	7.76027	8.3389	8.24152	8.23801	8.61065	8.77492	8.45442	8.88569	8.42149	7.91087	8.23604	7.61442	8.25627	8.51507	8.13477	7.41169	7.66859	7.12808	7.36238	6.72031
OAZ3	5.95697	5.49547	6.03077	6.05451	6.007	6.24035	5.63847	5.50697	5.23352	5.38556	5.91067	4.75874	4.88201	6.03708	6.17432	5.58808	6.30556	5.76255	6.34165	6.04182	6.00282	6.41386
LCE5A	3.92533	3.59839	3.60642	4.27216	4.69306	3.91148	4.11825	3.77945	3.72505	3.86289	3.75569	2.79664	3.32483	3.41434	4.22501	3.66063	3.98937	3.76097	4.1513	3.72243	3.59577	3.35021
CRCT1	3.6077	3.47981	4.08649	4.28686	4.09479	4.01936	4.21518	4.08634	3.99903	4.3914	2.83519	3.8879	4.06819	4.14736	3.89261	5.29746	4.88704	4.24353	4.26211	4.5097	4.72986	4.70526
LCE2D	3.09426	2.83652	2.97573	3.77404	2.89084	3.05922	3.07751	3.30664	3.23822	3.41778	3.5037	4.13157	4.06564	3.93183	3.11235	3.15358	2.91404	3.47223	2.50444	3.92412	3.61057	3.78676
LCE2A	5.58813	6.08077	5.18798	6.05905	6.06607	5.66775	6.11567	6.01707	5.90361	5.81373	5.69938	5.40382	5.4622	6.01201	5.98015	5.50307	5.82768	5.59284	5.49966	5.41635	5.5988	5.22701
LCE1E	4.01838	4.18971	4.7294	4.05395	4.74111	4.44084	4.74038	4.73085	4.18222	4.64744	4.09541	4.18437	5.21488	4.41064	4.41062	4.87877	4.40043	4.78124	4.07964	4.42731	4.57873	4.56478
SPRR1A	3.94036	3.82857	3.65843	4.55303	3.68594	3.44128	5.83517	5.15071	5.62613	5.24754	3.20514	3.90747	3.98697	3.90114	6.74029	6.28716	7.6677	5.25913	4.54945	4.38908	4.23072	3.37816
SPRR3	4.25577	4.53084	4.91791	5.83535	5.79723	4.77506	5.57656	5.35549	5.27663	5.24108	5.22905	5.06894	5.41564	5.1864	6.14776	6.25294	6.61768	5.62385	5.71372	5.4672	5.33836	5.70167
SPRR1B	4.50712	4.14627	5.16122	4.30594	4.6385	4.91536	4.64534	4.46395	4.46318	4.67984	4.32911	4.20268	4.28953	3.80567	5.32249	4.1982	4.52559	4.84685	4.58975	4.62329	4.31525	4.2524
S100A1	6.6106	6.54086	6.77382	5.73656	5.67319	5.52921	6.6294	6.46172	6.72224	6.57274	6.2007	6.60506	6.45416	6.49615	7.17362	7.20856	7.3106	6.02443	6.34568	6.80422	6.62392	6.42664
CHTOP	9.2906	9.23924	9.23533	9.28211	9.33478	9.23889	8.98069	9.00672	9.03015	9.16638	9.37418	8.81856	8.6521	8.88928	9.11579	9.30718	9.2575	9.2784	9.11331	9.16995	9.14955	9.26339
SNAPIN	9.54965	9.42596	9.46363	9.6413	9.70961	9.64512	9.191	9.17266	9.22658	9.1931	9.21303	8.98387	8.32221	9.15893	9.51148	9.45614	9.4756	9.77966	9.72928	9.26234	9.24591	9.26196
INTS3	8.17581	8.38988	8.04578	8.02219	7.97024	7.8369	7.8933	8.23916	7.8509	8.17606	8.28751	8.03105	7.55376	7.51155	8.20137	7.89631	8.06597	7.4219	6.99092	8.06385	8.25875	7.9432
CREB3L4	5.68257	6.19949	5.59759	6.06525	6.39892	5.8204	5.67145	6.00372	5.73918	5.74993	5.79623	5.40267	5.24241	5.30018	5.46999	5.39329	6.2573	6.11142	5.83263	5.26169	5.18128	5.48609
UBAP2L	7.67312	7.52376	7.36736	7.50445	7.55271	7.62998	7.36883	7.35314	7.7809	7.69006	8.02366	7.50461	7.21719	7.33493	7.26915	7.73787	7.46909	6.515	7.01976	7.48609	7.4162	7.57038
AQP10	9.93213	10.3143	9.99704	10.0659	10.1831	9.74619	9.99844	10.1814	9.93934	10.0973	10.1984	10.0427	10.6781	10.1188	9.71861	9.94468	9.6871	9.96133	10.1553	9.87906	10.1986	10.0254
IL6R	4.79228	5.11164	4.80568	4.95038	4.34749	4.81111	5.20732	5.24489	5.17665	4.84074	5.13466	6.35156	6.18803	6.3426	5.44282	5.96849	6.0228	5.71743	6.18247	6.03088	5.87968	6.03902
TDRD10	7.40335	6.79046	7.01954	7.19074	7.0738	6.72596	7.14312	7.20936	7.27168	6.75405	7.10772	6.85911	6.78365	6.77619	6.76402	6.35186	6.70437	6.50968	6.39097	6.63326	6.98144	6.66922
FLAD1	7.46224	7.11327	7.19538	7.01383	7.18063	7.19669	7.03694	7.11801	6.99775	6.86456	7.26065	6.98455	7.8531	7.33225	6.99409	6.83494	6.91805	7.4354	7.06067	7.67465	7.50296	7.64209
DCST1	5.01468	4.87919	5.19881	5.17736	5.28293	4.70482	5.23836	5.34714	5.18364	5.33707	5.37883	5.84358	5.61568	5.31863	4.96944	5.13846	5.49782	5.14581	5.4415	5.06416	5.04311	5.0545
ADAM15	6.71534	7.24645	7.02698	6.33448	7.0936	7.0709	6.90792	6.94719	7.13548	6.93495	7.34638	7.3463	7.18761	7.22621	7.5902	7.45136	7.41901	7.19614	7.52308	7.40514	7.25148	7.41549
EFNA4	6.54652	6.80192	6.29784	7.00533	6.53552	6.54174	6.42211	6.56269	6.12546	6.35364	6.39414	6.80065	6.00702	6.36437	6.7853	6.15077	5.9245	6.96746	6.86385	6.38999	6.34888	6.34472
EFNA3	5.34903	5.30147	5.3935	6.06595	6.3813	5.50337	5.88539	6.03814	5.56303	5.81099	5.85499	6.0856	6.7853	6.71149	5.84173	5.67713	5.72159	6.45835	6.34576	5.83085	5.78618	5.78166
EFNA1	8.57494	8.23555	8.07802	8.20973	8.1357	8.25923	7.70671	7.9313	7.74922	7.88854	8.133	7.5501	7.54416	7.53908	8.40687	8.20829	8.48931	9.03501	8.13497	8.18719	8.14713	8.17133
SLC50A1	7.52636	7.60208	7.43785	7.4097	7.56102	7.59751	7.53	7.43755	7.55732	7.29461	7.57597	7.21176	7.69123	7.66689	7.33422	7.4364	7.53768	7.74895	7.53325	7.53899	7.48692	7.38713
TRIM46	4.2269	4.56757	4.66187	5.04348	4.29902	4.71116	4.84552	4.51232	4.73394	4.63175	4.82972	4.85633	4.96432	4.86827	4.58224	4.78857	4.90293	4.63298	4.51463	4.90069	4.67092	4.5052
MTX1	7.4974	7.79103	7.21181	7.84598	7.46762	7.54954	7.47147	7.32775	7.59375	7.35755	7.72345	6.98272	7.36077	7.65391	7.94965	7.69847	7.5456	7.64174	7.22014	7.92559	7.72773	7.82654
HCN3	6.12154	5.60139	5.84126	5.85489	5.78334	5.55174	5.83797	5.6331	5.7224	5.7435	5.60289	5.56336	6.34545	5.99567	5.67565	5.4085	5.87774	6.2943	6.13286	5.73225	5.66141	5.55334
FDPS	6.65946	6.55243	6.41516	6.4523	6.52265	6.53635	6.39746	6.29819	6.46409	6.23407	6.40508	6.079	5.62157	6.26901	6.20937	6.8213	6.7037	6.13805	5.94461	6.66817	6.68928	6.74279
RUSC1	6.15117	6.25735	6.31307	6.03841	5.82284	6.31937	5.95914	6.29706	6.07318	6.18903	6.12082	5.51312	5.90213	5.86914	6.01438	5.70232	5.71021	5.51387	5.73844	5.70667	5.94775	5.88659
MSTO1	6.99691	7.04624	6.94073	7.16905	7.6315	7.60796	7.27394	7.17735	7.36708	6.69798	7.28323	6.95772	7.55783	7.28641	7.37063	6.52814	7.94174	7.92544	7.05636	7.57393	7.44099	7.55407
DAP3	9.19551	9.11654	8.89265	9.20359	8.92221	9.28995	9.02545	8.94031	9.10753	8.51778	9.03363	8.88631	8.79513	9.07966	8.83134	8.95331	9.12314	9.60078	8.83476	9.29095	9.17378	9.27345
LAMTOR2	9.24478	9.07483	8.95446	9.53294	9.26965	9.38041	9.04818	9.05142	9.22494	9.00431	9.30247	9.20079	9.05505	8.86048	9.39285	9.10563	9.25353	9.27116	9.43802	9.47373	9.33662	9.4949
RAB25	5.19758	5.21326	5.24424	5.67707	6.12769	5.52858	5.3006	5.14071	5.22712	5.23149	5.4678	4.5916	5.22266	5.00776	5.01149	5.25182	4.85197	5.23435	4.865	5.25701	5.26061	5.21041
LMNA	9.08258	9.30242	9.15547	9.20731	9.38524	9.50081	9.42868	9.51321	9.42868	9.41087	9.62744	9.53853	9.40557	9.35614	9.7548	9.84294	9.85949	9.27055	9.40358	9.63729	9.55334	9.72957
SEMA4A	5.67132	5.5353	5.94886	5.68654	6.07118	5.76634	6.1149	6.27446	6.36339	6.27698	5.81421	7.08408	7.05585	6.87792	6.16807	6.24172	6.27134	6.57638	6.55943	6.01216	5.8372	6.21163
TMEM79	5.13755	5.14664	4.69295	5.29468	5.42324	5.19161	4.5186	4.65694	4.72162	4.74007	5.6053	3.92409	5.29191	4.34256	5.47464	5.12119	4.72375	5.10307	4.71556	5.35879	5.13198	4.57286
RHBG	5.92835	5.4302	5.53365	5.55458	5.73671	5.7672	5.70152	5.85315	5.51656	5.62055	5.67105	5.36351	5.38193	6.08167	5.98306	5.27314	5.96895	5.66151	5.80739	5.43119	5.50605	5.61716
TTC24	6.58612	6.32234	6.25521	6.26847	6.87121	6.30382	6.86066	6.93075	6.93925	6.16741	6.15891	6.34382	7.1388	7.16166	6.089	6.23793	6.83009	6.73108	6.6912	6.68715	6.42097	6.47778
NAXE	10.4405	10.41	10.3812	10.6253	10.7693	10.6476	10.5742	10.4898	10.6382	10.3168	10.7151	10.4487	10.1287	10.1021	10.4383	10.5576	10.5538	10.3991	10.1472	10.3667	10.3945	10.5408
BCAN	4.9755	4.83042	5.22378	4.76289	4.75993	5.48284	5.35706	5.09062	5.26665	5.38014	5.94865	5.75923	5.29497	4.86388	5.15693	4.93926	5.55546	4.91282	4.05322	4.77282	5.27302	4.78217
RRNAD1	6.83764	6.62016	6.8991	6.44155	6.19368	6.96674	6.67769	6.5784	6.57851	6.51068	7.01546	6.40277	6.81399	6.75603	6.48521	6.63291	6.86223	6.5854	7.22375	6.35545	6.49823	6.22405
NTRK1	2.57373	4.113	2.85735	3.30399	3.72402	3.43156	4.10593	3.41648	3.76999	3.80493	4.45857	4.49265	3.99694	4.0314	3.66095	3.44454	4.39298	3.54903	3.52049	2.83057	3.94806	2.76293
LRRC71	3.92019	3.91109	3.81432	3.7415	3.25833	3.67585	3.85616	3.78165	3.14307	4.08688	2.92944	3.77283	2.94817	4.11795	3.75097	3.70375	3.91024	3.84004	3.6268	4.02377	3.60712	4.15828
KIRREL1	8.4724	8.24166	8.1505	8.18221	8.1603	8.01437	8.41672	8.26913	8.29093	8.28346	7.66691	8.27613	8.12455	7.89119	7.92679	8.14509	7.98123	8.02248	8.09083	8.05088	7.96054	7.83014
CD1D	5.84783	5.65133	5.6399	5.27717	5.73178	5.64683	4.86976	5.05361	4.45308	5.56225	5.43577	6.31421	5.9425	6.29591	6.30048	5.52423	6.09239	7.31109	6.73842	7.51568	6.48676	7.14027
CD1E	5.23057	5.37359	4.60283	5.60677	5.52002	4.79871	5.40416	5.36048	5.32118	5.42975	4.96249	5.21481	5.39865	5.32451	4.73097	4.86926	5.32745	5.39112	5.4929	4.89133	4.66283	4.51895
PYHIN1	4.80593	4.78067	4.02977	3.73643	5.07369	5.09834	4.39924	4.27473	4.07781	4.32317	4.98173	5.64533	6.39146	6.07363	5.33965	5.18101	5.01278	6.79513	6.71769	6.05698	6.04219	6.06006
IFI16	11.2615	11.6218	11.683	11.4587	11.3142	11.2085	11.0696	11.1305	11.0268	11.2494	11.3693	11.6756	11.8764	11.8927	11.9976	11.9969	12.032	12.9011	12.3023	12.2445	12.1524	12.3935
CADM3	6.42921	6.76465	6.58689	6.04374	6.83371	6.60203	7.1218	7.19274	7.28032	7.37047	6.97373	7.94801	7.60639	7.78291	7.62135	7.65338	7.61836	7.1731	7.14049	7.32986	6.99862	7.18038
ACKR1	7.41033	7.49567	7.72459	7.41156	7.39575	7.42171	8.42311	8.43001	8.45743	8.64298	7.99068	9.43731	9.41669	9.11991	8.87012	8.71578	8.96563	7.96645	8.37848	8.40938	8.26285	8.35487
APCS	3.56418	3.73537	2.98128	3.6163	3.49606	3.84039	3.79397	3.52865	3.10231	2.37327	3.49537	3.29123	3.41027	3.6105	2.96948	3.39298	2.97908	3.07595	2.41007	3.88109	3.99717	4.04785
DUSP23	8.25084	8.30627	8.31726	8.31011	8.40913	8.51999	8.24263	8.05461	8.2373	8.40054	8.36753	8.55751	8.84473	8.54845	8.82218	8.76188	8.72274	8.65104	8.86747	8.90826	8.80673	8.86935
FCRL6	3.06745	4.47022	4.01734	3.99194	4.19429	3.58591	4.57871	4.39174	3.7442	4.36122	1.99335	4.09768	5.0872	5.57027	4.09414	4.56246	3.23278	4.71867	4.96165	4.63628	4.59357	4.44474
SLAMF8	5.16032	4.64748	4.31445	4.48338	4.40642	5.05727	5.6841	5.68494	5.57873	5.98143	3.54375	7.64297	7.69072	7.42966	5.60435	5.69552	5.79898	6.39915	6.12365	6.17645	5.96535	5.98647
PEA15	9.7529	9.79022	9.78777	10.0261	10.0203	9.98091	9.82911	9.74847	9.92018	9.95807	10.297	9.41074	9.49287	9.64259	10.0254	9.89107	9.83914	9.29265	9.18035	9.76787	9.81927	9.99292
VANGL2	5.47858	5.38812	5.13964	5.37632	5.59979	4.90134	5.14296	5.10273	5.41025	5.73429	5.78762	4.54175	4.33004	4.85131	5.21968	5.16484	5.16308	4.94116	4.43683	4.74209	5.04763	4.93695
SLAMF7	7.26746	6.73824	7.52154	7.34001	6.81024	6.92971	8.23577	8.23094	8.13907	7.62456	6.69868	10.9	10.7969	10.9038	8.50219	8.59556	8.82926	9.90302	10.8855	8.42436	7.81455	7.929
LY9	4.82918	5.20092	5.12591	4.62301	5.28023	4.89743	5.45527	5.29981	5.12958	5.25923	4.25142	6.24752	6.16637	6.03282	4.65709	5.27754	5.19932	5.73868	5.77607	5.6337	5.53251	5.61915
KLHDC9	6.07177	6.41	6.0422	6.54173	6.33259	6.40112	6.22145	6.2259	6.20977	6.11541	6.2166	5.4935	5.57055	5.11009	6.2255	6.15163	6.22721	6.16567	6.14689	5.77088	6.11307	6.11
NIT1	7.69826	7.79206	7.94386	7.86186	7.73152	7.91866	7.5911	7.62102	7.55818	7.59023	7.45674	7.58626	7.20213	7.50473	7.43651	7.54076	7.68559	7.90997	7.8557	7.70499	7.42714	7.38616
UFC1	9.92958	9.94334	9.86575	10.1382	10.151	10.1511	9.78376	9.58975	9.87366	9.466	9.95555	9.42357	9.6905	9.6282	10.0563	10.0216	9.93918	10.2414	10.1688	10.1485	10.0453	10.1492
USP21	7.08434	7.08781	6.9688	7.24645	7.29464	7.32943	6.97316	7.02697	6.92597	7.06274	7.29506	7.02558	7.01874	6.9664	7.00788	6.67745	6.94465	7.01992	7.18209	6.92003	6.81553	7.05342
PPOX	6.47991	5.61556	5.9076	6.06693	6.01285	5.79592	6.06854	5.92951	6.02313	5.76908	5.82103	5.68695	5.30027	5.0336	5.44483	5.33717	4.8738	5.61439	5.35231	4.80539	5.06809	5.02543
NDUFS2	10.2622	10.3051	10.0053	10.169	10.3438	10.4582	9.88055	9.86396	9.98352	9.99743	10.1353	10.3119	10.3196	10.2143	10.2964	10.3584	10.2789	10.6969	10.4329	10.8173	10.8229	10.8435
FCER1G	7.34854	7.5923	7.41116	6.84478	7.01759	7.01491	7.83503	7.76797	7.57346	7.44905	7.97657	9.19311	9.18446	9.13992	8.25758	8.25986	8.18069	8.58629	8.54141	8.41435	8.38379	8.40057
PCP4L1	7.49278	7.58528	7.33875	7.61885	7.55841	7.72922	7.28851	6.91291	7.07895	7.37197	7.53393	6.40527	6.16069	6.22041	7.4215	7.53676	7.60923	6.6599	6.82273	7.35274	7.23164	6.91153
SDHC	11.2512	11.319	11.0943	11.4683	11.5127	11.3526	11.6097	11.5957	11.7258	11.6128	10.2061	10.7349	10.8577	10.8103	11.5619	11.0539	11.3931	11.0971	11.6998	10.6723	10.8383	10.5462
FCGR2A	5.53363	5.24003	4.74667	5.46638	4.85277	5.54442	4.54401	5.06149	4.78452	4.8323	5.32517	6.44678	7.33869	7.05222	5.95503	6.49128	6.05392	7.50584	7.58282	7.36323	7.248	7.2749
FCGR2B	6.46365	6.43097	6.62435	6.39802	5.07775	5.98007	5.36519	5.43835	5.27264	5.50828	5.70097	7.39027	7.38918	7.32308	5.63133	6.41268	6.29611	7.87183	8.11291	7.76952	7.75326	7.83472
FCRLA	4.02113	3.68056	4.01258	4.12666	4.42951	3.81583	3.4692	3.63119	3.90996	4.34582	2.39891	4.82932	4.35686	4.08213	3.70175	4.5191	3.18756	4.83357	5.00745	4.53421	4.82132	4.41736
FCRLB	5.66186	5.01915	5.21085	5.45922	5.23117	5.42192	5.85316	5.703	5.73785	5.6808	5.18072	5.47795	6.20795	6.13709	4.99908	5.42125	4.99841	5.52115	5.46744	4.62608	4.88883	5.0792
DUSP12	9.04637	9.18729	9.06844	9.17148	9.16336	9.4268	8.93476	8.85743	8.97433	8.99855	9.3011	9.0561	8.58009	8.85442	9.06735	9.3859	9.26794	9.0634	9.29382	9.27663	9.24402	9.38529
ATF6	9.60754	9.64261	9.64906	9.6739	9.79559	9.38045	9.27486	9.1399	9.42681	9.54909	9.74793	9.92513	9.77268	9.82257	9.75663	9.75512	9.6148	10.2861	10.1112	10.0245	9.86608	9.98623
NOS1AP	5.93214	5.5929	5.73981	5.44609	6.35012	6.13346	6.12119	5.97396	6.4622	5.77548	4.86841	6.6577	6.57847	6.11879	6.35285	5.8748	5.3681	6.93216	7.40361	5.57301	5.37895	5.79399
UHMK1	8.29848	8.16838	8.19737	8.32548	8.39211	8.11806	8.03397	7.81869	8.12252	8.42825	8.55564	8.45931	8.25644	8.42485	8.13511	8.29724	8.37826	8.38474	8.16862	8.39021	8.3308	8.2073
UAP1	9.7083	9.74414	9.84405	10.2485	10.2319	10.2692	9.36481	9.28276	9.40132	9.75843	9.82259	9.49982	9.46677	9.11459	10.0338	9.95303	9.71032	10.3501	10.2305	10.2282	10.1093	10.4694
DDR2	7.94684	8.0393	8.1396	8.11136	8.19897	8.24266	7.7804	7.88413	8.0726	8.14739	7.48915	7.44241	7.4864	7.78645	8.07258	8.14982	8.09323	7.98979	7.94423	8.11593	7.95225	7.74737
RGS4	4.93147	4.74646	5.29431	4.57034	4.51092	4.57078	4.21155	3.96158	4.16884	3.99384	4.25986	4.11722	4.39798	4.30884	4.88572	5.3801	5.25911	6.35458	4.77737	5.00458	5.27798	5.23549
NUF2	5.64677	5.60735	6.59294	5.83576	6.12901	5.44909	5.49092	5.46434	5.59154	5.68358	5.19177	4.90506	5.85927	5.80741	5.33824	5.30233	5.72787	5.86077	6.28084	5.90984	5.94023	5.88538
LRRC52	2.63181	2.98568	3.08758	3.04912	3.33849	3.14956	4.1951	2.93344	2.51186	2.90326	4.02501	3.51552	2.76674	3.43341	2.71421	2.77143	3.11299	3.42363	2.51964	2.64658	2.66132	2.75768
MGST3	7.87707	8.02895	8.04011	8.0884	8.29784	8.19618	8.11674	7.89965	8.23456	7.90696	8.29339	7.38967	7.66003	7.53852	7.69835	7.93051	7.90258	7.35069	7.49552	7.79627	7.79394	7.90462
MAEL	3.1648	3.37272	3.7135	2.83462	3.20372	3.19668	3.67531	3.6142	3.10797	3.60619	3.03771	2.68411	3.13991	2.92081	3.39607	4.01799	3.55193	2.57145	3.3712	2.84396	3.5726	3.26554
POU2F1	7.76351	7.86272	7.74785	7.45778	7.62535	7.7481	8.14813	8.58245	7.57531	7.88445	7.83929	7.67887	8.07134	7.96774	7.64089	7.71464	7.56587	7.69799	7.61133	7.1875	7.18822	7.07447
MPZL1	9.18949	9.027	8.895	9.01774	9.22082	9.08539	9.09188	9.11966	9.21997	8.44149	8.82611	8.46797	8.22274	8.53565	8.78124	8.81585	8.90829	9.21413	8.5433	8.84431	8.73806	8.92209
DCAF6	8.37857	8.39931	8.4003	8.47172	8.47052	8.50216	8.23722	8.10956	8.36477	7.96326	8.42224	7.83642	7.96662	7.94448	8.44706	8.21705	8.23538	8.65412	8.4765	8.2969	8.34119	8.12523
TIPRL	10.1615	10.4078	10.4395	10.5199	10.401	10.3286	10.0402	10.126	9.94541	10.1283	10.2811	9.91608	9.95624	9.95502	10.0831	10.2023	10.1654	10.3109	10.2776	10.4367	10.2283	10.4253
SFT2D2	8.4528	8.60346	7.71667	8.30265	8.13034	8.30002	7.92497	7.87544	8.06634	7.78026	8.2023	8.56969	8.22536	8.91793	8.21979	8.52	8.23257	8.77082	8.85045	9.17203	8.99868	9.03761
BLZF1	9.44726	9.35046	9.46631	9.20397	9.35466	9.43195	9.2884	9.18174	9.28605	9.13798	9.46963	8.74353	8.86931	8.68718	9.03427	8.70415	8.73487	8.86364	8.74312	8.81566	8.8699	8.92203
C1orf112	7.33605	7.14675	7.73621	7.57388	7.27175	7.16793	6.85155	6.89652	6.90805	7.17038	7.34002	6.81008	6.83929	6.87559	7.19495	7.13706	7.17431	7.44911	7.58367	7.31787	7.37344	7.27461
GORAB	7.98917	8.17403	7.89909	7.8723	7.73459	8.08874	7.49717	7.57417	7.48394	7.68499	7.82985	7.35573	7.1387	7.37135	7.25949	7.41272	7.57661	7.81168	7.59607	7.65768	7.58721	7.62874
PRRX1	10.5377	10.3529	10.5115	10.5465	10.502	10.5682	9.82133	10.2961	9.53037	10.4125	10.2867	9.73961	9.67696	9.7141	9.88408	9.62441	9.68353	9.81754	9.93374	10.1071	10.0893	9.99372
MROH9	3.77526	3.38366	2.80613	3.64132	3.83009	3.42716	3.09473	3.25865	2.43833	2.71091	2.05096	2.73025	3.73652	2.8996	3.52844	3.00457	3.56292	3.6468	3.30089	5.1488	4.54472	5.26004
FMO3	5.11253	4.78745	4.85316	3.81152	4.63879	4.8028	4.22072	4.01543	4.44133	4.10475	3.99951	5.57804	5.71966	5.98732	5.77405	5.34502	5.33904	6.0873	6.85657	6.73821	6.10936	6.1838
FMO2	5.74194	5.3592	5.96443	6.59005	6.78051	6.92531	6.53927	6.37712	6.69761	5.05267	6.42643	6.33133	6.47844	5.92767	6.25963	6.11233	6.23713	6.06621	4.242	5.87598	6.46812	5.76948
FMO1	4.14289	3.97239	4.04551	4.54807	4.18873	4.19993	4.51352	4.12681	4.04087	3.81842	4.35571	4.56246	4.33234	4.04412	3.93049	4.00824	4.11194	4.05147	3.80124	4.76111	4.28237	4.23337
FMO4	5.28981	6.24599	5.4873	5.30224	5.55868	6.44161	5.42685	5.39245	5.42763	6.37245	6.19498	6.03047	6.24432	6.2821	5.74271	6.41119	5.78805	6.44013	5.20021	5.82955	5.96572	5.95613
PRRC2C	11.906	11.9824	12.061	11.754	11.9228	11.8856	11.8175	11.9114	11.7473	11.8536	12.1963	11.7125	11.8097	12.1364	11.8956	12.0628	12.1379	11.9395	11.6413	12.1314	12.2293	12.0251
EEF1AKNMT	6.92736	6.21955	6.5876	7.02717	6.84857	6.93705	6.71822	6.62935	6.70269	6.55785	6.91385	6.77189	6.74716	6.51612	6.93179	6.90342	6.80276	7.2472	6.80474	6.7891	6.77724	6.91877
DNM3	5.97447	6.43789	5.78365	5.75038	4.9986	5.76232	5.8069	5.8527	5.94471	5.90751	6.2687	5.8338	6.54866	6.47102	5.73838	6.18859	6.36883	5.16792	5.7502	5.98492	5.94836	5.9112
C1orf105	2.8057	3.4658	3.83686	3.81035	3.38429	3.46298	3.7867	3.30509	3.39388	3.71648	3.00406	3.01859	3.66858	3.42697	3.82663	3.18266	3.73948	3.25223	3.06385	4.02443	4.14421	4.05033
SUCO	9.21325	9.42831	9.48632	9.20733	9.12258	9.15793	8.97654	8.96362	8.96753	9.20603	9.47436	8.55607	8.81844	8.86672	8.90388	8.96177	9.2697	8.6415	8.68896	9.12743	9.20311	9.00376
FASLG	4.98439	4.91943	4.92925	4.05934	4.77299	4.14739	5.03477	5.05256	4.81487	5.13068	4.98975	5.31882	5.77159	5.98005	4.96082	5.14776	5.22467	5.41716	5.61784	4.7856	4.69681	4.70616
KLHL20	8.82976	8.58162	8.86809	9.13775	8.92598	8.93511	8.77842	8.67303	8.79792	8.6058	8.98975	8.56837	8.92652	8.4464	8.64659	8.67712	8.71473	9.11746	8.64914	8.79341	8.78941	8.75021
DARS2	6.56704	6.40113	6.51711	6.60141	6.78458	6.5631	6.16363	6.10338	6.23423	6.02574	6.75991	5.94295	5.80426	5.95058	6.7878	6.20815	6.87525	6.90244	6.33907	6.70322	6.40879	6.817
ZBTB37	6.95005	6.65894	6.52541	7.32784	6.81612	6.95267	6.64069	6.71229	6.56242	6.52011	6.8524	5.97738	6.19815	6.30308	6.48664	6.36696	6.56388	6.19817	6.13675	6.47485	6.78798	6.41213
RABGAP1L	7.89303	8.05653	8.12762	7.47052	8.01628	8.06099	7.64408	7.42503	7.77983	7.83175	7.98562	7.97359	8.12293	8.09103	7.80502	7.75186	8.01167	8.4546	8.34185	8.15061	8.17736	8.20304
PAPPA2	4.73988	4.84624	3.84783	4.34668	3.86243	4.52741	4.53304	4.42189	4.24719	4.44494	3.78373	3.94592	4.29178	4.33312	4.25629	3.51785	3.78381	4.22224	4.49643	3.97667	3.98333	3.99129
RASAL2	6.71038	6.8564	6.78195	6.63932	6.63494	6.56546	6.51511	6.31468	6.28053	6.74707	6.48727	6.27473	6.5824	6.4443	6.89645	6.93298	6.85379	6.97235	6.50223	6.85657	6.82076	7.03513
TEX35	3.1278	2.78854	2.9054	2.81991	2.90861	2.66835	3.08682	2.65755	2.93504	2.63727	3.70846	3.00431	2.63287	2.80728	2.96375	2.67653	2.80229	2.60524	2.62372	2.36126	2.45863	2.61896
RALGPS2	8.28275	8.43123	8.42846	8.44661	8.32286	8.28648	8.06858	8.19393	8.1729	8.57804	8.64735	8.85573	8.85075	8.39347	8.96399	8.56877	9.13011	8.7246	8.91986	8.96332	9.03121	8.80479
FAM20B	8.01047	8.09231	7.94226	8.13995	8.07993	7.7645	7.67718	7.7722	7.51112	7.78058	7.94717	7.50344	6.97961	7.01848	7.93009	8.11685	7.96584	7.79804	7.22004	7.85852	7.91493	7.9001
TOR3A	6.60877	6.3538	6.68709	6.12176	6.95911	6.3954	6.12579	6.0337	6.33989	6.3376	6.7797	7.38913	6.90577	7.16963	6.60823	6.45904	6.55875	7.37224	7.44558	7.24275	7.24088	7.19794
SOAT1	7.27201	7.65282	7.37282	7.38341	7.30713	7.25856	7.128	7.0287	7.26561	7.19219	7.44275	7.58106	7.25667	7.54003	7.25838	7.60062	7.3051	7.79715	7.47072	7.7542	7.71526	7.7953
AXDND1	4.03022	4.09973	4.23946	4.45806	3.84311	4.83509	4.12626	4.2477	4.11381	3.97348	2.6615	4.17008	3.90554	4.55729	3.71756	3.59414	3.72704	4.32404	3.64721	4.33614	4.72817	4.72201
TDRD5	2.91509	3.0171	2.72342	2.95743	2.85413	3.04168	3.07178	3.16953	2.6958	3.05702	2.83038	2.61183	3.17735	3.19656	3.32005	2.89257	3.03853	3.023	3.17223	2.50148	2.54793	2.6512
FAM163A	3.62668	3.11778	3.59393	3.24579	3.77157	3.879	3.44549	3.74752	3.55811	3.69954	2.19014	3.61149	3.61698	3.71449	3.99454	3.31924	3.09087	3.71697	3.58628	3.55867	3.3985	4.27727
LHX4	2.97941	2.64555	2.90712	3.43035	2.7319	3.03167	2.80725	2.85388	2.79553	2.83131	3.0437	3.61357	2.27337	3.209	3.04298	2.85932	2.6015	2.84595	2.86651	2.76888	2.643	2.85112
XPR1	6.73572	6.90529	6.81137	7.03078	7.07216	7.10616	6.52061	6.4483	6.77988	6.61636	7.23947	6.96842	6.79181	6.94798	7.48016	7.18002	7.26018	7.72441	7.24862	7.3705	7.3965	7.39542
MR1	8.32506	7.94785	7.801	7.76696	8.10217	7.99161	7.70504	7.56389	7.76305	7.50005	7.79588	7.82002	7.80809	7.92813	7.81824	7.52844	7.59658	8.37907	8.24818	8.03157	8.05726	8.16897
CACNA1E	2.25711	2.53391	3.01189	2.78357	2.99071	2.79325	2.75984	2.81675	2.74553	2.7892	2.46964	3.50691	3.10484	3.0901	2.45973	2.59968	2.69976	2.78073	2.80582	3.20354	2.98576	2.96379
RGSL1	3.26922	3.09485	3.26351	3.45641	3.13375	3.2797	3.37958	3.26097	3.42528	3.22061	2.66689	3.86757	3.40308	3.30951	3.08844	2.88119	3.28922	3.23983	3.62711	3.28965	2.84197	3.46491
NPL	6.57667	6.98435	6.69384	5.65498	6.09627	6.01599	6.45139	6.587	6.55959	6.59596	6.86661	8.77955	8.62674	9.31209	7.01722	6.85207	6.6542	8.67771	8.81994	8.66039	8.49159	8.75192
DHX9	9.07998	9.00461	9.00155	8.99478	9.12604	9.16245	8.87421	8.81747	9.02419	9.01445	9.13058	8.90534	8.58028	8.76791	8.84229	9.15704	9.10645	9.14545	8.66333	9.06612	8.99833	9.02699
LAMC1	8.16238	8.18872	7.99605	8.22156	8.15681	8.20516	8.12297	7.94399	8.13241	8.21901	8.15268	8.218	8.03958	8.49835	8.04764	8.07713	8.18413	8.14151	8.55186	8.00432	8.24465	7.9676
SMG7	7.65936	7.98995	7.94314	8.05999	8.00636	7.71222	7.84658	7.87616	7.72817	7.974	7.97595	7.5757	7.48835	7.88471	7.8732	7.43326	7.58194	7.36621	7.27211	7.72806	8.06535	7.61644
RGL1	8.07468	8.0337	8.35535	7.77507	8.01673	8.03665	7.6967	8.46193	8.21162	8.49996	7.96102	8.14858	7.52102	8.0375	7.67012	7.8291	8.03104	8.10407	8.10017	7.24068	7.43246	7.28257
TSEN15	7.90321	8.10848	7.57624	8.15447	8.4046	8.23035	7.58295	7.43062	7.76385	7.72224	7.96721	8.01159	8.03092	8.47549	8.05524	8.16027	7.91638	8.69957	8.76414	8.62715	8.42145	8.60902
RNF2	7.93832	8.04874	7.94797	8.06929	8.11369	8.1152	7.634	7.666	7.7137	7.70432	8.30543	7.68591	7.35188	7.9871	7.64629	7.64868	7.7596	8.01608	8.0412	7.99442	7.7374	7.94307
SWT1	6.92506	6.63626	6.92469	6.97564	6.96826	7.12744	6.69258	6.5695	6.6652	6.83419	7.05107	6.63972	6.28856	6.46943	6.30582	6.36209	6.10453	6.09192	6.26867	6.59879	6.72414	6.60006
HMCN1	5.40743	5.21246	5.42506	5.47515	5.5866	5.59845	5.24194	5.18753	4.92181	5.70055	5.85987	5.23737	5.26612	4.79115	5.49636	5.50701	5.66171	5.64138	5.28033	5.65306	5.84821	5.61221
PRG4	3.0725	3.2916	3.62552	3.15776	3.69049	3.31967	3.24408	3.29815	3.23048	3.27197	3.39092	3.11341	3.15422	2.94723	3.25687	3.09922	3.3435	3.29153	3.31537	3.10363	3.05723	2.97871
ODR4	9.54621	9.28147	9.09874	9.25278	9.37923	9.15655	9.10095	9.01396	9.09866	9.14985	9.46718	8.436	8.53853	8.82379	9.0756	9.28932	9.08314	9.41689	8.93443	8.80374	8.81408	8.83801
PLA2G4A	7.9197	7.56663	7.67741	7.34938	7.32807	7.47498	7.15329	7.23974	7.05272	7.50722	7.46365	6.83466	6.89934	6.69766	7.58368	7.64859	7.96318	8.15728	7.13355	7.77275	7.53977	7.68681
RGS18	8.96005	8.81847	8.79117	8.46467	8.76892	8.51695	8.50379	8.89688	8.33667	9.29715	9.03687	8.64763	8.59433	8.60544	8.69438	9.35626	8.74407	8.76959	8.97382	8.8069	8.90728	8.79854
RGS21	3.36066	2.60628	2.44849	2.99898	2.70222	3.09376	3.36286	3.00779	2.50028	3.0779	2.27975	2.94735	4.02199	3.28678	2.57068	3.22758	2.71236	2.85463	3.92021	3.61994	3.2791	2.69101
RGS13	2.6626	2.78431	3.22894	3.05386	2.5851	2.50888	2.71186	3.22963	2.22509	2.58568	3.09258	4.04957	4.54818	3.52965	3.85017	2.27184	2.68408	3.56269	3.5605	3.14001	2.62395	3.22779
RGS2	11.4014	11.4776	11.3026	11.4507	11.4499	11.3224	10.5619	10.5899	10.5146	11.0565	10.902	11.1698	11.3052	11.3382	11.4032	11.4397	11.5723	13.1195	11.8859	12.731	12.1987	12.731
RO60	8.78696	9.01115	8.76984	8.93684	9.03714	8.94867	8.68653	8.64271	8.89467	8.65871	8.61707	8.19339	8.17661	8.42242	8.63212	8.80789	8.5912	8.5084	8.32267	8.74494	8.8453	8.81439
CFH	13.5284	13.4886	13.5148	13.1921	13.2064	13.0691	13.0894	13.0894	13.005	13.6232	13.7783	13.2166	13.1253	13.3511	13.4333	13.5506	13.3413	13.9588	13.2211	13.1439	13.6294	13.1249
CFHR3	8.9629	9.4374	8.39386	9.18384	8.82866	8.50389	8.58407	8.67378	8.61369	9.07838	9.22942	8.86045	8.77059	8.65287	8.7701	8.86541	9.15554	9.57105	8.7065	8.76925	9.29222	8.76579
CFHR4	7.56344	7.30548	7.94186	7.59688	7.60415	8.56873	7.39323	7.53092	7.29933	7.79291	7.85009	7.58098	7.25331	7.52465	8.32948	7.25348	8.01556	8.70103	8.04378	7.40852	7.72937	7.51944
CFHR2	6.5975	6.09627	6.2902	6.33914	7.15437	7.47173	6.48224	6.46444	6.44676	6.82769	6.71588	6.42078	7.80555	7.22295	6.30395	6.53705	6.44819	7.97946	7.41586	6.25386	6.41075	6.28209
CFHR5	2.96701	2.98232	3.12744	2.95092	3.63028	3.44253	2.70337	2.87926	2.46232	3.42645	4.27682	3.5785	3.63985	2.89254	2.77395	3.63466	3.76098	2.92931	2.98541	3.72119	3.64311	3.49336
CRB1	4.90278	4.73266	4.69902	4.99245	5.02704	4.50388	4.77391	4.61435	4.77816	4.93034	4.51158	4.75529	4.46617	4.16945	4.20894	4.59487	4.76689	4.39019	4.28624	4.75317	4.66431	4.62657
LHX9	4.41538	4.33613	4.53677	4.69346	4.47625	4.0512	4.47278	4.63361	4.49368	4.32964	3.88611	4.40519	4.75464	4.12093	4.46201	4.98521	4.45981	4.6896	4.54705	4.59928	4.53166	4.5189
PTPRC	7.26812	7.25933	7.4407	6.8878	6.73403	6.49381	7.99738	7.90517	7.9781	8.15821	7.85729	10.2658	10.0559	10.1726	8.50653	8.67266	8.63366	9.00041	9.08923	8.61556	8.4672	8.6638
NR5A2	4.13617	5.38144	5.20833	4.88477	4.82159	4.96055	4.60915	4.77904	5.11724	5.18764	5.611	6.27128	5.9144	5.57194	5.66828	5.56236	5.71771	5.37467	5.92377	5.71267	5.53835	5.7147
CAMSAP2	8.69744	8.65146	8.79302	8.70047	8.92302	8.76519	8.49642	8.62148	8.49487	8.95776	9.06794	8.1813	8.00941	7.99826	8.76267	8.79897	8.73603	8.32019	8.2848	8.27499	8.32138	8.22791
PKP1	2.94998	2.96324	2.9887	3.65394	3.75304	3.32072	3.37837	3.14083	3.07849	3.49689	3.28989	3.35562	3.24428	3.13071	2.60039	3.4133	3.06699	3.75777	3.14455	2.83251	2.83248	2.92639
IPO9	7.87581	7.66737	7.64668	7.95619	7.69856	7.69979	7.43803	7.52107	7.48834	7.8017	7.95812	7.33005	7.73446	7.21246	7.77381	7.83872	7.71807	7.7788	7.38566	7.71303	7.59904	7.56934
SHISA4	7.30708	7.11429	7.28104	7.11111	7.20319	7.30845	7.29613	7.45265	7.29584	7.39884	7.16241	7.2209	6.95695	6.61006	7.46647	7.45056	7.70523	6.98892	7.53979	7.10004	7.15501	6.93123
ELF3	2.92974	2.43477	3.01598	3.19471	3.20655	2.78572	2.70544	2.74916	2.69445	2.72799	4.23425	2.58616	3.26617	3.08283	2.66747	3.59865	2.54751	2.72459	2.74386	2.8409	2.78472	2.69828
LGR6	5.06224	4.38773	4.85459	5.29456	5.19181	5.15875	4.7634	4.79309	5.15765	4.93495	4.12681	4.69272	4.06368	4.40087	4.88601	5.63383	5.38605	5.07026	5.09583	4.73296	5.02124	5.00345
PPP1R12B	8.11938	8.32842	8.19581	8.19132	8.10126	8.08424	8.00899	7.74483	8.13742	8.30199	8.18582	7.84858	7.61259	7.67542	8.1545	8.20799	8.17404	7.9428	7.42311	8.14549	8.36764	8.15452
BTG2	7.78623	7.6912	7.77442	8.05977	7.73746	7.86168	8.65551	8.60127	8.60816	8.73412	7.47475	9.98178	9.89434	9.88559	8.43896	8.52222	8.40085	9.06639	9.29931	8.55509	8.37247	8.51127
PRELP	8.31719	8.4562	8.39949	8.40792	8.39977	8.32015	8.10324	8.15118	8.19686	7.92654	7.76635	7.769	7.68138	7.71496	8.19721	7.89561	7.75287	8.25551	8.58369	7.98282	8.05004	8.09736
ATP2B4	8.52397	8.78073	8.54367	8.61061	8.60726	8.41289	8.50513	8.29103	8.16146	8.51075	8.1503	8.10157	8.11645	8.23478	8.59262	8.3238	8.42011	8.27655	8.50146	8.50181	8.48335	8.68099
LAX1	3.50393	3.56845	2.9593	3.53644	3.33881	2.96656	4.20031	4.49463	4.68711	4.48498	3.30637	5.89067	5.9499	6.53074	4.1345	3.15373	4.06869	4.31082	4.33729	3.60621	4.02097	4.17749
SOX13	7.6112	7.25598	7.65933	7.4104	7.17643	7.2322	7.53009	7.6097	7.23054	7.60851	7.58805	7.92879	7.72362	7.74354	7.4991	7.13263	7.6318	7.48254	7.44828	7.49886	7.49886	7.40689
MDM4	8.03487	8.0264	7.97481	7.80705	8.01308	7.65581	7.96098	7.95647	7.87275	7.70113	7.75381	8.475	7.9965	8.20364	8.04209	7.90494	7.98741	8.19239	8.45128	7.99087	7.99459	8.04646
NFASC	6.82326	6.79718	7.151	6.78693	6.83973	6.842	7.14754	7.25983	7.05858	7.43006	6.57571	6.68781	6.58711	7.74982	7.6071	7.13644	7.10441	7.23127	7.09507	6.51778	6.482	6.54982
CNTN2	5.57718	5.82747	6.15467	5.36004	5.36779	5.72692	5.32786	5.46908	5.50266	5.7249	5.46846	5.17024	5.81674	5.45812	5.76116	5.42007	5.63598	5.74004	5.74256	5.56819	5.74462	5.82951
CDK18	6.10199	6.05765	5.69525	5.93608	5.94334	6.30022	5.77891	5.88451	6.16184	5.90801	6.26533	5.65778	6.43874	5.80845	5.6263	6.31819	5.47923	5.63723	6.05116	5.75331	5.80602	5.73916
MFSD4A	5.08888	5.43619	5.01367	5.53725	5.06592	5.93462	5.49365	5.51648	5.56286	5.53011	5.76485	6.30503	5.58433	6.2521	5.63661	4.99585	6.1492	5.61292	5.90074	5.56653	5.43973	5.60775
NUCKS1	13.167	13.2825	13.3733	13.239	13.3534	13.3932	13.1557	13.0651	13.1644	13.3429	13.7182	12.6231	12.9983	12.8901	13.0553	13.3616	13.2452	12.8578	12.6146	13.0579	13.2485	13.0217
AVPR1B	4.27038	4.80458	4.99038	4.66448	4.92349	5.52027	5.08304	5.06224	5.07136	5.47923	4.74178	5.34584	5.98309	4.98944	4.56086	5.5367	4.83899	5.14852	5.54172	5.00036	4.75224	4.45238
CTSE	3.82533	2.8143	3.60995	3.46887	3.94971	3.7548	4.35766	3.93455	4.22437	3.86206	4.68985	4.47117	5.74668	3.91536	3.71193	3.7351	4.39161	3.73832	2.44403	4.80394	4.74353	4.50132
DYRK3	5.05976	4.76364	5.00559	4.90503	4.92248	4.6113	4.95981	4.9038	4.84833	5.18186	5.04416	5.29626	4.77869	4.30791	5.28531	5.679	5.34195	4.68243	5.07004	5.46485	5.26425	5.14036
MAPKAPK2	6.0329	6.23095	5.86331	5.89987	5.86702	5.59743	6.54999	6.27438	6.15165	5.69803	6.55894	6.30338	6.078	6.57565	6.55034	6.648	6.59826	6.59961	5.98745	6.21927	5.77138	6.02998
IL19	6.1853	5.67191	6.14392	6.28063	5.54406	6.15051	6.4109	6.34249	6.09002	6.42914	4.91231	5.99761	5.99662	6.22937	5.66031	5.83026	6.73286	6.30813	6.28016	6.01737	6.12998	6.29849
IL24	2.68709	2.99996	3.01903	3.39795	3.48414	3.6044	2.82507	2.89225	2.68157	3.16416	3.833	4.58067	4.46685	3.40665	4.39847	3.68888	3.49408	4.7738	3.66751	5.76338	3.9898	4.76332
PFKFB2	5.45133	4.94639	5.9286	5.15964	5.25211	4.94967	5.09575	4.56919	5.09352	4.83523	5.86878	5.32301	4.79448	5.71174	4.80502	5.59344	5.61433	5.86963	5.77636	5.45859	5.98961	5.45025
C4BPB	4.48212	4.06921	3.64958	3.94994	3.83628	3.51766	3.81871	3.77035	4.36112	3.58419	4.63673	4.2616	3.93393	3.52025	3.97393	4.18519	3.85931	3.64913	3.91465	3.5989	3.77483	3.65667
CD55	9.01774	9.43271	9.03251	8.89306	9.2329	8.92362	8.90008	9.00659	8.75538	8.95174	9.29293	10.1265	9.75548	10.1625	9.58389	9.69054	9.55355	10.1652	9.79866	10.5459	9.9396	10.2733
CR2	2.67453	2.71531	2.16692	2.61223	2.63026	2.10092	2.53116	2.57722	2.51958	2.55492	3.91497	3.16583	3.44535	3.28037	2.70525	2.4405	2.48815	2.5737	2.59401	2.59431	2.58999	2.78568
CR1	6.94125	6.3728	5.89113	5.54745	5.86243	6.17245	6.79484	6.7454	6.71933	6.66734	6.01763	6.97162	7.79534	7.40858	6.65975	6.51341	6.99017	6.58205	7.0521	6.5724	6.72748	6.77168
CD46	8.82564	8.87676	8.85856	8.85654	8.80405	8.63762	8.66279	8.74634	8.66611	8.81278	8.47632	8.7375	8.77095	8.65565	8.72115	8.71343	8.83959	8.94874	9.03154	8.60717	8.8271	8.58377
CAMK1G	4.84086	5.28541	4.16634	4.49454	4.8731	4.45347	4.44148	4.80578	4.39088	4.95757	4.79017	3.19437	4.12698	4.15211	4.75407	5.47301	4.39044	4.52292	5.08891	3.75355	3.45723	3.60657
TRAF3IP3	5.68652	5.54277	5.19991	5.12544	4.77878	5.52045	5.15169	5.25752	4.83274	4.71233	5.29349	7.22897	7.3306	7.75345	5.99981	5.64213	5.99576	7.79588	7.74281	7.32817	7.161	7.28406
UTP25	8.08194	7.99483	8.17886	8.19835	8.21097	7.9112	7.75166	7.53871	7.7931	7.77164	8.02327	7.44322	7.01482	7.40156	7.83629	7.62877	7.61472	7.67744	7.63912	8.1896	7.82023	7.79727
SYT14	3.29964	3.36246	2.67692	3.48772	3.30401	4.11766	3.68686	2.67304	3.27434	2.65012	2.74365	2.76744	2.70962	3.05043	3.37842	2.35804	3.03776	2.64875	3.17795	3.33475	2.95435	3.14027
SERTAD4	5.42464	5.57987	5.06188	5.83666	6.21863	5.90287	5.72623	5.55024	5.64991	5.51601	5.64422	5.40039	6.15545	5.36583	6.39614	6.20523	6.54631	6.12915	6.55716	5.95158	6.14537	5.90859
HHAT	4.45546	4.67527	4.77177	4.87906	4.78139	5.49731	5.2091	4.64615	5.00018	4.75772	4.95256	4.81402	3.47156	4.02609	4.38513	4.6192	4.93867	5.00871	4.2241	3.53397	3.94886	3.81968
RCOR3	8.04475	8.19661	7.98444	8.23711	8.16153	8.17133	8.01488	7.91567	7.95139	7.90448	8.15221	7.48825	7.55058	7.85729	7.98316	8.10523	8.06265	8.34561	8.06818	7.93356	7.89395	7.90121
TRAF5	6.23114	5.87157	6.17496	6.16436	5.65238	6.16787	6.20836	6.05745	5.9428	5.98509	6.13538	6.15174	6.00992	6.70728	5.9422	6.1077	5.97127	5.88935	6.05812	6.398	6.55988	6.37425
PPP2R5A	7.5188	7.44035	7.45605	7.5223	7.38371	7.28031	7.1108	7.18817	7.24492	7.57979	7.67409	7.22024	6.99162	7.50646	7.54231	7.91884	7.53424	7.33374	7.61932	7.64888	7.65561	7.54547
NENF	10.2848	10.3583	10.1961	10.5328	10.443	10.5714	10.2954	10.1514	10.3645	9.99985	10.4832	9.80512	9.55852	9.81051	10.1016	10.2149	10.2	10.3133	9.888	9.93875	10.0274	10.2048
ATF3	3.08993	3.513	3.70633	3.32727	2.97325	4.01941	3.60685	4.31282	3.60575	4.10603	3.52474	4.37127	5.49847	4.62219	4.46496	4.95734	4.58206	4.86402	3.31196	5.25645	4.50007	4.77838
TATDN3	8.24374	8.38449	8.2886	8.19014	8.36085	8.27678	8.13291	8.04966	8.20653	8.09041	8.2892	7.87675	8.30975	7.69221	8.39554	8.39338	8.10764	8.84436	8.22735	8.20183	8.13584	8.34603
VASH2	5.23305	5.1363	5.20066	5.16513	5.461	5.36573	5.42196	5.45028	5.70885	5.68616	4.92168	5.87539	4.8506	5.88133	5.78339	5.44755	4.99024	5.46657	5.92314	5.13225	4.90848	5.03565
RPS6KC1	8.02886	8.01649	7.72666	7.70372	7.61606	7.63183	7.67234	7.63785	7.93724	7.72444	7.73322	7.54447	7.21848	7.55258	7.62889	7.68747	7.75559	7.23346	7.40882	7.70053	7.75866	7.81261
PROX1	2.90625	3.45642	3.1428	3.65811	3.2788	2.9283	2.63285	2.67505	3.41402	3.22589	3.68139	5.13612	4.43567	4.49634	4.52344	4.67477	3.62839	3.51693	4.00213	5.04717	4.60271	4.91795
SMYD2	10.6625	10.5919	10.3815	10.7762	10.5976	10.5939	10.1849	10.1527	10.3075	10.3223	10.4992	10.0018	9.78815	9.78823	10.1882	10.2034	10.1812	10.2195	10.2162	10.1541	10.298	10.1825
KCNK2	8.9219	8.86832	8.71539	8.73368	8.6512	8.68247	8.56562	8.78917	8.53947	8.99402	9.01017	8.38845	8.32998	8.46997	8.81606	8.61679	8.60299	8.51304	8.67899	8.39834	8.55654	8.4743
KCTD3	8.33925	8.38991	8.35649	8.20196	8.42912	8.323	8.09875	8.02421	8.20798	8.11237	8.27523	7.83367	7.76472	7.59918	8.26706	8.27028	8.26574	8.48379	7.54986	8.31063	8.28272	8.12097
SPATA17	6.25345	5.48502	5.54415	5.22605	4.85665	5.13129	5.35718	5.36563	5.56907	5.18736	5.69117	5.08437	4.42998	4.95337	4.96622	4.87522	5.44738	4.78392	4.59083	5.09407	5.15837	5.20496
RRP15	8.95256	9.10959	8.96601	9.115	8.90094	8.91913	8.73495	8.49714	8.76932	8.89152	9.04337	8.43131	8.78293	8.55408	8.92068	8.94797	8.8662	9.10945	8.71148	9.29139	9.05079	9.11781
LYPLAL1	8.31542	8.37285	8.42703	8.14427	8.42827	8.33797	8.18653	8.19845	8.20191	8.38892	8.44131	7.74025	8.02299	8.13332	8.1389	8.05433	8.17888	7.81607	7.94097	8.10176	8.22229	8.06676
MARK1	7.03599	7.26818	6.64222	7.29215	6.96857	7.47746	6.61735	6.48247	6.81864	6.92669	7.05676	6.24207	6.05312	6.82677	6.75128	6.97304	6.3847	6.92638	6.75431	6.85301	6.89341	6.75545
C1orf115	6.88343	6.58725	6.65393	7.30389	7.41754	7.53551	7.15437	7.3232	7.1896	7.30926	7.69685	7.45662	7.73119	7.3985	7.43719	7.28344	7.50536	7.0121	7.07411	7.40923	7.47407	7.39018
2020-03-02	7.60125	7.59279	7.61594	7.59735	7.52407	7.58108	7.893	7.82254	7.54519	7.7043	6.4162	7.79737	7.00035	7.00688	6.65566	8.01965	7.02647	7.67979	7.51576	7.15511	7.09826	7.14492
HLX	5.28631	5.4197	5.08625	6.38497	5.67333	6.10932	6.37545	6.25416	6.31422	6.08684	5.09991	6.02397	6.01863	6.39642	6.40348	5.88937	5.81777	6.07506	6.2159	5.69844	5.84472	5.99261
BROX	8.21847	8.11464	8.28745	8.09786	8.19142	8.07861	7.92205	8.31637	7.81467	8.29014	8.54332	7.60595	7.82104	7.77435	7.70403	8.05512	8.02338	7.52658	7.75479	8.11017	8.27288	8.30981
FBXO28	8.84467	8.85739	8.66679	9.10489	9.3021	9.24499	8.67602	8.65444	8.69615	8.73546	8.76428	7.89573	8.12119	8.35356	8.91917	8.85407	8.78456	9.16554	8.4039	8.76528	8.77995	8.81065
CNIH4	10.0105	10.2433	10.0768	10.2932	10.3303	10.2191	10.0956	10.1147	10.2276	10.066	10.137	9.93259	9.75204	9.75688	10.2709	10.3262	10.2313	10.1512	10.0073	10.3463	10.254	10.2887
CNIH3	4.97075	5.23738	5.35577	4.82888	5.37824	5.32341	5.37729	4.96048	5.63649	5.07142	5.42245	4.76559	4.76894	4.92078	5.73958	5.87477	5.33147	5.17373	4.98992	5.26642	5.15702	5.05466
DNAH14	5.26418	5.41011	5.44429	5.10351	5.44537	5.14856	4.98609	4.84087	5.23305	5.75781	5.83736	5.52982	5.63361	5.55228	5.48903	5.87114	5.2439	5.46391	4.87217	5.7701	5.73598	6.05478
EPHX1	6.8513	6.50091	6.6864	6.72605	6.55334	6.52045	6.97011	6.86012	6.56149	6.791	7.12132	7.06855	6.50277	6.98581	6.73528	6.89654	6.98469	6.72309	6.37361	6.64052	6.73016	6.69278
MIXL1	3.49547	3.14894	3.20633	3.07587	3.73865	2.66401	3.5965	3.45595	3.28858	3.21934	3.49505	3.94867	4.37488	3.51808	3.48039	3.45401	2.74279	3.1109	2.71859	2.87564	3.43494	3.86382
PSEN2	6.53649	5.97488	6.21052	6.27352	6.33313	6.31773	6.40743	6.15928	6.50431	6.17668	6.35756	6.43033	5.75133	6.21967	6.30894	6.21581	6.09196	6.25528	6.06581	6.06651	6.00743	6.05598
ZNF678	10.8252	10.4756	10.4747	10.9743	10.6523	10.9115	11.1409	10.9235	11.1516	11.18	9.73953	9.62438	10.2304	10.5105	10.9876	10.9991	10.0304	10.1902	10.8363	9.94836	10.2062	9.75156
PRSS38	2.35631	2.51039	3.07216	2.89812	2.46294	2.51224	2.57088	2.62165	2.55811	2.59707	3.41227	2.35766	2.63348	3.28354	2.8643	2.56733	2.2871	2.60673	2.62911	2.33653	2.56323	2.50562
ARF1	8.99681	9.08467	9.01114	9.10929	9.19945	9.20179	8.92089	8.97936	8.82612	8.99379	8.90688	8.94069	8.84728	8.88166	9.25896	9.18045	9.1522	9.34653	9.27212	9.18136	9.15816	9.14867
GUK1	6.14287	6.09614	6.34125	6.20322	6.43199	6.38293	6.395	6.32284	6.32621	6.22635	6.74565	6.61038	6.5651	6.10899	6.34237	6.48738	6.23651	6.3287	6.36338	6.46235	6.34304	6.42055
GJC2	7.01192	6.81095	6.88149	7.13701	7.37867	6.68249	7.00316	6.99788	7.27619	7.22746	7.34064	7.45925	6.78481	7.18202	7.18589	7.07931	7.32003	7.03636	7.61534	6.62896	6.65745	6.74607
OBSCN	5.53063	5.7287	5.96015	5.82522	5.69098	5.73863	6.02842	6.3365	5.85114	6.00334	6.21938	6.10496	6.17765	5.52921	5.7894	5.64293	5.5024	4.92448	4.80196	5.45659	5.88563	5.55109
URB2	5.28703	5.39437	5.2176	5.34418	5.28245	5.55443	4.89078	5.15135	5.04473	5.27621	5.13589	5.26562	5.01867	4.72281	5.42566	5.28836	5.47213	5.21513	5.03538	5.57287	5.68132	5.53132
GALNT2	7.27729	7.44781	6.9177	7.35731	7.5518	7.38599	7.3694	7.35695	7.3829	7.28527	7.21465	6.87724	7.70853	7.56715	7.36899	7.2453	7.37425	7.07502	7.05922	7.69968	7.38841	7.60103
COG2	7.18527	7.40118	7.81736	7.73138	7.83968	7.70379	7.51116	7.15889	7.57061	7.60337	7.82608	7.65367	7.42219	7.636	7.29215	7.46398	7.89839	7.78961	7.30595	7.82975	7.7776	7.60438
CAPN9	2.8613	3.1135	3.09057	2.83008	3.01755	2.95665	2.86616	2.91086	2.85492	2.88922	3.85497	2.62249	3.49199	3.01136	2.67004	2.65379	2.76972	2.87025	2.88996	2.60993	2.64265	2.61162
ARV1	8.71107	8.96799	8.66183	9.01855	8.99458	9.13339	8.84222	8.78131	8.84018	9.03105	9.36076	8.54878	8.80831	9.31259	9.02068	8.98565	8.94478	8.8174	9.0052	8.85223	8.97613	8.88914
SPRTN	7.14801	6.74586	6.89125	7.03868	6.4076	6.70819	6.73064	6.75796	6.77084	6.67177	6.92441	7.08293	7.29845	6.56295	7.01126	6.84008	6.73014	7.55032	7.10039	6.82558	6.73369	6.9255
NTPCR	7.48167	7.31967	6.97012	7.16469	7.3535	7.40037	7.35448	7.30093	7.40017	7.37826	7.61899	6.97393	6.73892	6.4993	7.41672	7.0399	7.18154	7.46004	6.50877	6.82997	6.64873	6.75097
MAP3K21	3.49083	3.63412	3.59656	3.44759	4.24517	3.6943	3.95357	4.11887	3.18138	3.93458	4.65944	4.18467	3.79479	3.31603	3.20916	3.4868	4.55957	3.97835	3.9561	3.32745	3.36261	3.34304
GGPS1	8.76284	8.38055	8.24449	8.29837	8.65919	8.48219	8.08893	7.86478	8.21575	8.14897	8.22833	7.9692	7.62653	7.64894	7.97674	8.1141	8.25846	8.49004	8.41762	8.14787	8.16754	8.29196
LGALS8	7.00956	7.42399	6.98897	7.34024	7.00883	7.37526	7.01647	7.00215	6.9382	6.96902	7.2493	7.48101	7.22608	7.5579	7.21546	7.10169	7.47682	7.95033	7.68172	7.55144	7.29006	7.65268
ACTN2	3.82065	3.79661	3.58589	3.62891	3.9805	3.64095	3.89187	3.90663	3.83726	4.12291	4.58436	4.70151	4.59025	3.79957	3.57828	4.57369	4.20156	4.00511	4.61495	4.03923	3.24726	3.76642
MTR	9.00774	8.62504	8.81074	8.956	8.72446	8.73986	8.62251	8.48036	8.75284	8.75095	8.91401	8.49124	8.45806	8.74142	8.89398	9.02879	8.9436	9.14701	8.64316	8.83221	8.93696	8.77738
RYR2	2.5994	2.80863	2.85117	2.7785	3.12941	3.19838	2.71639	2.75885	2.70571	2.73829	3.96718	3.08952	3.56525	3.26914	2.65419	3.11673	3.06828	3.59332	3.4725	2.91914	2.90064	2.8088
FMN2	5.80415	5.075	5.4828	5.64609	5.6721	5.87787	5.3037	5.17302	5.40754	5.12898	4.88134	4.72726	4.49085	4.82856	4.4695	5.01051	5.02432	4.49078	5.40156	5.20215	5.3085	5.09988
KMO	4.55575	4.01613	3.77272	4.44611	4.12728	3.16685	4.67597	3.53776	3.53935	3.46579	5.16359	5.01645	6.12063	6.48627	3.77815	4.04639	4.46103	5.85677	5.62155	5.5429	5.16068	5.45648
EXO1	3.11436	2.7779	2.98029	3.26151	3.23421	3.14208	2.61855	2.66129	2.60779	2.6406	2.40051	2.88885	3.00996	2.63331	3.33045	3.10286	2.95253	2.72509	2.74393	4.32658	4.03471	3.63785
SDCCAG8	8.41714	8.23685	8.65807	8.32301	8.27124	8.33927	8.23193	8.11943	8.27891	8.21848	8.69509	8.34397	8.24595	8.43938	8.41609	8.28777	8.38829	8.50696	8.25242	8.45565	8.51155	8.58392
ZBTB18	5.2035	5.35494	5.00732	5.11915	5.22279	5.20098	5.0354	5.51149	5.36365	5.50061	5.88063	6.11337	5.68167	5.44509	5.54794	5.37908	5.35038	5.14532	4.95306	5.28404	5.55479	5.40718
C1orf100	5.04048	4.21597	3.93279	4.49834	4.37682	4.83448	4.72304	4.24464	4.53641	4.48431	4.83634	4.38403	4.33906	4.77667	4.30152	4.7189	4.69112	4.75268	4.38098	4.96993	4.50236	4.50927
CATSPERE	7.69851	7.43216	7.26942	7.30545	7.28654	7.26871	7.20266	7.30004	7.14064	7.12048	7.26836	6.85552	6.71342	7.06655	7.26583	7.02229	7.54548	7.11871	6.82706	7.08997	7.33109	7.07066
DESI2	8.75249	8.7995	8.92084	8.77939	8.80891	8.79884	8.69436	8.82325	8.61096	8.89708	8.90796	8.41588	8.22941	8.90883	9.0228	8.83509	9.06456	8.89199	8.84705	8.9137	8.78037	8.75871
EFCAB2	7.75663	7.72383	7.65296	7.3517	7.21879	6.91768	7.48141	7.137	7.6229	7.48028	7.63241	7.3537	7.12032	7.32816	7.13587	7.56975	7.40817	7.36179	7.16491	7.37225	7.15766	7.39109
KIF26B	8.24813	8.01801	7.46008	8.61427	8.5211	8.70986	7.93187	7.96387	7.94405	7.74519	8.2647	7.45102	7.93483	7.4465	8.14662	7.48597	7.36812	7.67731	6.9093	8.36519	8.658	8.52109
CNST	8.15718	8.4452	8.26703	8.08187	8.5179	8.23308	8.05294	8.04081	8.07883	8.25225	8.33547	7.95161	8.14063	8.07221	8.16139	8.3586	8.03955	8.42793	8.09733	8.05147	8.15502	8.02824
NLRP3	5.43756	5.56022	4.92421	4.89229	4.63368	4.68876	4.7333	4.70037	4.57442	4.91867	5.34135	6.18248	6.4425	5.51616	5.57733	5.7489	5.40389	6.26656	6.32318	6.68696	6.24167	6.44214
PGBD2	4.7905	4.84102	5.12393	5.19602	5.18582	5.64783	4.58722	4.69341	4.99756	5.01287	5.31771	4.52605	4.9509	4.42607	5.05086	5.22016	4.83274	5.44777	5.39433	5.1802	5.1521	5.058
NOC2L	4.53473	4.93446	4.4977	4.06416	3.78401	4.336	4.78113	4.68662	4.27023	4.43574	4.38318	4.55772	5.10376	4.90242	3.86256	4.57169	3.95764	4.28988	4.34834	4.26599	4.33568	4.28165
HES4	6.43804	6.40262	6.66518	7.03141	6.52272	6.01992	6.65835	6.91756	6.57721	7.07782	7.43158	6.20848	6.70828	6.98491	6.55794	6.67043	6.81993	5.61392	5.61695	6.70087	6.91252	6.58643
C1orf159	4.90347	4.46077	5.08785	5.35031	4.97691	4.63855	5.10862	4.87353	4.91926	5.26822	4.99639	4.67468	4.98118	4.83787	4.8677	4.56013	4.47512	5.0046	5.00315	3.88684	3.87929	4.03538
TNFRSF18	6.08667	6.60017	5.76402	6.12705	6.3183	5.84031	6.37226	6.27822	6.58258	6.63915	6.78069	6.81861	6.72782	6.30734	6.0475	6.53417	6.65289	6.12198	6.03201	6.02808	6.07663	5.92351
TNFRSF4	5.03931	5.34397	5.30237	5.16735	5.6892	5.13023	4.99558	5.36343	5.07169	5.26687	5.17879	5.60851	5.39849	5.61315	5.13686	5.1871	5.31929	5.87525	5.85631	5.49802	5.31658	5.22439
SDF4	8.34233	8.72455	8.81548	8.7345	8.72834	8.85	8.66145	8.84858	8.55972	8.78861	9.05823	8.93529	8.91354	8.72351	8.95524	8.75307	8.74872	8.9908	8.52978	8.90536	8.87893	8.83765
C1QTNF12	3.98918	3.855	3.75032	4.19163	4.10905	3.67948	4.62515	4.11605	3.92649	4.32036	5.44794	3.49056	4.62632	4.22792	4.36054	4.28073	4.26566	4.52865	4.01172	3.18235	3.24522	3.56566
UBE2J2	6.3067	6.09438	5.97411	5.86284	5.85781	6.19391	5.90604	5.91342	5.86634	6.02001	6.14601	6.5491	5.8235	5.66612	6.5005	5.63206	6.27424	6.3335	6.68289	5.77383	6.04262	5.69176
ACAP3	5.04895	6.08971	5.70497	5.65254	5.48145	5.83246	5.77795	5.63059	5.59602	5.22287	5.96875	5.97732	6.07318	5.56833	5.33874	5.3482	5.38064	5.55628	5.60132	5.34782	5.7405	5.57918
MXRA8	8.53592	8.60699	8.55238	8.72877	8.79005	8.62739	8.58163	8.74312	8.47189	8.57504	8.39837	8.33881	8.23718	8.18829	8.33278	8.1306	8.31503	7.99155	8.1177	8.31562	8.50085	8.34413
AURKAIP1	8.21938	8.34099	8.22089	8.36179	8.38733	8.43434	8.68475	8.6197	8.57082	8.51455	7.84673	8.37919	8.35878	7.93064	8.45661	8.25504	8.51198	8.33782	8.33495	8.04446	8.03997	8.11798
CCNL2	8.72657	8.79503	8.70462	8.42082	8.35838	8.44547	8.26331	8.50234	8.26718	8.54139	8.86547	8.51132	8.59434	8.97185	8.43414	8.45564	8.44352	8.44807	8.45505	8.68996	8.86443	8.60978
MRPL20	9.90045	9.85265	10.0454	10.015	9.93515	9.99699	9.7676	9.53161	9.79793	9.82092	10.0777	9.32815	9.40131	9.48287	9.78837	9.76068	9.89692	9.76836	9.5967	9.87938	9.77302	10.1008
ANKRD65	6.34058	6.53566	6.39097	7.13912	6.445	7.00655	6.63689	6.50583	6.76246	6.41566	6.59642	5.81484	6.67409	5.89256	6.16143	6.0518	6.22302	6.38354	6.49106	5.74117	5.94089	5.84634
TMEM240	5.01358	5.14095	4.82642	5.59384	5.28365	5.1322	5.32626	5.32794	5.05184	5.28396	5.30363	4.63743	4.47766	4.36461	4.92839	4.6945	5.17135	4.67189	4.67787	4.16526	4.63121	4.38442
SSU72	9.57202	9.42751	9.29356	9.46695	9.6011	9.67615	9.18578	9.13266	9.19955	9.20814	9.47408	9.07567	9.14714	9.10563	9.31457	9.41163	9.38165	9.8144	9.48728	9.44571	9.43227	9.63487
SLC35E2B	5.97059	6.32246	5.67008	6.42172	6.31628	6.59375	5.89991	5.99207	5.40032	5.8932	5.95326	5.15313	5.515	6.25797	6.32575	5.69759	5.23917	5.55075	5.87186	6.17034	6.35015	6.15788
SLC35E2A	6.15906	6.3799	6.18136	6.38278	6.49118	6.18202	6.26848	6.36126	6.02232	6.56701	6.36555	6.24192	6.72045	6.68075	6.21476	6.19278	6.13814	6.37597	6.18001	6.21867	6.57867	6.13374
NADK	5.72402	5.6436	5.71644	5.33158	5.26713	5.51938	5.31953	5.51341	5.74215	5.98204	5.9359	6.93686	6.12478	6.25008	5.81299	5.99475	5.91854	5.81996	5.80283	6.1823	6.04867	6.16197
GNB1	9.66681	9.58274	9.71648	9.68789	9.63321	9.52209	9.24862	9.21896	9.30474	9.35165	9.60828	9.47547	9.48616	9.39772	9.54486	9.38493	9.45594	10.0876	9.85322	9.77269	9.66883	9.89417
MORN1	5.34496	5.44121	5.64233	6.13363	5.42217	5.37497	5.65013	5.73456	5.44937	5.61305	6.005	5.04915	5.0247	5.63696	5.44411	5.51354	5.06685	5.18177	5.18921	4.76652	5.0993	4.91325
PEX10	4.73088	5.10521	4.9517	5.04343	4.95444	5.20388	5.00051	4.82661	4.99924	4.64653	4.99903	5.23371	4.76218	4.87219	4.87064	5.04312	4.93676	5.14181	4.98945	5.06995	5.17963	5.10135
MMEL1	7.63461	7.28536	6.9185	7.20016	6.74489	7.38061	7.47638	7.4097	7.53071	7.59284	6.76571	7.48193	7.45187	6.94988	7.46505	7.22623	6.93189	6.95241	7.35223	6.95046	6.90689	6.92799
WRAP73	7.53954	7.42752	7.54723	7.34507	7.84212	7.80407	7.49492	7.57589	7.51607	7.61916	7.6615	7.60811	7.75033	7.90628	7.40759	7.41309	7.71212	7.64922	7.9088	7.74521	7.67098	7.72045
CEP104	10.1972	10.1418	10.0749	10.1941	10.3254	10.2421	10.1904	10.1335	10.0986	10.3019	10.4663	9.77569	10.0193	9.78786	10.3385	9.63005	10.1257	9.99317	9.72784	9.85033	9.95912	9.83163
C1orf174	6.8364	6.54935	6.35603	6.74816	6.85919	6.70878	6.50228	6.50635	6.37328	6.0891	6.82043	6.2617	6.21487	6.17016	6.61523	6.18828	6.29661	6.78471	6.57676	6.55974	6.46771	6.59539
NPHP4	6.51924	6.37415	6.7257	6.47686	6.67556	6.64733	6.22386	6.23789	6.28461	6.25221	5.97173	6.71911	6.29617	6.36029	6.45444	6.49846	6.14509	7.01371	7.07304	6.63569	6.64695	6.93742
CHD5	4.35661	4.37773	4.13705	4.37312	3.77956	3.90131	3.90785	4.06764	3.91172	3.99099	2.15426	4.24127	4.33646	4.16115	3.8212	4.01058	3.57957	4.31695	4.21414	4.74439	4.7443	4.76384
RPL22	6.99808	7.07935	6.96914	7.63151	7.1103	7.04903	7.10326	7.01576	7.10867	7.29306	7.32237	6.92692	6.97406	6.81316	7.00984	7.14171	7.0851	6.62185	6.99099	6.94031	6.95034	6.94069
ICMT	8.40445	8.43494	8.35827	8.49994	8.34121	8.24168	8.62382	8.57926	8.50546	8.47674	7.77244	8.45472	7.83997	8.34533	8.5421	8.40901	8.30065	8.1913	8.61422	8.16291	8.21555	8.32151
GPR153	5.298	4.68337	5.11731	4.75573	4.96351	5.26776	4.57577	5.00869	4.90411	4.05569	4.23781	3.31373	4.25716	4.38444	4.47471	4.67965	4.41136	4.80341	4.06223	4.48455	4.37586	4.6286
ACOT7	3.43451	3.71634	3.38473	3.55128	3.78843	3.69738	3.9234	3.58952	3.53077	4.40186	3.55561	4.06082	3.61807	4.1591	3.70683	3.9855	3.37509	3.57715	3.59784	3.56226	3.63724	3.75823
HES2	3.97367	3.64612	3.42635	4.11268	3.7952	3.558	4.45249	3.85348	4.28468	4.14184	3.08989	4.59892	3.98097	3.97185	3.60576	3.83191	3.12481	4.08457	3.71663	3.18751	3.17696	3.61001
TNFRSF25	8.2709	7.8337	8.43025	8.32558	8.34929	8.1597	8.56463	8.68403	8.55585	8.49857	7.92782	8.62552	8.95592	8.64425	8.93156	8.48158	8.4865	8.34104	8.55907	8.31604	8.75186	8.81986
PLEKHG5	4.40828	3.91426	4.08841	4.2611	4.13497	4.05656	3.98054	4.1706	5.13995	4.66443	4.99415	4.41894	4.7573	4.20985	4.66887	4.72817	4.27146	3.84086	4.59494	4.12011	3.8665	3.97869
NOL9	7.65085	7.2171	7.54874	7.41313	7.52519	7.73367	7.12152	7.17912	7.12638	7.30631	7.3225	6.9835	7.23394	6.91715	7.53729	7.37574	6.86151	7.6801	7.07425	7.69292	7.72535	7.72969
KLHL21	5.46966	5.15527	4.88225	5.49426	5.57745	5.0661	5.6801	5.29889	5.44871	5.41623	5.62225	5.1649	5.00436	5.29905	5.10258	5.295	5.97882	5.4513	5.1544	4.5597	4.96541	4.887
UTS2	5.81894	6.20794	5.22505	5.94814	5.41285	4.45942	5.92839	5.1481	5.90973	4.50769	5.21507	4.46701	4.85625	5.19849	4.36443	4.91968	4.98266	4.43835	4.71552	6.51923	5.16826	5.21039
TNFRSF9	4.5526	3.73877	4.23205	3.87842	3.84849	3.73189	3.88047	3.8361	3.81722	3.31783	3.49778	3.81281	3.89891	4.51376	3.91225	3.55298	4.1282	5.0048	4.11197	4.33971	3.96429	4.24235
RERE	7.70734	7.79547	8.07134	7.79153	7.50767	7.33311	7.49665	7.66828	7.56705	7.48694	7.73841	7.66804	7.43661	7.53522	7.64852	7.6264	7.57951	7.59207	7.52043	7.7047	7.71244	7.38887
ENO1	9.66171	9.59594	9.43329	9.53311	9.83686	9.30095	9.04805	9.04805	9.02619	9.32448	9.54384	9.61503	9.04003	9.17942	9.82731	9.75812	9.97245	10.3003	9.8288	10.3788	10.0076	10.2374
SLC2A5	5.31433	5.15121	5.43645	5.34614	4.97041	5.25337	5.06532	4.93326	4.8364	5.2089	4.45614	5.11565	5.15021	5.07047	4.75923	4.89581	5.39762	5.57809	5.42735	5.31263	5.56778	5.24608
CLSTN1	9.79018	9.71738	9.88032	9.93516	10.1156	9.96266	9.67826	9.70317	9.70363	10.0869	9.97552	9.54937	9.23631	9.3279	9.91413	9.70502	9.53773	9.32504	9.10935	9.63454	9.68862	9.58927
CTNNBIP1	6.5008	6.36416	6.68848	6.61642	7.06495	6.88413	6.47056	6.60564	6.46309	6.5665	6.64391	6.32564	5.36487	6.27664	6.56857	6.10225	6.08386	6.35181	6.47718	5.92565	5.88966	6.00664
LZIC	9.27246	9.32097	9.28733	9.47406	9.41431	9.29973	9.02804	8.91017	9.13892	9.13567	9.2484	8.41727	8.75911	8.5229	8.91547	8.93577	9.09713	8.97463	8.77452	8.93271	8.95406	9.07929
DFFA	8.17803	8.223	7.97158	8.32059	8.59627	8.2333	8.19177	8.22815	8.12606	8.09921	8.45844	7.49858	7.93723	8.11868	8.36219	8.38014	8.43148	8.56803	8.13512	8.11769	8.21711	8.17681
CASZ1	4.18788	4.75109	5.65277	5.31528	5.21393	5.14029	5.06756	5.1236	5.03644	5.1274	4.85803	5.14302	5.45188	5.31223	4.73229	4.8716	4.68085	5.31707	5.36676	4.67686	4.79455	4.45483
C1orf127	5.61461	5.7913	5.35736	6.06912	5.80462	5.6702	5.81586	5.86528	5.50978	5.84158	5.62576	6.12727	5.89899	5.8135	5.77481	5.55533	5.55421	5.63028	5.6537	5.88103	5.83392	5.97008
MASP2	4.65308	4.38059	4.90576	4.52406	4.45178	4.36757	4.15972	4.2588	4.38901	4.4026	4.84882	4.89905	4.73612	4.76388	4.41269	4.7087	4.60318	4.95686	4.58609	4.67056	4.83417	4.71782
SRM	7.1863	7.48522	7.05879	7.54309	7.33142	7.42847	7.54362	7.45986	7.54874	7.35474	7.14118	7.52724	7.34991	7.60139	7.67815	7.29642	7.58675	7.45616	7.27406	7.64912	7.55792	7.74611
EXOSC10	9.47776	9.27097	9.24337	9.2777	9.04966	9.34348	8.97722	9.09214	8.98954	8.98911	9.27883	9.06522	8.91384	8.8462	9.17973	9.14941	9.4144	9.62171	9.3046	9.16465	9.16545	9.10392
MAD2L2	7.18992	7.157	7.01397	7.40758	7.43502	7.19946	6.59668	6.61402	6.73296	6.68583	7.26808	7.23808	6.47722	7.6003	7.30404	6.93745	7.34665	7.98828	7.3577	7.93154	7.65982	8.01362
MTHFR	5.78423	5.58736	5.12335	5.35636	5.66513	5.50678	5.44902	5.60084	5.54048	6.35943	5.48084	5.45467	5.29475	5.9736	5.78094	5.65495	5.70672	4.96043	4.84935	5.73428	5.7202	5.58791
NPPA	3.99639	4.42751	3.90125	4.43808	4.667	4.55596	4.05315	4.07289	4.25841	4.11033	4.31165	3.50155	4.93774	4.77506	4.53102	3.95273	3.77327	4.41692	3.63094	4.12292	4.31638	4.39227
NPPB	3.36425	3.21862	3.443	3.35489	2.67884	3.48166	5.01156	3.89202	3.79463	3.11573	2.92283	3.52682	3.75796	3.4413	3.61267	3.81365	3.89064	3.90233	3.28844	2.76553	2.91946	2.82112
DHRS3	11.168	11.1952	11.026	11.1776	11.2537	11.2891	11.3546	11.2771	11.4316	10.842	11.4306	10.7098	10.826	10.5805	11.2827	11.2829	11.2654	11.2433	10.5501	10.8177	11.1173	10.7861
PRAMEF4	5.22805	5.35602	5.71978	4.55691	5.21817	5.51651	5.55329	5.32698	5.79558	4.7805	5.45928	5.76643	5.97825	5.31092	5.08829	4.96281	5.3769	5.45622	5.6098	5.42436	5.43965	5.51035
LRRC38	5.24498	5.84917	5.4851	5.03175	4.83519	5.32386	5.64544	5.57143	5.79822	5.58504	5.43684	5.78714	5.8507	5.81946	5.37804	5.55755	5.22248	5.43518	5.37105	5.05331	5.00267	4.9682
CASP9	5.18305	5.4181	4.96859	5.10454	5.45503	4.75759	4.57663	5.04532	5.09409	4.99094	6.36264	5.32616	5.12401	4.33878	5.82761	5.46359	5.30421	5.15168	5.13096	5.17245	5.0585	5.32109
AGMAT	2.88736	3.01103	3.8408	3.36418	3.00815	3.13101	3.08122	3.12704	3.06969	3.10486	4.52243	3.33885	3.66841	3.69489	3.39759	3.85668	2.48256	3.82487	3.13545	3.22919	2.9823	3.18389
UQCRHL	12.0586	12.0118	11.6342	12.158	12.0026	12.1507	11.8582	11.7478	11.9816	11.761	12.3224	12.1864	11.6651	11.9292	12.1119	12.1851	12.2546	12.0799	12.2547	12.3608	12.3124	12.3726
ZBTB17	5.82674	6.18967	6.1016	6.18927	6.05155	6.25877	6.04534	6.37505	5.80003	6.08545	6.69315	6.60613	6.13956	6.17711	6.4589	6.26709	6.62463	5.95408	6.15864	6.44813	6.46661	6.46247
HSPB7	5.98809	6.26432	6.73532	6.56735	6.21159	6.28764	6.85202	6.83312	7.02085	6.4703	6.7989	6.03174	6.74492	6.29293	7.31427	7.81137	7.67129	6.89609	6.9491	6.51469	6.3419	6.30551
FAM131C	5.65713	5.72	5.98973	5.80264	5.83929	5.47797	6.1111	5.99422	5.8596	5.64132	4.85087	5.83509	6.15882	5.53597	5.39012	4.75415	5.40301	5.56864	5.64635	5.00838	5.5468	5.669
EPHA2	6.93996	7.16883	7.13153	6.86874	7.09787	7.10952	7.08632	7.04978	7.14611	7.09532	6.93643	6.51329	7.28851	7.14403	7.09621	7.22708	6.78105	7.0973	6.99942	6.852	7.11759	6.98303
ARHGEF19	8.18073	8.07013	8.09573	7.81637	8.1109	7.82883	7.65579	7.75241	7.64443	8.00664	8.04921	8.0993	8.12789	8.20993	8.41421	8.64979	8.17188	8.49077	8.06434	8.53084	8.70245	8.63332
CPLANE2	6.23511	6.31774	6.58768	6.13926	6.58629	6.26423	6.26256	6.0187	6.44299	6.31484	6.93284	5.43816	5.61352	6.0309	6.31952	5.64728	6.11392	5.35945	5.3865	5.83458	5.95995	5.72582
FBXO42	6.79058	6.65241	6.68127	6.78565	6.41651	6.6766	6.29833	6.53102	6.43808	6.42904	7.03923	6.34225	6.18407	5.8025	6.35509	6.69339	6.6037	6.40087	6.23586	6.34393	6.41168	6.4489
SPATA21	6.02786	5.8644	6.03815	5.3246	5.59564	5.38536	5.9258	5.8305	5.72044	5.88403	5.6975	5.69525	6.03107	5.49891	5.50171	6.02787	5.63828	6.01269	6.08164	5.26152	5.20239	4.9247
MFAP2	8.02866	8.09809	8.2476	8.53121	8.27848	8.52638	8.22367	8.2957	8.291	8.31605	8.36279	8.09668	7.92356	7.89388	8.52748	8.40995	8.38373	8.30275	8.58459	7.92076	7.882	8.04263
ATP13A2	8.38559	8.46871	7.80537	8.06994	7.6374	8.2542	8.26328	8.19368	8.08894	8.35236	8.20648	8.36648	8.26474	8.23299	8.60171	8.21465	8.90005	8.55487	8.76759	8.5651	8.21539	8.43821
PADI2	6.57179	6.43679	6.51046	7.11693	7.01349	6.84244	5.66769	6.06605	5.68963	6.88656	5.84692	5.22637	5.06797	5.37378	6.3753	6.44927	6.37635	6.28855	5.62971	6.46716	6.55487	6.63316
RCC2	7.5943	7.81517	8.08973	7.93994	7.78555	8.01243	7.86728	7.85565	8.04445	7.95266	7.3197	7.75481	7.63499	7.64127	7.78302	7.75669	8.07572	8.08202	8.01634	7.42582	7.50932	7.42082
TAS1R2	3.73483	3.3276	2.86266	3.38532	4.00437	3.30842	3.51462	4.01513	3.54618	4.12016	4.29215	4.13805	4.33255	3.69344	3.75523	4.04039	3.25188	3.31904	4.10072	2.72549	2.78326	2.62136
IFFO2	6.74662	6.4426	7.04528	6.96089	7.10883	6.80023	6.74019	6.67325	6.68554	6.84978	6.43077	6.34998	6.65423	6.83763	7.36858	7.46004	6.91115	7.45233	7.45125	7.12794	6.81975	7.06308
UBR4	9.18285	9.00605	9.07378	8.81336	8.68287	8.88609	8.52836	8.66724	8.35025	9.20218	8.69735	9.16016	8.96313	9.04413	8.95712	9.00832	9.02774	9.06241	9.96749	8.98667	9.0223	9.24289
EMC1	5.37212	5.20768	5.33208	5.53548	5.32879	5.29864	5.30789	5.40386	5.02857	5.83337	4.59285	4.65527	4.22029	4.4377	4.98429	5.33731	5.57675	5.41601	4.44313	4.66405	4.61364	4.66516
CAPZB	9.01715	8.94396	8.81158	8.98843	9.10731	8.75764	8.62679	8.63064	8.63105	8.71376	8.96397	9.062	9.03292	9.1134	8.93746	9.08651	9.00062	9.41389	9.29532	9.60066	9.27217	9.55137
TMCO4	7.80472	7.08951	7.1337	7.0434	7.35556	7.03527	7.44603	7.37997	7.25485	6.89576	7.53742	7.53101	7.08183	6.77358	6.64612	7.48635	6.71768	7.1566	7.38916	6.94372	6.89947	6.99128
RNF186	5.74647	5.20403	5.32354	5.47542	5.69	5.39628	5.38974	5.30036	5.57926	5.67609	5.1228	5.88891	5.71893	5.68573	5.30321	5.27479	5.43245	5.63826	5.6328	5.65722	5.8643	5.41912
PLA2G2E	3.24008	2.81655	3.26153	3.60901	3.47967	2.89919	3.03549	3.19943	3.36817	2.58149	3.95518	3.11062	3.27468	4.28228	3.28445	3.02096	3.22743	3.26993	2.6264	3.53575	3.33743	3.71184
PLA2G2A	2.69177	2.86107	2.99426	3.51627	2.49095	2.94553	2.79235	3.39298	3.01758	3.42625	3.80678	3.54347	3.37914	2.89417	3.72489	3.01775	2.5507	2.82989	2.85262	2.87511	2.85061	2.88177
PLA2G2D	2.69119	3.71016	3.60785	3.5497	3.86395	3.37493	4.40341	4.61666	4.71376	4.75675	4.00559	6.58833	7.35999	6.87889	3.73113	3.78838	4.15439	4.39542	4.13664	4.82415	5.06429	4.74646
PLA2G2C	6.93081	6.59764	6.80448	6.79322	6.80141	6.89266	7.02194	7.1025	7.00323	7.39434	6.74283	6.87635	7.74043	6.98811	6.45871	6.82856	7.12535	6.69666	7.20141	6.4168	6.38212	6.44168
CAMK2N1	7.14586	7.56456	7.533	7.23034	7.27468	7.10887	7.06717	6.94977	7.27227	7.16263	7.74568	6.98517	7.54149	7.36336	7.49938	7.05019	7.18951	7.15931	7.15558	7.42288	7.33367	7.39212
MUL1	5.77613	5.98848	5.58174	5.92577	5.84233	6.34669	5.7325	5.79807	5.76894	5.49167	6.51592	5.42443	5.58093	5.34083	5.97343	5.77822	6.33953	6.08757	5.47984	5.83612	5.64799	5.61508
KIF17	4.39385	4.2634	4.80435	4.73461	4.53577	4.56993	4.90284	5.09222	5.13159	4.9876	3.98015	3.78538	5.63421	4.73232	4.61315	4.43041	4.73582	5.01945	5.12065	3.15752	4.08697	3.87948
SH2D5	4.89189	4.48523	4.58579	4.87208	4.4205	5.10796	4.78802	4.83383	5.02871	5.00658	5.14429	4.87021	5.7977	5.58229	4.27305	4.92767	4.87021	5.12505	5.3343	4.46117	4.44037	4.40277
HP1BP3	9.89644	9.8523	9.72101	9.62611	9.67493	9.78797	9.42439	9.49762	9.58635	9.65702	9.90624	9.22439	9.55861	9.37772	9.59918	9.5322	9.66593	9.51612	9.52002	9.62461	9.61433	9.56593
EIF4G3	9.16242	9.11267	9.13745	9.14353	9.02573	8.99009	8.87843	8.9463	8.96692	9.12513	9.30439	8.70431	8.72376	8.55465	9.04856	9.18039	9.07467	8.57305	8.60211	9.05194	9.17943	9.07376
ECE1	8.31913	8.0861	8.30805	7.7854	7.64272	7.80572	7.92134	8.0282	7.87943	8.24651	8.49188	8.74007	8.59212	8.47597	8.7412	8.52877	8.71091	8.43258	8.41316	8.97599	8.65543	8.78664
RAP1GAP	4.33619	4.96979	4.26824	4.82852	5.15899	4.47746	4.89111	5.16594	5.22177	4.56921	3.49648	4.22773	4.01613	4.51674	4.7013	4.98628	4.53436	4.66859	4.27772	4.25001	4.29531	4.30558
USP48	8.97426	9.01482	8.79669	8.87405	8.93149	8.64589	8.79936	8.76451	8.91483	8.80178	8.91389	8.87014	8.69184	8.93049	8.70575	8.99629	8.71384	8.44324	8.74972	9.17	9.12707	9.20573
HSPG2	7.62328	7.39653	7.42029	7.35648	7.27649	7.52914	7.40218	7.2599	7.56645	7.76934	7.85766	8.11031	7.87839	8.09375	7.76762	7.80047	7.46655	6.91084	7.55627	8.04921	8.11723	8.07203
WNT4	7.33836	7.57584	7.30294	6.75464	6.8807	7.18494	7.54484	7.54631	7.46534	7.50132	6.04904	6.92288	7.80103	6.186	7.18636	7.09468	7.76551	7.3234	7.55222	6.73917	6.95349	6.97592
LUZP1	5.97345	5.49808	6.05712	5.42641	6.0807	5.72701	5.67211	5.5791	5.93422	5.70697	6.23372	5.65453	5.51971	5.64509	5.97727	6.11714	5.72338	5.67287	5.35237	5.84688	5.97689	5.97286
HNRNPR	10.5737	10.8628	10.9795	10.6917	10.9043	10.6973	10.5721	10.4179	10.6255	10.806	11.0161	10.4612	10.5149	10.4824	10.7974	10.7127	10.6298	10.8707	10.3837	10.8273	10.7965	10.7182
ZNF436	7.87123	7.91119	7.92935	8.01779	7.73842	7.8053	7.26218	7.26232	7.33236	7.31746	7.39877	7.58725	7.14005	6.94973	7.65353	7.65973	7.65596	8.57894	8.16139	7.87788	7.89297	7.8459
TCEA3	10.3661	10.3735	10.6492	10.3721	10.8042	10.8372	10.8685	10.8475	10.8838	10.4492	11.1658	9.79192	9.91276	9.30866	9.94489	9.93701	10.4175	8.85374	9.37896	9.52421	9.94725	9.48451
ASAP3	4.68324	5.30167	4.99243	4.9361	5.39485	4.97282	4.56605	5.13647	4.63514	4.99921	5.75799	4.72614	4.98439	5.47071	5.05287	5.18075	4.69362	5.40079	5.32038	4.84914	4.89208	4.83118
E2F2	4.02506	4.0187	4.4317	4.21289	4.70238	3.6809	4.32185	4.48526	3.88936	4.15921	3.84484	4.08489	4.11177	4.2306	4.25717	3.67138	4.18368	4.46861	4.33777	4.03664	3.89657	4.06062
GALE	6.20478	5.80048	5.41331	6.37814	6.38029	5.8066	5.69244	5.51113	5.50724	5.69117	5.89501	5.9234	6.19354	5.42863	5.47022	5.95061	5.87114	6.26309	6.06722	6.55407	6.14817	6.4314
FUCA1	9.61149	9.53247	9.28484	9.09588	9.40331	9.35013	9.39585	9.22967	9.44892	9.62309	9.8705	10.3941	10.0806	10.3595	9.32497	9.49115	9.52229	9.98523	10.0596	9.69976	9.81378	9.52603
CNR2	3.80935	3.87907	3.84187	3.61569	3.67167	3.68282	3.66038	3.86364	3.89203	3.43601	4.59671	4.52964	3.48976	3.58634	4.30345	3.54983	3.7542	3.94446	4.36595	3.50233	3.30092	3.47701
MYOM3	3.35215	3.05842	3.21758	3.39472	3.21308	3.52938	3.4169	3.03526	3.27298	3.01456	4.26038	3.65625	4.04691	3.88593	3.21373	3.34525	3.19269	3.77812	3.06383	3.97305	3.50776	3.65987
IL22RA1	4.57965	5.69324	4.43183	4.7858	4.9597	5.10471	5.08451	4.9877	4.81781	5.08688	4.57034	4.93863	4.64918	5.05543	5.07784	4.7459	4.35538	5.3844	5.30258	4.25156	4.47656	4.68341
IFNLR1	5.45131	6.12782	5.68577	6.20906	5.68751	5.91989	5.89263	5.76631	5.65927	5.92012	5.20093	5.81667	5.02254	5.21495	5.81217	5.56438	5.84219	5.37879	5.9098	5.4263	5.33768	5.77354
STPG1	4.76503	4.69861	5.08919	5.02515	4.92941	5.0005	4.74854	4.83148	4.84347	4.27226	4.00957	3.51577	4.16175	3.59533	4.6681	4.18301	4.29292	3.53707	4.2445	4.58705	4.71945	4.45625
SYF2	11.1289	11.1321	11.0261	11.2075	11.4394	11.266	11.252	11.1131	11.2599	11.0894	11.4085	10.8919	10.9629	10.864	11.2181	11.0683	11.0977	10.9415	10.8323	10.9952	10.9804	10.9366
RSRP1	10.9771	10.9061	10.9863	10.713	10.7682	10.8765	10.5514	10.7763	10.3449	10.6403	10.78	10.7652	10.4112	11.1408	10.2648	10.507	10.2695	10.7073	11.2581	10.8325	10.9355	10.6185
RHCE	3.73016	4.12896	4.24339	4.78543	4.03797	5.03743	4.20109	4.25297	4.33716	4.10053	4.03603	4.23943	3.72117	3.81497	3.92468	4.71307	3.79185	4.29282	4.13615	3.86876	3.95602	4.26419
STMN1	8.78138	8.68214	9.01595	9.23222	8.88027	8.94226	8.72455	8.62552	8.78862	8.7508	8.88744	9.17803	8.62758	8.20603	8.53378	8.86673	8.41406	8.61617	9.08265	8.71627	8.69999	8.50021
PAFAH2	6.15775	6.08984	6.30749	6.35623	6.56592	6.15156	6.23696	6.14876	6.17836	6.60883	6.55106	6.26574	6.14663	7.03323	6.62469	6.69042	6.67166	6.64947	6.54257	6.50089	6.69666	6.5259
SLC30A2	4.38949	4.41695	4.46545	4.04628	4.43962	4.40071	4.74307	4.77849	4.85958	4.24011	4.55547	4.09014	4.82301	5.0739	4.69222	4.90924	4.8617	4.21341	4.52804	4.66175	4.50684	4.55464
TRIM63	2.58402	4.12213	4.69944	3.61141	4.11767	3.67001	3.26274	3.64546	3.35476	3.75732	2.11682	4.60491	4.5511	3.38567	4.34501	4.0815	3.70484	4.19585	4.66779	4.26618	4.35221	4.17306
UBXN11	5.1363	5.36814	5.22572	5.15875	5.59935	5.73715	6.06225	5.79927	5.87933	5.77155	5.11039	6.21739	5.79067	5.87275	4.90088	5.62729	5.67945	5.86204	5.59466	4.98931	4.8747	4.95619
ZNF683	4.29883	4.11733	3.97275	4.69437	4.79781	4.72605	4.76772	4.63747	4.7095	4.86567	4.96625	5.23229	5.32555	5.6233	5.00722	4.6029	4.73863	5.14119	4.91346	4.38864	4.3734	4.45201
MAP3K6	6.11809	6.4263	6.09531	5.31421	6.3792	5.94007	6.63395	6.59533	6.55075	6.53453	5.81919	6.58193	6.36818	6.50687	6.47264	6.9295	6.90222	6.66793	6.87338	5.95598	5.99638	5.94523
FCN3	5.04851	4.55092	4.74454	4.75618	5.66768	5.08314	5.03774	4.84412	4.736	4.7054	3.08409	4.97444	5.5194	4.50614	5.1037	5.08251	5.25744	6.8338	5.29986	5.64377	5.16473	5.63052
FGR	4.18688	3.73513	4.28438	4.6995	4.55428	4.79541	4.98486	4.90252	5.13432	4.86531	4.7973	6.53274	6.01236	5.98437	5.01733	5.19466	5.34488	5.34275	5.4236	5.51128	5.17861	5.6613
IFI6	10.4825	10.5509	10.3289	10.7404	10.7322	10.7579	10.214	9.88112	10.396	10.2204	10.3546	9.80586	9.80704	9.8422	10.6027	10.6027	10.5921	10.7198	10.0642	10.6044	10.6022	10.6635
RPA2	8.94992	8.54968	8.53707	9.03544	8.92257	8.93208	8.80501	8.74081	8.78822	8.46311	8.91375	7.97639	8.16959	8.52529	8.56795	8.44579	8.41486	8.54505	8.1297	8.41686	8.53995	8.61257
EYA3	6.85925	6.57515	6.42922	6.50393	6.61296	6.6303	6.76783	6.57167	6.52651	6.48879	6.22944	6.07214	6.60327	6.94584	6.06391	6.31109	6.15339	6.32537	6.02053	6.5178	6.56958	6.70388
PTAFR	4.54146	4.37722	4.3234	4.77571	4.49873	3.99907	5.47363	5.57332	5.39831	5.31856	5.05581	7.09214	6.54181	6.94626	6.26587	5.84297	5.91542	5.77164	5.75159	5.76016	5.67022	5.46188
DNAJC8	10.3758	10.2887	10.3367	10.5859	10.6465	10.4229	10.3095	10.1554	10.3506	10.4144	10.6219	10.1972	10.2494	10.1037	10.2725	10.5713	10.5283	10.6247	10.3069	10.3513	10.3011	10.3999
TAF12	9.96904	10.1288	10.2561	10.4127	10.5031	10.4304	9.79799	9.66591	9.90086	9.94728	10.1137	9.67462	9.47027	9.50307	10.0396	9.76198	9.75191	10.3718	10.0239	10.0586	10.0031	10.0677
TMEM200B	5.27627	5.8106	5.3908	5.4725	5.06178	5.71709	5.35348	4.78529	5.06969	5.48128	5.28498	5.03879	5.26663	4.71571	4.95522	4.55236	5.11471	5.44396	5.16244	4.57692	4.514	4.89082
SRSF4	10.302	10.5735	10.2951	10.6704	10.4614	10.5007	10.3254	10.2998	10.3429	10.5947	10.558	10.27	10.2751	10.1255	10.5243	10.393	10.3861	10.2072	10.0794	10.4511	10.4758	10.3632
MECR	6.07953	5.96058	5.57358	6.139	5.86414	6.18832	5.70269	5.81529	5.70919	5.5409	6.02665	5.52827	4.94866	5.40589	5.42549	6.06106	5.6915	6.00013	5.35493	5.65323	5.60364	5.66221
PUM1	9.35359	9.36178	9.08733	9.35667	9.27186	9.51127	9.05591	9.10558	8.99553	9.34145	9.45542	8.97967	8.97742	8.77834	9.06927	9.4907	9.44801	9.52041	8.87367	9.08494	9.14698	9.21362
SNRNP40	8.79214	8.56852	8.56349	8.70106	8.79255	8.7966	8.65181	8.43302	8.79839	8.28311	8.77441	8.39218	8.26866	8.79431	8.93517	8.81458	8.74891	9.02143	8.75939	8.94398	8.89497	8.89682
PEF1	5.46941	5.13512	4.86762	5.44152	5.5234	5.53893	4.84258	4.9115	5.17161	5.09446	4.68274	5.03934	4.46561	4.71776	5.13135	5.31459	5.05269	4.9971	5.79017	5.29032	5.29204	5.34001
COL16A1	6.00008	5.76872	5.89661	5.85706	5.58014	5.81633	5.80661	6.01251	5.87047	6.11732	6.10366	6.6285	6.44381	5.89088	5.96793	6.13844	5.93975	5.72738	5.87741	5.98868	6.32256	6.32353
ADGRB2	5.68877	5.25594	5.49826	5.48945	5.4657	5.80458	5.44915	5.54499	5.36768	5.37177	5.74089	5.33851	6.01832	5.75711	5.4023	5.39444	5.63674	5.88045	5.88337	5.60922	5.74298	5.84568
SPOCD1	10.8484	10.2044	10.5807	9.25582	9.67443	9.48522	10.7849	10.8133	10.9731	10.8259	9.31984	10.859	10.8269	10.9147	11.1331	10.9028	10.5038	10.2971	10.9201	10.071	10.1847	10.019
PTP4A2	8.78451	8.65458	8.63782	8.57767	8.8461	8.51129	8.32547	8.13027	8.33604	8.46544	8.64667	9.05368	9.09173	8.85011	8.57746	8.9242	8.86886	9.86345	9.56046	9.37098	9.00572	9.39011
MARCKSL1	7.15859	7.45763	7.23493	7.25322	7.26943	7.45814	7.12378	7.11971	7.14197	6.98539	7.26359	7.30898	7.44458	7.35234	7.2046	7.28831	7.19758	7.61117	7.27975	7.74148	7.56004	7.58785
BSDC1	6.36558	6.25276	6.3303	6.57204	6.61367	6.62755	6.28644	6.37985	5.94419	6.52163	6.5887	5.28353	6.5823	5.91506	6.01905	6.67156	6.41038	6.45018	6.1329	5.95048	6.10466	5.89749
SYNC	6.80589	7.41045	7.54323	7.44917	6.8046	7.01638	7.21013	6.7926	7.3546	7.07603	7.49635	7.0958	7.45026	7.02573	7.25161	7.41764	7.38945	7.26244	7.00328	7.30045	7.46133	7.31633
FNDC5	5.64636	5.65827	5.46426	5.39423	5.12787	5.66804	5.3594	5.38612	5.37928	5.40085	5.90214	5.49884	5.07451	4.55154	5.18415	5.37166	5.38617	5.11849	5.28995	4.96035	5.01393	5.01821
TMEM54	7.9932	7.87901	7.77875	7.99435	7.95201	7.74018	7.89403	8.0161	8.01304	7.55373	8.05538	7.94008	7.44264	7.59296	8.3114	7.753	7.92935	7.56421	7.58069	7.91372	8.01501	8.10586
RNF19B	6.83107	7.04286	6.58212	7.05158	6.77442	7.07224	6.97574	7.18367	6.94781	7.20017	7.43562	8.09086	8.12726	8.08585	7.38045	7.34071	7.35034	7.44178	7.14459	8.33006	7.62302	8.02183
SMIM12	5.0478	5.16005	5.1222	5.74394	5.30064	5.43809	5.48626	5.41174	5.28736	5.30116	4.89369	4.9106	5.56615	5.62507	5.11951	5.18064	5.15514	5.14281	5.24973	5.31375	5.55841	5.62909
TMEM35B	10.7523	10.7368	10.7903	10.926	10.8941	10.909	10.7685	10.6385	10.8389	10.4866	10.9187	10.3128	10.1917	10.1342	10.6628	10.5376	10.7773	10.2545	10.3839	10.5742	10.7604	10.7446
ZMYM6	9.53207	9.80638	9.84931	9.47637	9.62273	9.59219	9.22872	9.20509	9.20567	9.49896	9.51697	9.66928	9.25717	9.76771	9.3388	9.5311	9.34216	10.1145	9.85675	9.65471	9.6281	9.53492
KIAA0319L	7.55866	7.64369	7.41337	7.61531	7.41419	7.62023	7.67905	7.77079	7.5388	7.56941	7.20801	7.3219	7.06951	7.63996	7.19217	7.30204	7.20417	7.44677	7.26288	7.03584	7.00525	7.17491
CLSPN	4.88467	4.35	4.69334	4.90146	5.13619	4.24782	3.98405	3.55961	4.0442	3.74674	4.1388	5.23298	5.12951	4.86059	4.5764	4.58747	5.07577	5.49347	6.56366	6.31564	6.02484	6.31206
TRAPPC3	8.28044	8.20518	8.08614	8.25218	8.30733	8.30415	7.83149	7.74907	8.04574	7.93932	8.42592	8.02296	7.97666	7.96436	8.3125	8.1828	8.00689	8.39395	8.45083	8.42377	8.23602	8.50395
STK40	5.37119	5.04357	5.63746	5.96579	5.84893	5.37638	5.48086	5.70076	5.3385	5.8553	6.04691	5.7474	5.84124	6.01995	5.54076	5.59246	5.06294	5.42101	5.39973	5.54347	5.25985	5.24836
OSCP1	7.84074	7.7162	7.48874	7.23349	7.5701	7.53713	7.30092	7.14371	7.30364	7.387	7.70512	7.07955	6.77235	7.2512	7.47624	7.71477	7.60566	7.60352	7.26583	7.42098	7.59877	7.44404
CSF3R	4.83505	5.39572	5.31401	4.87491	5.46702	5.24266	4.87977	5.12403	4.32638	5.23176	5.41144	8.76616	8.60954	8.16957	6.5118	6.60884	7.20531	6.84476	7.66027	9.51241	9.1796	9.7981
GRIK3	8.47531	7.92183	8.03931	7.5926	7.4052	7.92298	7.3738	7.47324	7.35831	6.69555	6.27687	8.45349	7.41217	7.86249	8.43113	8.63456	7.9636	8.9712	10.035	8.61036	8.56725	8.62949
MEAF6	7.87804	7.77567	7.98032	8.06329	8.21505	8.06821	7.70168	7.37584	7.94244	7.80026	7.02409	7.0247	6.99697	7.61889	7.82734	7.8168	7.95269	8.08566	8.23702	7.6162	7.63458	7.83495
RSPO1	4.09952	4.35832	4.10074	4.07347	3.6654	4.13701	3.99759	3.9175	3.94239	3.74128	2.5763	4.82293	3.84712	3.90386	4.07394	3.65209	3.56931	4.25408	3.86313	4.44572	4.4973	4.56654
C1orf109	6.75365	6.30762	6.01265	6.11627	6.00614	6.96787	6.27995	6.25343	6.27879	6.18376	6.65413	5.39948	5.71031	5.40553	5.79757	6.06276	6.09621	5.94045	5.80577	5.98812	5.95989	5.94502
YRDC	6.7797	6.38498	6.19795	6.75675	6.6543	6.8948	6.38668	6.28879	6.42929	6.33855	6.5186	6.27652	6.81322	6.20103	6.73211	7.07931	7.01375	7.42149	6.97019	7.12446	6.64116	6.99975
MTF1	8.23771	8.33306	8.41668	8.26628	8.28913	8.28871	8.17694	8.21325	8.21506	8.16483	8.2084	7.64306	8.00702	8.47854	8.22592	8.43544	8.32303	8.49102	8.14027	8.22284	8.22193	8.16582
SF3A3	9.41523	9.83609	9.79847	9.98058	9.91845	10.0408	9.5342	9.40897	9.59779	9.44127	9.89033	9.41462	9.55351	9.52663	9.81988	9.61454	9.74205	10.0789	9.73077	10.0004	9.93221	9.87144
FHL3	6.87123	6.89191	6.88628	7.01884	7.03157	6.99744	6.50455	6.77098	6.93481	7.11262	7.10187	6.26197	6.44753	6.36093	7.39493	7.36597	7.17112	6.49162	5.99106	7.16753	6.73228	7.19335
RRAGC	9.36629	9.49526	9.48881	9.80714	9.52074	9.61238	9.09885	8.99087	9.24704	9.17692	9.42855	8.48239	8.61515	8.42297	8.84763	8.74984	9.04347	9.06564	9.12375	8.99426	8.91053	8.84887
PABPC4	6.49823	6.24322	5.90448	6.49994	6.45293	6.34266	6.05519	6.41569	6.55088	6.3923	6.69864	6.8269	6.65724	6.23092	6.93023	6.74173	6.70873	6.93027	6.48077	6.57243	6.52657	6.63475
NT5C1A	2.34863	3.08465	2.31155	3.0299	2.74624	2.77991	2.57395	2.61959	2.907	2.5975	4.38967	2.12168	2.732	3.32115	2.76203	3.77066	2.91117	2.59609	2.61621	2.58605	2.584	2.60325
TRIT1	6.74924	6.6063	6.8293	6.74388	6.37789	6.34994	6.42288	6.30197	6.43912	6.37438	6.76207	6.63971	6.82342	6.26054	6.56964	6.31334	5.99414	6.33518	6.24241	6.55783	6.62295	6.59115
MYCL	6.06496	5.99973	6.21713	5.79227	6.11475	6.46234	5.74515	5.91617	5.6571	6.02777	6.20146	5.88825	6.13498	4.54698	5.85736	5.2427	6.24865	5.31966	5.26276	5.49314	5.49498	5.34773
PPT1	9.13865	9.22204	9.05598	9.42045	9.31879	9.44343	8.98189	8.71258	9.14545	8.80194	9.36194	8.67105	8.87766	8.43233	9.13017	8.95814	9.10353	9.17078	8.77422	9.29923	9.31329	9.30113
COL9A2	4.44308	4.19283	4.0704	3.8933	4.03163	4.5237	3.91848	4.23118	4.49307	4.5662	4.27983	4.37714	4.47935	5.16493	4.48339	4.4365	4.47568	4.36799	4.90093	4.28978	4.51225	4.20647
RIMS3	4.43082	4.31568	4.2686	5.0177	4.77324	4.65649	4.49626	4.8136	4.68456	4.79447	5.17711	5.21334	4.68064	5.13925	4.92325	4.23015	4.46058	4.88046	5.08714	4.14148	4.03443	4.32106
SCMH1	7.27958	7.63238	7.36536	7.59705	7.60015	7.49285	7.68922	7.65872	7.6175	7.50629	7.59089	6.99789	6.88384	7.11924	7.32078	7.65524	7.18944	7.09771	6.4281	6.99652	7.25785	6.87339
EDN2	4.17814	3.76194	3.63811	3.93101	3.82073	3.52076	3.59566	3.70495	3.78785	3.29119	3.44922	3.86243	3.22921	3.72918	4.01509	4.0528	3.82415	3.85649	4.07667	4.19259	3.92803	4.49859
HIVEP3	4.15706	4.56049	4.46485	4.12093	4.59985	4.53581	4.86906	4.73503	4.97725	4.62278	4.70877	3.90411	4.64697	4.04128	4.83759	4.84396	4.78744	3.79446	4.78165	3.99533	3.89733	3.81469
GUCA2A	6.69033	6.78433	6.01915	6.10212	6.42556	6.57197	6.72015	6.82215	6.41073	6.65797	6.76122	6.63457	7.31248	6.52008	6.60121	6.509	6.37459	6.34061	6.41998	6.33657	6.43227	6.63224
FOXJ3	8.51521	8.7081	8.55495	8.72174	8.6637	8.61502	8.47529	8.60981	8.14894	8.60981	8.59159	7.87293	8.27496	8.12626	8.33611	8.39598	8.33005	7.99249	8.01831	8.54212	8.62259	8.41012
ZMYND12	4.45326	4.80927	4.17829	4.58676	4.38418	3.99436	4.50151	4.64071	4.7072	4.69428	2.97913	4.62461	4.17702	3.27197	4.36737	4.04991	4.33877	4.67338	3.74609	4.37965	3.50525	4.22693
CLDN19	6.32779	5.97184	6.9467	5.96441	6.29254	6.64631	6.55636	6.1064	6.84144	6.81114	6.79463	6.42969	7.23577	7.03337	6.84911	6.43709	6.61836	6.40676	7.26628	6.38516	6.37751	6.32375
P3H1	7.20174	7.49945	7.49498	7.63172	7.71367	7.79131	7.62678	7.55069	7.44397	7.35806	7.62062	7.66329	6.99705	7.02679	7.65968	7.46519	7.64784	7.32421	7.17754	7.66386	7.62984	7.64202
C1orf210	4.60971	4.00142	4.51529	4.87462	4.50253	4.14284	4.88948	4.8176	4.89889	4.21626	3.93597	4.94155	4.82367	5.04406	3.99309	4.36856	4.58996	4.65744	4.40457	4.24563	4.55432	4.57229
ELOVL1	9.94852	9.95015	9.74059	9.78972	10.0091	10.08	10.1949	10.3148	10.1754	10.156	9.89366	10.1263	9.81601	10.266	9.92545	10.2492	10.0312	9.84842	9.96803	9.65855	9.69459	9.64998
MED8	9.05975	9.13354	9.1936	9.32964	9.28939	9.21308	9.08855	9.08633	8.93981	8.97353	9.12949	8.6111	8.69675	8.95316	9.21815	8.89593	9.02262	9.1229	9.44935	8.94429	8.91858	8.85841
HYI	9.88198	9.89915	9.6368	9.65907	9.74477	9.80532	9.83021	10.1464	9.80859	9.68802	9.94839	9.45262	8.93127	9.01657	9.73486	9.62322	9.45414	8.82565	8.70918	9.2806	9.5924	9.36998
SLC6A9	4.29914	4.58786	4.78031	4.10249	4.8868	4.75542	5.07624	4.45387	4.84568	5.06606	2.6749	5.22741	4.60853	5.00022	4.01407	4.88517	4.23675	5.14572	5.04256	4.29629	4.64722	4.22644
TMEM53	4.76187	5.01221	4.64058	4.78723	5.2443	4.84521	4.85547	4.27091	5.00698	4.24991	5.13507	4.753	4.1759	5.40751	4.98108	5.31312	5.33228	4.30254	5.25332	5.23062	5.58511	5.5819
TCTEX1D4	5.10429	4.16848	4.45287	4.48015	4.00286	3.78918	4.53524	4.23228	4.8693	4.52107	3.27315	4.78648	4.92179	4.79225	4.89521	4.30312	4.97589	4.97011	4.67739	4.62402	4.81285	4.90884
PTCH2	7.1292	7.18104	7.28774	7.09882	7.33508	6.82877	6.91913	7.04586	6.937	7.11858	7.08968	6.5402	6.97372	6.923	7.70973	7.45439	7.29692	7.76117	8.10125	6.78697	6.64749	6.88314
EIF2B3	9.04977	9.04121	8.89432	9.10777	9.04421	9.15828	8.88941	8.867	9.022	8.79672	9.11816	8.66388	8.48009	8.82036	9.25734	8.91562	9.06687	9.18829	8.88597	9.20794	9.00149	9.21576
ZSWIM5	4.65404	4.90825	4.67267	4.98312	4.4727	4.71135	4.4828	4.28064	4.65771	4.75618	5.48554	4.48919	3.91373	3.93556	4.22633	4.89772	4.92849	4.23443	4.23383	4.48699	4.15406	4.16998
MUTYH	5.16554	5.07574	4.83908	4.93417	5.12886	4.83943	5.06066	4.74819	5.08976	5.15243	5.18297	4.85375	5.2185	5.46782	4.90625	5.1948	4.87843	5.15354	5.10991	5.40319	4.92561	4.90994
TESK2	5.60787	5.73874	5.50532	5.75068	5.64984	5.75209	5.12047	5.07704	4.99198	5.002	5.63445	5.31465	4.22637	5.39807	5.96706	5.78833	6.07248	7.59187	6.0119	5.97674	5.8383	6.14609
PRDX1	10.2623	10.361	10.1833	10.307	10.3173	10.3098	10.003	9.91525	10.0682	9.99565	10.2198	9.80231	10.0964	10.1376	10.1358	10.1286	10.2028	10.2933	10.1519	10.5312	10.3462	10.4921
CCDC17	4.97438	5.53246	5.05217	5.24988	4.73324	4.52677	5.32722	5.09061	4.84356	5.38366	5.14074	5.15048	4.79166	5.26365	4.99417	5.03538	5.46008	5.23004	5.38774	4.33862	4.5959	4.88722
IPP	7.25085	7.20942	7.16004	7.30609	7.38673	7.33033	7.0849	6.92899	7.29237	6.85361	7.41192	6.36516	6.13199	6.14841	7.43048	7.25721	6.98474	6.61402	6.13198	6.8088	6.9458	6.94081
POMGNT1	8.44087	8.74222	8.51002	8.72051	8.61596	8.76276	8.44974	8.50511	8.32643	8.55307	8.35452	8.39909	7.93853	7.69537	8.32914	8.4975	8.67225	8.38484	8.60204	8.28522	8.29374	8.14869
LRRC41	7.56198	7.48676	7.48348	7.76688	7.57205	7.49546	7.44791	7.44203	7.5423	7.21806	7.9389	7.42657	7.26338	6.99683	7.68884	7.38328	7.56145	7.54148	7.04977	7.56246	7.66402	7.44979
KNCN	4.81543	4.89132	4.72292	4.81414	5.1185	4.61403	5.15941	5.0288	4.96171	4.75035	4.87131	5.38592	5.12101	4.86113	5.16484	4.60897	5.2104	4.95088	4.97911	4.79349	4.63451	4.92419
MKNK1	5.92174	5.98187	5.65238	5.17867	5.54913	5.38447	6.04639	5.89546	6.15317	5.7972	5.811	6.43894	5.99536	5.98893	5.85943	6.32458	5.90523	5.9797	5.6574	5.77482	5.70255	6.13507
MOB3C	6.09261	6.14975	6.24967	6.46015	6.59709	5.97761	6.40682	6.25256	6.51595	6.15214	6.16624	6.16262	6.00517	5.83138	6.53976	6.24984	6.43789	6.33897	6.00956	6.12957	6.05571	6.49776
ATPAF1	8.13124	8.07175	8.22554	8.21024	8.40272	8.30185	7.77414	7.70676	7.76826	7.85663	8.32044	7.91927	7.66718	7.09555	8.04273	7.79388	8.18511	8.47153	8.20092	7.95127	7.93616	7.99141
TAL1	4.41238	5.13201	4.55525	4.40283	4.53048	4.70384	4.40021	4.71336	4.48305	4.42581	4.6694	5.03603	4.51626	5.36561	4.7093	4.63947	5.06367	4.86969	5.09766	4.84548	5.00822	5.0275
STIL	4.50796	4.80609	4.67177	4.53307	4.0759	4.57425	3.89308	3.75756	4.37178	4.56222	5.00289	4.78468	4.14159	5.31376	5.16828	4.65594	4.70017	4.82298	5.41994	5.32869	5.2825	5.20706
SPATA6	7.89827	7.84863	7.9331	7.95127	7.8346	7.77839	7.56177	7.77433	7.46691	7.73996	7.91165	7.13138	6.47726	6.51677	7.47416	7.42917	7.41236	6.58834	6.5967	7.32007	7.62982	7.37874
AGBL4	5.61393	5.90658	6.35364	5.97262	5.53994	5.39538	6.22051	6.0983	6.2495	5.78712	6.44547	5.33069	5.40717	5.88338	5.80789	5.48365	5.79025	5.29522	4.87378	5.12149	5.19947	5.05581
BEND5	6.41601	6.23057	6.79261	6.69204	6.81567	6.67165	6.67955	6.55389	6.70936	6.23395	6.91085	5.47461	5.29423	5.30385	6.42487	6.10851	5.8621	5.71556	5.28225	5.53693	5.61712	5.46941
DMRTA2	3.88215	4.15103	4.5794	4.30353	3.90092	4.34852	4.47231	4.112	4.17073	4.57491	4.57589	4.76069	4.91395	3.74028	3.92643	3.96931	4.18341	4.33094	4.49558	3.53073	3.71399	3.76025
TTC39A	4.25266	4.38474	5.07929	4.59161	4.75461	4.6317	5.06154	5.13608	5.09508	5.06833	5.03457	5.50422	5.35606	5.30659	4.90652	4.47241	4.86637	5.30892	4.77424	4.59759	4.5167	4.68237
NRDC	9.65396	9.4413	9.41217	9.60797	9.65311	9.45438	9.52037	9.59328	9.48174	9.38009	9.60419	9.72134	9.38293	9.5907	9.67903	9.58794	9.60754	9.82632	9.60081	9.60624	9.60899	9.64665
RAB3B	5.71319	5.42702	5.61817	6.38917	6.66397	6.6653	6.22412	6.06341	6.31542	5.41424	6.03359	4.49111	5.56676	4.81757	5.04745	5.8172	5.53659	5.01621	5.1259	5.28708	4.91003	5.01954
TXNDC12	8.29531	8.05857	7.9848	8.17214	8.13748	8.37163	8.09153	8.10812	8.03731	7.94918	8.34587	8.07506	7.88833	8.068	8.27296	8.26711	8.27244	8.57372	8.25109	8.15133	8.09099	8.08259
COA7	5.16208	5.73285	5.69792	6.21745	5.86754	5.75185	5.66701	5.10915	5.32963	5.1789	5.51475	4.96496	4.4495	5.18075	5.13817	5.12269	5.75124	5.84392	5.5936	5.36061	5.03048	5.39905
ECHDC2	9.00508	8.43157	8.5337	8.29325	8.37992	8.26581	8.49704	8.6371	8.62578	8.14332	8.62832	7.99057	7.1504	8.0402	8.1514	8.55793	8.44311	7.70788	7.46481	7.76298	8.16785	7.72214
SLC1A7	6.09844	5.66893	5.25446	5.54067	5.87158	5.71942	5.4987	5.37557	5.40732	5.61847	5.49909	5.74425	5.24785	5.89696	5.40101	5.75609	5.10255	5.94295	5.67434	5.78698	5.4766	5.41607
CZIB	10.6929	10.5479	10.4849	10.6205	10.7059	10.4897	10.5412	10.516	10.6232	10.2903	10.7016	10.1246	9.92834	10.3627	10.6198	10.3596	10.3747	10.0922	10.0807	10.5224	10.4488	10.4938
MAGOH	7.91718	8.3576	8.41932	8.48663	8.33978	8.60897	8.36906	8.35051	8.39586	8.1882	8.44315	7.94076	8.32477	8.30554	8.44872	8.37518	7.98938	8.19381	7.83949	8.36917	8.39412	8.46716
LRP8	4.71959	4.55516	4.84131	5.05625	5.1501	4.90025	4.35538	4.75688	4.70793	4.65233	4.57521	4.8916	5.30438	4.82918	4.95712	5.35375	4.57659	5.28663	5.28353	5.60433	5.21793	5.4377
GLIS1	6.99274	7.08744	7.03618	7.07581	7.0015	6.80729	6.71887	6.4407	6.88423	6.59464	6.53869	5.98248	6.22135	5.78482	6.61027	6.53748	6.54535	6.64268	6.49023	6.4632	6.39376	6.69122
NDC1	6.54986	6.49681	6.25955	6.5824	6.72946	6.87279	6.58397	6.58778	6.66131	6.24762	5.86665	5.95154	5.87313	6.35908	6.53924	6.32929	6.67618	6.3833	6.08366	6.46754	6.4935	6.78937
YIPF1	8.37582	7.98959	8.33604	8.14424	8.11561	8.34206	7.73439	7.61435	7.76938	7.9204	7.96784	8.24536	7.89419	8.23652	8.64079	8.35989	8.56631	9.0864	8.87756	8.89248	8.86378	8.9221
HSPB11	10.7618	10.9796	10.9048	10.7621	10.8777	10.6927	10.8082	10.8028	10.7719	10.8669	11.0906	10.4944	10.3946	10.5529	10.9834	10.9013	10.7599	10.632	10.5408	10.7439	10.2868	10.7732
LDLRAD1	5.97443	5.84867	6.19309	6.51287	6.06376	6.27544	6.07123	6.14883	5.95663	6.39659	5.60659	5.79492	6.20746	6.17692	6.18559	5.55187	6.1703	6.13413	6.14535	5.89989	5.91303	6.09588
CDCP2	2.58959	2.85906	2.89389	2.61636	2.66976	3.64004	2.75034	2.79923	2.73805	2.77556	3.72739	3.44312	3.8944	2.86107	3.10038	3.29863	2.48024	2.79584	3.81327	3.04177	2.99162	2.99008
CYB5RL	4.42203	5.25221	5.01573	5.08321	4.54213	4.75267	4.69945	4.79023	4.77148	4.62569	5.31986	5.11949	4.31021	4.9024	5.20564	5.08566	4.74486	4.73111	4.64492	4.84673	4.88623	5.56293
SSBP3	6.55276	7.7959	7.5633	7.09875	6.93001	7.24515	7.5177	7.52133	7.52246	7.23186	7.66802	7.46588	7.08073	6.658	7.69033	7.94198	7.30589	6.96948	6.79862	7.22013	7.28198	7.06719
TTC22	4.63977	4.54359	4.80746	4.23091	5.14301	5.5105	4.91792	4.87472	4.53565	4.8182	4.972	5.16396	4.39399	4.91767	4.7057	4.52216	5.08734	4.8842	4.76608	4.86331	4.81856	4.61157
DHCR24	5.74278	5.42777	5.425	5.93567	5.83464	6.21473	5.82123	5.82868	5.25549	5.25894	4.20101	4.18647	4.76909	5.16667	5.85578	5.26064	6.00972	5.36616	5.13783	5.69399	5.84331	5.75211
USP24	8.39403	8.2299	8.17906	7.99428	7.94722	8.02001	7.98644	8.23567	8.08737	8.24835	8.30237	8.14509	8.24486	7.83695	7.90342	7.9988	8.1605	8.01011	7.61794	8.03864	8.12012	8.0785
FYB2	2.48223	2.62643	2.72994	3.2956	2.64879	2.48806	2.73737	2.78347	2.72577	2.76115	3.48555	2.7805	2.78086	2.90664	2.81703	2.72525	2.95596	2.76271	2.78304	2.49422	2.4942	2.49596
C8B	4.9085	4.89432	4.81781	4.76093	4.68445	4.60997	4.68441	4.835	4.61523	4.92533	4.62028	4.88788	4.66791	4.92276	4.81554	4.718	4.57616	4.94175	5.01115	4.56952	4.62735	4.73588
DAB1	8.43304	8.43233	8.59733	8.1938	7.91344	7.55256	8.59969	8.63258	8.5536	8.6694	8.85425	8.66933	8.53676	8.70641	9.1708	9.16379	9.11255	8.39069	8.53977	8.45185	8.71441	8.56458
OMA1	8.41117	8.42116	8.33111	8.64919	8.55014	8.44128	8.39403	8.42884	8.34524	8.46781	8.66347	8.48539	7.91938	8.81271	8.11247	8.33951	8.08408	8.19504	8.35284	8.25978	8.53769	8.3791
TACSTD2	6.07779	6.02555	5.81222	8.39592	8.20053	7.92725	5.81561	5.49131	5.94543	6.64049	6.49105	6.72498	7.74799	6.95114	7.25768	7.47081	6.90005	8.25246	9.08421	8.95461	8.61719	8.78128
MYSM1	7.63889	7.60989	7.53314	7.32511	7.1647	7.24478	6.97026	7.20629	7.0684	7.21214	7.45695	7.4134	7.41411	7.68265	7.38845	7.07831	7.19335	7.98368	7.16852	7.4949	7.54087	7.31005
JUN	10.9146	10.9283	10.7677	10.6308	10.4957	10.5718	10.6986	11.2267	10.2296	10.8457	10.792	11.2353	11.0421	11.1404	11.1201	10.7907	10.9013	11.6119	10.8029	11.0987	10.7417	10.8051
CYP2J2	4.40198	4.93297	5.42755	4.46744	3.92318	4.50932	4.14629	4.08796	4.34958	4.73438	5.0314	4.93025	4.88671	4.86648	4.47095	4.30397	5.36938	4.83142	5.33697	4.6351	4.98101	4.88897
C1orf87	4.20493	4.21063	4.57189	4.29521	4.46297	4.33377	4.06767	4.31633	4.381	4.07449	4.51261	4.5046	4.41367	4.24876	4.07197	3.84971	4.00517	4.22121	4.44526	4.29209	4.4568	4.10153
KANK4	4.14612	4.58472	4.5578	4.35453	4.8116	4.517	4.99849	4.22581	4.92676	5.03002	5.22565	4.31672	3.72325	5.04153	5.76467	4.72263	4.99286	2.42359	4.93758	4.35126	4.83698	4.45281
ITGB3BP	8.51777	8.4332	8.37791	8.1551	8.2649	8.33917	7.9733	7.81465	8.01851	8.07525	8.32855	7.77965	8.16323	8.05252	8.08793	8.30611	8.15177	8.18145	8.36652	8.57752	8.78711	8.51903
JAK1	9.42014	9.23729	9.30272	9.36735	9.48567	9.54512	9.09874	9.14613	9.16728	9.24411	9.38375	9.16352	8.95915	8.91614	9.36801	9.17983	9.11775	9.69846	8.87508	9.05969	8.97101	8.85112
INSL5	3.59541	3.75875	4.1856	3.83996	3.48035	3.98888	4.19495	4.00301	3.73165	3.91107	3.94247	4.26634	4.9685	3.82435	3.89107	4.21664	4.32056	3.69768	4.01533	4.16754	4.44398	4.37216
WDR78	7.25334	7.06384	6.84159	7.2437	6.75043	7.21812	6.83997	6.71044	7.00519	6.47781	7.29378	6.41273	6.05322	6.42134	6.84912	6.59461	6.55995	6.50289	6.5843	6.58304	6.77917	6.67923
SLC35D1	7.09424	7.52344	7.40672	7.09186	7.39491	7.31274	7.33976	7.13169	7.29612	7.09682	6.9156	7.07822	6.63564	7.05389	7.19424	7.23277	7.54156	7.32769	7.16084	7.01278	7.19306	7.16509
C1orf141	3.06888	2.80837	3.84034	3.09321	3.67748	3.68563	3.07328	2.79688	3.22561	3.07348	3.17505	2.87827	4.16096	3.59162	3.57497	3.25799	2.7865	2.66032	5.40906	4.07113	4.05381	4.11383
SERBP1	10.6906	10.5219	10.5099	10.7153	10.6762	10.8305	10.3843	10.3333	10.3976	10.5405	10.7284	10.5774	10.4484	10.4881	10.5835	10.7131	10.7341	11.0939	10.9663	10.7555	10.6916	10.7631
GNG12	9.03635	9.35305	9.15971	9.5301	9.73113	9.6237	8.84991	8.72306	9.07333	9.34029	9.48654	9.01598	9.12962	9.07164	9.71503	9.60675	9.56938	9.50931	9.81444	9.71292	9.64306	9.63626
WLS	10.1086	10.0902	10.0719	10.0443	10.0166	10.0805	9.99429	9.81154	10.1344	9.69264	10.1044	9.30347	8.87043	9.2513	9.6573	9.60317	9.4225	9.16258	9.20252	9.40574	9.4503	9.32527
RPE65	4.86242	4.96865	5.74012	5.73254	4.75512	5.40404	5.80654	5.8478	5.70243	5.77088	4.57083	6.22273	5.51542	5.32586	5.78776	5.90605	5.18831	5.6235	6.05067	5.24443	4.86811	5.22357
DEPDC1	3.92873	4.62459	4.81409	4.7869	4.52165	4.49716	3.87931	4.06852	3.64394	4.41	4.82987	4.84766	4.17117	4.15825	4.51471	4.96267	4.58209	4.67337	5.47721	5.05315	5.15094	4.88514
LRRC40	9.3307	9.25135	9.212	9.27683	9.38792	9.16913	9.06776	9.04322	8.97452	9.21429	9.36908	8.90979	8.64963	8.51164	9.34545	9.01961	8.98084	9.21191	9.1064	8.94823	8.85005	8.94715
ANKRD13C	8.30121	8.26973	8.13884	8.36034	8.57511	8.31236	7.93809	8.01385	8.05335	8.13832	8.34125	7.94575	7.9326	7.88423	8.05187	8.21894	8.17133	8.59026	8.13352	8.17421	8.19733	8.27124
PTGER3	6.15347	6.05959	5.54712	6.17226	5.97636	5.89107	5.65157	5.55827	5.67909	6.34812	6.34682	5.37722	5.44495	4.98644	6.29762	6.57318	6.58388	6.92539	5.55145	5.91663	5.98573	5.95142
ZRANB2	11.1694	11.1021	11.1804	10.8247	10.8566	10.8616	10.7468	10.7602	10.7592	11.0111	11.0005	10.425	10.4383	10.5432	10.7145	10.7501	10.7261	10.5624	10.5919	10.5188	10.6149	10.5947
NEGR1	7.45291	6.791	7.06876	7.5014	7.55711	7.62346	7.32258	7.48579	7.25698	7.27716	7.5206	5.68035	6.52959	5.78662	7.09437	6.8233	6.65755	6.63847	5.94509	5.88927	6.12814	5.80864
LRRIQ3	3.08819	2.47969	3.33605	2.3863	2.89478	2.13671	2.46945	2.51259	2.4586	2.4917	4.12417	2.49565	2.7527	2.77432	2.51897	2.93992	2.67555	2.93176	2.4976	2.52512	2.62128	2.29193
ERICH3	5.1313	4.96814	5.00715	4.53016	4.80735	5.45179	4.40621	4.53102	4.79751	4.53873	4.50011	3.78038	3.6011	4.15129	4.21484	3.83404	4.54143	4.14621	4.31844	4.21125	4.48145	4.31643
CRYZ	8.93002	8.84119	8.76333	9.30268	9.40432	9.30632	8.84027	8.50893	8.90009	8.93714	9.41907	8.23908	8.14692	8.39088	8.59636	8.58121	8.72484	8.5784	8.53809	8.40424	8.55141	8.59129
SLC44A5	7.31518	7.84486	7.55081	6.56815	6.75665	6.73402	7.19333	7.58678	6.74854	6.75756	7.15617	6.25539	6.76341	6.30957	6.98589	6.79213	7.24813	7.19387	6.15219	6.26335	6.67037	6.27801
ASB17	2.6797	2.57174	3.09534	2.95852	3.4047	3.10653	3.4284	3.07555	3.09482	3.10561	3.39029	2.82224	3.03864	3.08233	2.80827	2.88559	2.75767	2.24293	2.5884	2.67017	2.70837	3.14162
PIGK	8.52624	8.67069	8.56694	8.80626	8.69168	8.63415	8.36221	8.30488	8.47025	8.52447	8.56584	8.15474	7.89931	8.11677	8.63315	8.41325	8.59883	8.22753	8.46983	8.56184	8.6273	8.61275
USP33	9.71677	9.78306	9.73517	9.90905	9.69005	9.74722	9.58073	9.47518	9.63446	9.90085	9.92219	9.40877	9.38716	9.25844	9.61905	9.66084	9.55759	9.74329	9.57964	9.47436	9.53997	9.60731
FUBP1	11.6772	11.6658	11.5712	11.5897	11.6653	11.5576	11.2354	11.1532	11.2979	11.5304	11.5583	11.0896	11.2379	11.1604	11.376	11.5097	11.4095	11.9002	11.6283	11.4853	11.5456	11.7172
ADGRL4	9.01672	9.17673	9.3595	9.50921	9.27077	9.41983	9.29168	8.99318	9.3588	9.86613	9.84682	10.8061	11.0219	10.6069	10.6158	10.5018	10.5449	10.5114	10.9449	10.8224	10.6103	10.8938
TTLL7	5.17552	5.42289	5.81885	5.58255	5.25031	5.77023	4.92342	5.62664	4.7671	5.93427	5.76737	6.14048	4.63069	5.90934	4.93375	5.3904	5.63425	5.50601	5.79198	5.23079	5.37619	5.18026
GNG5	7.71085	6.28563	6.3239	6.32061	7.09267	6.87148	6.4189	6.31951	6.58281	6.52184	6.72707	6.41465	5.83944	7.26472	7.30859	7.17809	6.97642	7.23771	7.0757	7.54478	7.18814	7.44817
CTBS	8.68943	8.85458	8.87558	8.90121	9.10395	9.01399	8.6911	8.82348	8.59758	8.82118	9.03613	8.93128	9.12028	9.34944	8.98178	9.13404	9.1469	9.48236	9.25834	9.35493	9.19716	9.25881
SSX2IP	6.04542	6.00081	6.12292	5.86625	5.9568	6.02556	6.34194	6.37207	6.47534	6.3907	5.31775	6.33112	5.94571	6.04319	6.27364	5.85604	5.53736	6.27315	6.59546	5.76068	5.65537	5.48904
LPAR3	5.4862	5.79939	5.43385	3.68484	3.89852	3.39692	4.51735	4.38949	4.52571	5.13733	5.18083	5.88439	5.62159	6.10425	4.33571	4.25716	4.69468	6.16786	5.10237	4.16362	4.53201	4.55829
MCOLN2	4.09588	3.67551	3.65772	3.33797	2.72126	2.70991	3.82948	3.67249	3.83332	4.1632	3.92147	5.50758	6.09378	5.30822	4.63366	3.86709	4.37426	5.38925	4.21009	4.83298	4.57118	4.87794
MCOLN3	6.61469	6.5534	6.69313	6.47194	6.43673	6.51891	6.07267	5.70911	6.27212	6.70409	6.41763	5.00738	4.92668	5.12527	6.00295	5.71012	6.33669	6.01725	6.10401	5.69204	5.71167	5.52142
SYDE2	6.8672	6.89992	7.03155	7.35507	7.18445	7.32698	6.38839	6.08782	6.8	6.98314	7.00223	5.01189	5.58223	5.36571	6.82637	6.62674	6.84713	5.86579	6.34766	6.49119	6.55021	6.59384
C1orf52	9.43814	9.20444	9.30885	9.05723	8.91182	9.11027	8.80539	8.76206	8.83424	8.9644	9.01687	8.83468	8.58839	9.04445	8.9469	9.0664	9.2482	9.45614	9.21526	9.31662	9.24573	9.50489
BCL10	8.35364	7.96876	8.00816	8.09416	8.29572	8.33457	7.75805	7.78754	7.73188	8.1981	8.20509	8.21987	7.85123	8.08064	7.90984	8.30884	7.95816	8.20199	8.30965	8.46878	8.35639	8.57559
DDAH1	5.96939	6.46604	6.05026	6.4858	6.91062	7.03645	6.39718	6.1953	6.37801	6.3847	6.91154	5.79109	6.31902	6.12628	5.97501	6.21409	6.09125	5.5081	5.80014	6.47072	6.28792	6.4498
ZNHIT6	7.84817	8.05352	7.96883	8.26935	8.22537	8.09517	7.83567	7.63658	7.9917	7.87647	8.2034	7.88399	7.6503	7.94913	7.58436	7.96068	7.76118	8.27036	7.94694	7.90372	7.88045	7.88942
COL24A1	5.8861	5.83383	6.17838	5.62508	5.63631	5.70609	4.52254	4.71916	4.48009	6.94272	6.43039	5.58015	5.31043	5.22089	6.10656	6.14997	5.67938	6.93861	5.62183	6.54316	6.40582	6.38751
ODF2L	8.58039	8.46415	8.81877	8.15529	8.07918	8.01178	8.08988	8.12428	8.08505	8.02367	8.31934	8.39838	8.15978	8.41784	8.40506	8.48051	8.31244	8.59381	8.87895	8.59647	8.58203	8.55212
SELENOF	12.2698	12.314	12.3457	12.3211	12.2667	12.29	11.9772	11.8408	12.0755	12.22	12.4329	11.969	11.7471	12.0672	12.1955	12.265	12.1442	12.3251	12.1166	12.2878	12.2982	12.234
GBP3	9.5025	9.75325	9.57389	9.30512	9.53651	9.11672	9.02204	8.84478	9.09686	7.69274	9.02535	9.57939	9.06842	9.66698	9.70927	9.45752	9.51133	10.7214	10.3338	10.1459	10.1873	10.2291
GBP1	7.23145	7.51811	7.31091	6.92251	7.38082	7.31828	7.47567	7.03533	7.76697	7.79379	8.00606	9.82288	9.45091	9.58876	7.75301	7.72319	7.5952	8.66471	8.19813	8.89051	8.58194	9.21981
GBP2	11.3267	11.4744	11.2536	11.0717	11.089	11.226	11.0481	11.0468	11.0618	10.9036	11.2973	11.1956	11.2298	11.1002	11.0371	11.1697	10.9071	12.0049	11.1483	11.151	11.1575	11.3239
GBP7	6.21142	6.3425	6.68148	6.27779	5.96347	6.49342	5.88438	5.87295	5.96286	6.84479	6.11399	5.7656	4.99736	4.95535	6.17715	6.51823	6.68236	5.71104	5.94372	5.93561	5.89434	6.21816
GBP4	8.47021	8.45103	9.17677	8.43269	8.78049	8.70064	8.6315	8.66684	8.59215	9.21941	9.18972	8.97303	8.75799	8.5515	8.51706	8.76424	8.9265	8.2397	8.23408	8.72977	8.74235	8.64994
GBP5	5.07365	4.93619	4.82656	4.86924	4.50171	5.2612	4.23395	4.64221	3.86495	6.24611	6.03425	8.37982	8.74091	9.06066	6.34692	6.13574	6.05883	7.52583	7.21762	8.48153	7.85791	8.69355
BARHL2	3.83232	3.76142	3.98922	3.80608	3.96245	3.69823	4.58884	4.45436	4.4306	4.61095	4.33005	4.56612	4.27274	3.84737	3.9663	3.83104	4.1075	3.75595	4.43363	2.74366	2.62783	2.55144
ZNF644	9.17224	9.29175	9.05185	9.16625	9.16209	9.26283	9.06448	9.01626	9.12286	9.42628	9.38806	8.98481	9.26041	9.27473	9.04204	8.80252	9.4803	9.25751	8.94636	9.12559	9.18418	9.12987
HFM1	6.30082	6.16947	6.3139	7.03441	6.11356	6.24592	6.12645	6.52407	5.93322	6.47	6.45538	5.73768	5.99796	5.9305	5.5935	5.53143	5.17503	6.06781	4.92686	5.46663	5.6005	5.49554
TGFBR3	7.88349	7.66522	7.58063	7.65663	7.849	7.76853	7.84831	7.87011	7.59723	7.56149	7.91614	7.54346	7.50068	7.95113	7.88676	7.53079	7.46528	7.70727	7.74703	7.75495	7.61869	7.70843
GLMN	8.23413	8.20237	7.51689	8.12667	7.69943	7.83051	7.71553	7.66871	7.90004	7.76099	8.01386	7.61403	7.7915	7.66713	8.00213	7.74642	7.56712	7.93314	7.73317	7.94913	7.90344	8.02752
GFI1	3.24183	3.31698	3.40901	3.80742	3.6447	3.24183	2.91426	3.43928	3.19372	2.93708	3.97563	4.1173	3.79043	4.08093	3.28734	3.12174	3.61618	4.11872	4.22811	3.76859	3.89416	3.66107
EVI5	6.97054	6.92615	6.80639	6.77445	6.87275	6.79337	7.3242	7.06681	7.10012	6.61342	6.50983	6.71677	6.08269	6.62741	6.84651	6.81	7.05038	6.25753	6.75125	6.51862	6.38664	6.70141
DIPK1A	7.51603	7.38904	7.49459	7.24411	7.05775	7.18425	7.35897	7.11636	7.63587	7.33073	7.53267	6.79737	7.18772	7.11744	6.85865	6.88044	6.67969	7.04642	6.81739	6.86595	6.94369	6.72278
TMED5	9.48421	9.54707	9.21542	9.54742	9.36141	9.5856	9.20879	9.23297	9.13942	9.36268	9.53463	9.37746	10.0403	10.1496	9.5664	9.62907	9.53796	10.3172	10.128	9.98589	9.91488	9.96673
BCAR3	5.324	5.32412	5.00258	5.75509	5.56144	5.62698	5.29792	5.74654	5.74482	5.78321	5.69739	5.72001	6.26155	6.04311	4.96961	5.40036	5.55621	5.66359	5.63516	5.13578	5.4846	5.24585
DNTTIP2	9.94323	9.95482	9.86738	10.0639	10.202	10.1541	9.75029	9.64208	9.85232	9.83996	10.0368	9.46061	9.53022	9.76478	9.86147	10.1194	9.73637	10.1555	9.8018	9.96904	9.88903	9.99352
GCLM	7.32269	6.90092	7.3329	6.93078	7.0924	6.94771	6.66917	6.85621	6.87674	6.87704	7.2807	6.83934	6.76978	6.09474	6.47532	7.20366	6.85032	6.99916	6.56932	7.18895	6.99621	7.21847
ABCA4	3.71119	3.15874	3.69376	3.2532	3.41736	3.63726	3.96069	4.27757	3.55645	3.25383	3.92347	3.70968	3.62773	3.68487	3.07192	3.21222	3.19126	3.34264	3.05823	2.55667	3.48136	2.5226
F3	8.54957	8.75784	8.63368	9.0332	9.11363	9.00304	8.49357	8.15224	8.5923	8.67187	8.86326	8.45787	8.70594	8.10985	8.13107	8.12058	8.49854	8.63495	8.18709	8.93715	8.83498	9.03999
CNN3	11.9127	11.9141	11.9951	11.8782	12.0276	11.9758	11.4355	11.2202	11.5346	11.5309	11.8808	11.1891	11.0512	11.1598	11.6049	11.842	11.7673	12.1938	12.1581	11.6618	11.8469	11.6864
ALG14	8.9641	9.01264	9.04599	9.2567	9.28045	9.25812	8.84165	8.58124	8.98801	8.76738	9.12301	8.81487	8.44746	8.44739	9.12607	8.71147	8.91781	8.96497	9.01482	8.9763	8.95023	9.09277
DPYD	7.45556	7.54387	7.44738	7.049	7.2591	7.22978	7.46749	7.30656	7.36735	7.62131	7.31812	7.67817	7.61475	7.79435	7.58947	7.94833	7.7677	7.63063	7.24941	8.07853	7.87729	7.75197
PLPPR5	6.19011	5.96572	6.35004	6.99874	6.9704	7.08609	5.12242	5.28497	4.78511	6.63572	6.65309	3.54221	4.02422	3.66307	5.06453	4.67176	5.17753	6.15067	4.00976	4.6557	5.06223	4.49802
FRRS1	4.30527	3.72463	4.64395	5.12901	4.83072	5.26485	3.66688	4.29609	3.84308	4.19595	3.7686	4.70189	3.73142	4.59625	4.11364	4.44203	4.1272	4.27261	4.17769	4.9148	5.06424	4.99178
SASS6	7.36157	7.40089	7.01393	7.64833	7.30371	7.63741	7.11602	7.35769	7.13369	7.38716	7.81556	7.32771	6.86043	7.01778	7.18487	7.34125	7.52925	7.1533	7.019	7.36961	7.37095	7.23211
LRRC39	7.57783	7.12451	7.28057	7.29877	7.13999	6.77189	7.1034	7.27658	7.08822	7.1012	7.40756	7.21076	6.50736	7.30804	7.48746	7.0837	7.17143	6.91112	6.78772	7.31485	7.3708	7.22607
DBT	7.78912	7.77734	7.53693	7.60827	8.08573	7.73321	7.52209	7.40934	7.56142	7.6243	7.92812	7.07909	7.13477	6.72307	7.15498	7.54	7.38183	7.40636	7.10631	7.38531	7.32246	7.21264
EXTL2	7.89092	8.33368	8.14068	8.22399	8.24323	8.44267	7.90531	7.71508	7.92638	8.02998	8.29666	7.60648	7.25791	7.20702	7.34098	7.89154	7.43892	7.8827	7.51502	7.40682	7.79966	7.52194
DPH5	8.17113	7.80256	7.99058	7.5508	8.50789	8.24793	8.19836	8.26639	8.27225	8.28095	6.83368	7.58404	7.99609	7.33061	7.4394	7.81434	7.92534	7.99488	8.30231	7.52058	7.82415	7.7222
OLFM3	3.11215	3.88735	3.61688	3.66734	3.51825	3.75318	3.51876	3.98625	3.9314	4.32302	4.94353	3.72641	4.62048	4.10313	3.5413	3.86644	3.94619	3.56597	3.54002	2.84384	3.09515	3.00937
COL11A1	5.55674	5.79061	5.66998	4.01027	4.73236	4.16493	5.90175	5.08148	6.10885	6.13164	6.75957	5.28481	5.4979	5.4739	5.12603	4.98826	5.0761	3.92171	2.93621	4.25956	4.6266	4.23416
VAV3	5.48728	5.95046	5.83591	5.76335	6.1775	6.42355	5.32565	5.54566	5.31683	4.94756	6.24926	5.37811	5.47289	5.69178	5.44296	5.76383	5.64892	5.74321	6.34657	6.13211	6.28423	6.19338
SLC25A24	8.06968	8.39501	8.16634	8.49654	8.30325	8.3473	8.16	8.01544	8.1101	8.14608	8.40266	8.14022	7.81535	7.85211	8.30061	8.19271	8.10701	8.0653	8.0042	8.34958	8.29788	8.34623
NBPF4	2.35466	3.28333	3.84385	2.90653	2.32988	3.47857	3.51504	2.83645	2.77643	2.81323	4.21092	2.60108	3.27781	4.31365	3.93973	2.09624	3.09591	2.82203	2.84317	2.55947	2.65655	2.87169
HENMT1	7.66508	7.35005	7.13267	7.20871	6.97568	7.36734	7.47494	7.63225	7.42913	7.14166	7.53894	7.69576	7.76495	7.69952	7.29408	7.15522	7.3687	7.43888	7.38125	7.37515	7.36936	7.51012
AKNAD1	6.92927	6.0572	6.4365	6.64837	6.56006	7.21996	6.69959	6.68907	6.8236	6.44796	6.95083	6.60026	6.71004	6.26576	6.27713	6.34247	6.98121	6.47634	6.35523	6.43882	6.49444	6.5784
CLCC1	9.29973	9.56109	9.24268	9.4668	9.41533	9.49489	9.21445	9.2047	9.32929	8.98141	9.44712	8.5085	8.65376	8.61703	9.11038	9.15521	9.20257	9.00193	8.88977	8.96719	9.01869	9.09645
WDR47	7.31751	7.26385	7.36445	7.52848	7.26679	7.32799	7.02408	6.97444	7.06089	6.80296	7.43805	6.53134	5.91932	7.02435	7.08012	7.31871	7.02147	7.47715	7.18578	7.16706	6.97793	7.02236
C1orf194	4.96057	5.2773	4.93266	5.23746	4.78947	4.30106	5.05979	4.87733	4.89534	4.76587	4.73922	4.34544	4.80079	5.00241	5.07694	5.35644	4.62107	5.33093	4.99106	4.59203	4.67753	4.60133
PSRC1	6.15131	6.15125	6.38859	5.95135	6.20087	5.63118	6.31196	5.95383	6.16496	5.6707	6.26326	5.78787	5.70967	5.68347	5.56826	6.31608	5.64563	6.03382	5.45216	5.54595	5.76717	5.64135
PSMA5	8.9343	9.40227	8.92517	9.0997	9.06057	8.97711	8.71714	8.65534	8.96481	8.96632	9.18427	8.87757	9.05119	9.04837	9.10456	9.30395	9.16314	9.16263	9.26639	9.45362	9.25185	9.51157
GNAT2	4.87249	5.06945	5.11675	4.43916	4.8964	4.95929	4.70663	4.94021	4.21148	4.65125	3.55772	4.01353	4.70208	3.77767	4.91357	5.07815	4.70312	5.12064	4.42159	4.70006	5.09374	5.14794
GSTM3	8.6977	8.69826	8.90576	8.88066	8.8856	8.93772	8.72153	8.94828	8.78427	8.62573	8.94746	8.10211	8.41562	8.27057	8.87501	8.74514	8.6706	8.32951	8.61947	8.36535	8.46662	8.51428
EPS8L3	5.98325	6.09196	5.96622	6.18441	6.3982	6.36052	6.20905	6.17047	6.01478	6.20462	6.11462	6.11532	6.85143	5.74744	5.62905	6.16792	6.01926	6.4612	6.56236	6.05513	5.81782	5.58466
SLC16A4	9.95289	10.0395	10.0435	9.81441	9.91627	9.98745	10.0686	10.3052	10.0975	9.82175	10.0637	8.77156	8.76126	8.98782	10.0078	10.1281	10.0931	8.96999	9.0487	9.17676	9.20599	9.16889
LAMTOR5	6.07287	6.04353	5.99696	6.31139	6.0437	5.98936	5.54316	5.18575	5.45255	5.80009	5.55241	5.11746	5.31849	5.51357	5.93319	5.85145	5.97034	5.52105	7.73644	6.0466	5.93248	6.07995
KCNA10	3.6837	3.41144	3.90732	3.52654	3.83874	3.43989	3.57093	4.08885	3.4061	3.76439	3.4816	3.18172	3.12172	3.75253	4.0019	3.26304	3.31112	3.00834	2.99243	3.16923	3.62615	3.5907
KCNA3	6.19729	5.42547	6.10534	5.49387	5.96836	6.0395	6.08784	6.42455	6.11792	6.75351	6.92159	7.92866	7.91532	7.58276	6.58401	6.34563	6.345	6.78956	6.57866	6.91161	7.05272	6.70525
LRIF1	7.1285	7.13468	7.48542	7.4886	7.39303	7.36582	7.01842	7.11397	7.14685	7.57077	7.74806	7.33157	7.13823	7.62175	7.43314	7.30065	7.56526	7.4618	7.22592	7.44802	7.32167	7.49572
DRAM2	9.62645	9.52414	9.26949	9.29171	9.34444	9.3953	9.03388	9.19304	8.97296	9.44706	9.33655	9.40957	9.20964	9.36021	9.44141	9.66645	9.48764	10.0661	9.6646	9.67642	9.74509	9.82179
DENND2D	6.23643	6.71121	6.47092	6.88431	6.94837	6.96425	6.51486	6.47463	6.30289	6.48059	6.64088	7.38385	7.26441	7.7269	6.73805	6.60233	6.802	8.0395	7.64463	7.44608	7.28967	7.35753
OVGP1	6.57087	6.92016	6.69194	7.09549	7.08541	6.62115	6.89713	6.90711	6.78082	6.979	6.4311	6.69658	6.33201	6.75626	7.02399	6.71206	6.72941	6.48312	6.84886	6.68416	6.72973	6.82713
WDR77	7.54004	7.80955	7.35432	7.29163	7.28653	7.26259	7.63156	7.70037	7.55157	7.4764	7.15029	7.19999	7.08307	7.50425	7.73712	7.28814	7.48666	7.69937	7.25463	7.09131	7.01235	7.17085
INKA2	6.22863	6.07173	6.0892	5.90998	5.80786	5.75791	6.15755	6.21358	6.17148	6.15052	6.01047	6.53555	6.32844	6.0552	6.13057	6.68385	6.03158	5.8289	6.18777	6.66475	6.21448	6.13877
KCND3	3.81331	3.81715	3.94799	3.84131	3.82899	3.44431	3.59183	4.01959	3.95183	4.3162	4.98626	4.67174	3.89335	4.50507	4.46076	4.15623	3.53845	4.44523	4.63834	3.29263	3.53974	3.2278
ST7L	7.82538	7.91922	7.94239	7.86794	7.72103	7.89833	7.66707	7.62535	7.65587	7.60153	7.82909	7.20187	7.19737	6.78207	7.37349	7.41699	7.50723	7.41765	7.21775	7.42163	7.58315	7.17818
RHOC	7.17485	7.01277	6.99832	7.19025	7.28587	7.65866	7.27321	7.25507	7.29977	6.81902	7.51292	7.05992	7.52193	6.89241	7.38892	7.10589	7.37154	7.38988	7.13119	7.46107	7.40692	7.54362
PPM1J	3.62127	3.63222	4.04416	3.69121	4.05835	3.59649	4.84643	3.61146	4.29519	3.59062	3.71595	3.84296	4.32451	4.24132	4.01299	3.5726	3.75319	3.58338	3.60236	3.55322	3.62441	3.69218
SLC16A1	6.36646	6.17729	6.53257	6.61199	6.74394	6.72703	6.202	5.92154	6.17545	6.56645	6.57567	5.71227	6.7644	6.17045	6.67931	6.81601	6.68282	7.38479	6.60073	6.76272	6.66691	6.82623
PHTF1	7.85334	7.59539	8.06971	7.87247	7.58051	7.87006	7.42515	7.30626	7.44739	7.07382	7.53033	7.11283	7.3502	7.50004	7.70945	7.36267	7.20883	8.10008	8.08217	7.73229	7.60218	7.84656
RSBN1	8.98074	8.91527	9.10151	9.08561	8.76382	9.06107	8.97257	9.09393	8.84479	9.32966	9.31918	8.71854	8.79071	8.7395	8.9959	8.9035	8.86855	8.7767	8.29395	8.79017	8.73757	8.71194
PTPN22	4.52093	4.90727	3.98793	4.3394	3.99283	4.12293	4.15907	4.63823	4.3816	4.77299	4.60484	6.61394	6.88969	7.32782	5.77542	5.15005	5.95648	6.9688	6.99306	6.43723	6.40133	6.38995
BCL2L15	3.2901	2.7768	3.78416	2.61307	2.51572	3.16465	3.44715	2.60914	2.54328	3.21433	2.87268	3.72782	3.20077	3.42773	2.52509	3.51819	3.28258	3.54253	3.45944	2.96566	3.53279	3.49722
SYT6	4.93792	5.38174	5.12907	4.54836	4.30018	4.29477	4.98066	4.65701	4.4148	4.51974	5.62914	5.14466	5.94365	5.36709	5.09789	4.84562	5.02161	4.87251	5.03994	5.09856	5.19212	5.11332
TRIM33	10.6594	10.6155	10.3069	10.2887	10.2656	10.4694	10.3667	10.378	10.2564	10.5409	10.5938	10.1639	10.4887	10.4069	10.3969	10.4634	10.526	10.6369	10.3029	10.3566	10.4592	10.465
DENND2C	4.70263	4.53398	4.3995	4.6836	4.52222	4.18888	4.84699	5.32225	4.2795	4.6862	5.10447	3.78963	3.44061	4.41839	5.15382	4.71236	4.9485	4.00019	3.67411	3.79859	3.66163	3.53794
AMPD1	3.55093	3.91553	4.0233	3.91049	3.86977	3.98375	4.18327	3.71918	4.11423	4.38167	3.47042	5.1798	4.95886	4.63738	3.91314	3.72958	3.8835	4.68883	4.2769	4.16434	4.0559	4.48912
NRAS	8.23676	8.66846	8.36286	8.71774	8.74001	9.0031	8.41814	8.16755	8.43178	8.42863	8.68215	8.60772	8.95072	8.43369	8.74306	8.53175	8.65919	8.90212	8.85354	9.17809	8.94773	9.32322
CSDE1	10.5778	10.6633	10.7885	10.6505	10.8065	10.7093	10.7178	10.6293	10.661	10.4374	10.9307	10.4434	10.4536	10.3879	10.6133	10.7201	10.5604	10.707	10.4159	10.4122	10.4119	10.4134
SIKE1	7.48267	7.59771	7.59141	7.75158	7.67061	7.22718	7.47126	7.36443	7.45315	7.25576	7.81047	7.24688	7.16105	7.24157	7.05403	7.66799	6.94263	7.38678	7.2164	7.56061	7.31624	7.51343
TSPAN2	7.14704	7.07684	6.78899	6.98692	6.79607	6.89854	7.21398	7.1581	7.24098	7.46739	7.23325	7.04719	7.52979	7.5392	8.75671	8.1347	7.97658	7.66525	7.28108	8.19907	7.58259	8.04999
NGF	9.41924	9.48845	9.68702	9.51011	9.36795	9.24881	9.45527	9.87678	9.25048	9.29936	9.4541	8.4807	8.87475	8.48511	9.49068	9.53535	9.54285	8.88205	8.21474	9.02314	9.42269	9.06871
CASQ2	5.70819	5.69134	5.13786	5.46886	5.56539	5.44175	5.93933	6.01488	5.78817	6.24459	6.42632	6.78532	6.76343	6.23066	7.12359	6.60399	7.46074	5.34367	6.43087	6.59862	6.88982	6.64135
NHLH2	2.56737	2.63288	3.01312	2.65603	1.97072	2.6186	2.63382	2.67919	2.62241	2.65722	3.90632	2.4214	3.21763	3.11656	2.91421	2.66603	2.74848	2.65842	2.67842	2.39424	2.39422	2.39596
CD58	9.23727	9.32903	9.18617	9.59771	9.59018	9.43291	9.50503	9.26226	9.62686	9.66104	9.77541	10.3389	10.0641	10.4585	9.8447	10.0655	9.74727	10.2033	10.1281	10.1149	10.1228	10.1637
TRIM45	7.23653	7.21963	7.04175	6.93504	7.44595	7.88524	7.0959	7.21685	6.89815	7.06852	7.39325	6.19858	5.48656	6.11578	6.90813	7.04309	6.99623	5.98118	6.24481	6.39392	6.92399	6.33552
VTCN1	2.78967	3.36388	2.95552	2.8818	3.35722	2.51957	2.58523	2.63685	2.57225	2.61186	2.32199	2.92077	2.26462	2.2471	3.2932	3.34459	2.91437	2.6211	3.36267	2.97959	3.43202	3.04235
GDAP2	7.41762	7.75811	7.47902	7.49135	7.75859	7.43995	7.27232	7.20472	7.3026	7.33243	7.70593	7.18969	7.45394	7.69751	7.22873	7.53667	7.75035	7.89383	7.82931	7.80729	7.61065	7.62135
SPAG17	4.08509	4.27445	4.69602	4.3339	4.24639	4.44414	4.50386	4.62503	4.28756	4.50131	4.44269	4.22258	4.06243	4.08496	4.58679	4.27161	4.26703	4.45794	4.11815	3.87273	4.01508	3.85984
TBX15	3.11806	2.82084	3.27539	3.45174	3.9955	3.11846	3.01266	3.68134	3.37385	3.4023	4.51567	4.25403	3.56547	3.49249	3.31817	3.8554	2.66809	3.04559	3.06726	3.48124	3.22749	3.27404
WARS2	7.36732	7.02749	6.8903	7.53338	7.43941	7.05432	6.83008	6.69542	6.71026	6.94575	7.18819	6.71354	7.03958	6.7519	6.97116	6.90102	6.63077	7.43455	6.94722	7.02967	7.03067	7.07016
ZNF697	5.02205	5.57051	5.5918	6.24861	5.08854	5.48614	5.6106	5.60151	5.7875	5.61534	5.38457	5.77918	6.06837	5.48981	5.69844	5.88205	6.22718	6.09465	6.78017	5.40108	5.31929	5.33474
HMGCS2	3.75904	3.60333	3.28608	3.64132	3.10541	3.16954	3.42822	3.33411	3.85015	3.89434	3.88091	3.45838	3.97381	3.35502	3.35085	3.29602	3.49549	3.45974	2.77224	3.39073	3.35899	3.63823
REG4	3.42652	3.76816	3.29426	3.19737	4.25242	3.49421	3.57122	3.72963	3.96093	3.70924	2.15499	3.53167	3.46557	3.70824	3.23818	3.3564	3.46448	3.77956	3.1647	3.7765	3.30006	3.3663
FCGR1B	5.4961	6.04645	5.89438	6.36026	6.42153	5.79596	4.84217	4.33664	5.29981	4.47449	5.56544	8.81461	7.7292	6.38001	6.5406	5.78905	5.73103	8.49953	8.12416	8.71448	8.3906	9.12513
POLR3GL	9.74852	9.6258	9.49815	9.86386	9.61521	9.8985	9.6168	9.57095	9.64734	9.77534	9.85514	9.38771	9.42628	9.59674	9.86091	9.64231	9.57687	9.68695	9.2912	9.48677	9.63435	9.6784
NUDT17	7.01792	7.08943	6.85944	6.94001	6.72114	6.87693	6.97468	6.94072	6.8435	6.54438	6.71425	6.37407	5.80344	6.28538	6.57426	6.65175	6.06241	6.30271	6.33676	6.13251	6.33494	6.33509
POLR3C	8.88413	8.88481	8.66233	9.06352	9.00116	8.87258	8.791	8.69921	8.76765	8.71433	9.10942	8.5801	8.78344	9.03228	9.06341	9.09	8.78367	9.22593	8.84655	8.88057	8.80938	8.82699
CD160	4.67867	4.83664	4.49556	4.56084	4.71964	4.79297	4.58824	4.7616	4.19342	4.42024	4.36392	3.97557	5.55613	5.05301	4.36555	4.62422	4.59632	4.95678	4.902	5.13707	5.17656	5.24926
PRKAB2	7.74503	7.67393	7.70795	7.77377	7.91845	7.97111	7.40975	7.24716	7.39562	7.54463	7.521	7.14311	6.87064	6.87497	7.25429	7.61408	7.60153	7.40184	7.23612	7.82866	7.621	7.58209
FMO5	5.30849	4.68574	4.96953	4.59849	4.84977	4.90191	4.84457	4.86293	5.04147	4.43604	5.13664	4.90215	5.15925	4.83019	4.40845	4.79819	4.87248	4.55542	4.91466	5.13141	4.9001	4.94082
ACP6	7.4322	7.3518	7.11778	7.15827	6.90148	6.62288	6.72903	6.85573	6.93892	6.54125	6.62399	6.74723	6.98849	6.85156	7.16341	7.37689	7.367	7.62933	7.8726	7.25182	7.12031	7.38516
PDE4DIP	6.45455	6.43028	6.27866	5.65983	5.73036	5.67082	5.86369	5.84084	5.5245	5.68269	7.19068	6.79176	6.02585	6.55329	6.37243	5.9047	6.13992	6.43553	5.6235	6.59102	6.41004	5.9339
HIST2H2BF	4.65284	3.69172	4.28721	4.33623	3.86921	4.39119	4.40648	4.26082	3.8394	4.30852	5.39218	5.22264	4.15353	4.53851	4.99731	4.74128	5.14701	5.10533	4.38196	4.33356	4.63244	4.62871
HIST2H2BE	11.0491	10.7981	10.7419	11.5134	11.1225	11.377	10.7149	11.0321	10.4052	11.0339	10.7551	11.0753	10.6399	10.563	11.1507	11.2956	11.2873	11.8323	10.558	11.2723	11.4881	11.2835
HIST2H2AB	7.90648	7.68206	7.55138	8.0801	7.91994	8.1685	7.34137	7.57094	7.4356	7.73667	7.21218	7.549	6.69217	7.21954	7.52646	7.64514	7.40556	7.31771	7.39973	7.6184	7.77108	7.56034
SV2A	6.66074	6.39682	6.67278	6.77333	6.78926	6.60136	6.2793	6.60271	6.22448	6.33658	6.77572	5.71141	6.52451	5.89056	6.67958	6.43316	6.44628	6.23786	6.10128	6.68981	6.5825	6.70903
SF3B4	7.10272	7.31834	7.187	7.12841	7.22775	7.33655	6.87732	6.9875	6.79721	6.94724	6.66903	6.6665	7.1454	6.16255	6.77038	6.86712	6.73549	7.18789	6.94703	6.94308	6.89152	6.816
MTMR11	9.48773	9.36625	9.56979	9.43268	9.50679	9.39427	9.2803	9.54881	9.11886	9.45581	9.53635	8.0845	9.00636	8.0467	9.14602	9.21979	9.0534	8.71786	8.66331	8.55213	8.77919	8.47064
ANP32E	9.6478	9.85076	9.74506	10.0468	10.126	10.0361	9.68177	9.52116	9.90597	9.80639	9.82146	9.51159	9.36385	9.77549	9.82505	9.9593	9.9808	9.72614	9.65736	10.0423	10.0253	10.1116
APH1A	10.0001	10.0288	9.74271	10.3699	9.99638	10.0338	10.2614	10.295	10.4011	10.2988	8.57498	9.5591	10.4576	10.237	10.1196	9.98745	10.1528	9.83961	10.5534	9.81364	9.97873	10.1363
MCL1	8.46468	8.50249	9.03089	8.66937	8.83238	8.6922	8.38911	8.49148	8.31426	8.63655	8.63768	9.74886	9.83358	10.1344	8.99082	9.29723	9.0042	10.3406	9.7791	10.0701	9.62006	10.0137
ENSA	7.57685	7.74449	7.85922	7.91476	7.9992	7.88676	7.5514	7.61111	7.28788	7.25917	7.51442	7.60559	7.84028	7.6032	7.94402	7.81329	7.91055	7.88961	7.92648	8.14517	8.20629	8.36399
GOLPH3L	8.44064	8.30663	8.41833	8.35948	8.31219	8.43202	8.13714	8.04297	8.05919	8.0768	8.48076	7.78337	7.72573	7.85492	8.14988	8.07164	7.95185	8.27621	8.08623	8.22588	8.19574	8.08471
HORMAD1	3.16317	2.76547	3.13844	3.13829	2.89797	3.04114	2.81115	2.86897	2.7966	2.84097	2.51619	3.52488	2.70317	3.2421	2.85346	2.5261	1.64318	2.86408	2.88958	3.03447	3.06275	2.96083
CTSS	9.45166	9.39113	9.4724	8.88515	9.16424	9.11573	9.50503	9.59503	9.64721	9.29233	9.53694	12.1379	12.1851	12.2158	10.2311	10.4011	10.377	11.2245	11.734	11.7918	11.5278	11.6855
CTSK	10.6361	10.701	10.5744	10.5909	10.5054	10.73	11.0927	10.9953	11.1568	10.43	11.0824	11.0619	11.1446	11.2384	11.8113	11.9248	11.7495	11.2724	11.8854	11.0457	11.1411	11.0903
ARNT	8.508	8.37117	8.32846	8.45721	8.29552	8.32986	8.11161	8.125	8.11598	8.28097	8.55106	8.01857	7.61165	8.18692	8.37162	8.19652	8.27515	7.99236	8.11082	8.18593	8.39095	8.19253
CERS2	8.81325	8.83064	8.67491	8.7999	8.99578	8.79878	8.71996	8.6958	8.87226	8.47455	8.86876	8.47104	8.50239	8.30953	8.78082	8.7504	8.90903	8.90024	8.77472	8.6862	8.69136	8.55855
MINDY1	8.71536	8.83216	8.57643	8.76569	8.75987	8.82436	8.55274	8.69412	8.52385	8.40012	8.83007	8.17101	7.8507	7.89156	8.15733	8.30435	8.07354	8.1443	7.57735	8.13532	8.41039	8.08169
CDC42SE1	9.10552	9.02679	8.65673	8.77829	8.94327	8.82675	8.85357	8.82579	8.8672	8.60223	8.48568	9.12393	8.90388	9.43446	8.99436	9.10487	8.94624	9.46305	9.65144	9.24545	9.03097	9.1497
SEMA6C	7.30659	7.22854	7.14791	7.6156	7.74578	7.47872	7.07398	7.0685	6.96562	7.1914	7.10636	6.18422	6.85205	6.44226	6.85606	7.0925	7.3024	7.44309	7.73474	6.58361	6.47208	6.66877
LYSMD1	6.51333	6.29235	6.42376	6.6594	6.77392	6.89106	6.359	6.71217	6.39487	6.52036	6.89308	6.43689	5.93164	6.31771	6.19203	6.39158	6.05976	6.16238	5.30475	6.45398	6.58359	6.33922
TMOD4	4.75697	5.38185	4.35699	4.35346	5.12664	4.7442	3.90991	4.41725	4.49792	4.81983	4.11671	4.63384	3.83421	4.61075	3.91457	5.11021	4.53301	5.12207	5.13529	4.68244	4.85186	4.7047
VPS72	5.58745	5.71757	5.6631	6.06456	5.61674	5.81996	4.98381	5.46322	5.53945	5.84363	5.17922	5.02075	5.14687	5.8237	5.47357	5.76	6.13608	6.13802	6.15052	5.7226	5.88269	5.74363
PI4KB	6.90042	6.3011	6.80567	6.47168	6.51718	6.63432	6.29488	6.3867	6.3423	6.64728	6.59228	6.26601	5.82471	6.37878	6.34737	6.36365	6.38435	6.00285	6.10899	6.32471	6.47865	6.43469
SELENBP1	7.1507	6.83054	6.75787	7.52388	7.39116	7.22438	7.04383	7.09963	7.12525	7.003	7.35142	7.04767	6.64844	5.83252	6.66469	6.87156	6.83221	6.56574	5.83735	6.50047	6.84674	6.41232
POGZ	8.3563	8.50175	8.26989	8.44723	8.33978	8.17329	8.13362	8.13698	8.15327	8.35846	8.62352	7.67839	7.54867	7.86292	8.08709	8.18442	8.29717	7.69304	7.47462	7.96495	8.1637	7.85591
CELF3	6.89324	6.94697	7.06755	6.96795	7.05717	7.00431	7.36724	7.41299	7.20682	7.38518	6.70851	8.0526	7.37105	7.11971	7.03044	7.0796	6.89298	7.39813	7.72533	6.93122	6.67282	6.72151
MRPL9	9.4825	9.36291	9.47664	9.64548	9.64556	9.51554	9.42603	9.40755	9.49004	9.29492	9.64998	9.2532	8.81935	8.90946	9.65207	9.42364	9.53835	9.73917	9.31988	9.30025	9.16987	9.23062
TDRKH	5.71082	5.91841	5.56678	5.95481	5.88625	6.54022	5.68824	5.76604	5.90729	6.15028	6.53481	6.08781	5.70211	6.18996	5.95177	6.04569	6.21887	5.74946	6.07707	6.2233	6.13075	6.13266
LINGO4	4.40117	4.73656	4.18052	5.30008	5.20094	5.22224	4.98236	4.92012	4.94531	4.70112	4.39719	4.45803	4.80942	5.05764	4.72918	4.95369	4.40878	5.17649	4.8084	4.48665	4.42492	4.45335
RORC	3.23381	2.8756	3.54038	3.21743	2.68473	2.98401	2.95747	2.66899	3.39342	2.64867	3.96315	3.98731	3.94695	3.83206	3.17631	3.53202	3.49813	4.18426	4.24454	3.49261	3.97483	3.83827
TCHHL1	2.90949	2.82995	2.64657	3.02937	2.9405	2.81404	2.79849	2.84734	2.7862	2.82369	2.85238	2.90819	2.78293	3.59325	3.10534	2.84563	2.98228	2.84353	2.86507	3.53298	3.00239	3.06624
TCHH	3.57044	3.51932	3.76592	3.57469	4.42593	4.03092	4.19482	4.05648	4.08873	3.99309	3.82967	3.93745	4.25627	4.51698	4.15384	4.04725	4.17999	4.20893	3.33817	4.04457	4.0775	4.28312
RPTN	3.39571	3.30909	2.83119	2.93841	3.54753	3.81198	3.24093	3.38024	3.16558	3.74606	3.23633	3.21353	3.57516	3.21083	3.14039	2.98557	2.99408	3.2498	2.302	2.89632	3.53063	3.40479
HRNR	3.54824	3.69963	3.81032	3.08492	3.82742	3.83602	3.53685	3.5944	3.52237	3.56654	3.93479	4.20859	3.61965	3.47283	3.08514	3.61567	3.39833	3.58775	3.61313	3.53068	3.48384	3.36922
FLG	4.17469	3.83205	3.94547	3.9363	4.94193	4.84799	3.74235	4.07656	3.73162	3.76435	6.544	4.44529	3.50036	4.6631	3.70916	3.40812	4.16451	3.70059	3.7194	3.84426	3.99082	4.3066
FLG2	3.19695	2.57595	3.07482	3.17751	2.27594	2.47987	2.59535	2.64813	2.58207	2.62258	3.44102	2.94356	2.943	2.6518	2.25703	2.61219	2.25176	2.63859	2.66186	2.58128	2.47851	2.61539
CRNN	3.224	3.24188	3.33536	3.55007	3.61453	3.55713	3.36608	2.97218	2.91571	2.95033	4.27671	2.33964	3.05503	4.0914	3.43421	3.58691	3.37405	3.23684	3.35444	3.34458	4.04696	3.84554
LCE3E	4.51424	4.42221	4.47757	4.84864	4.82751	4.67487	4.98607	4.46928	5.07039	4.93583	5.28864	5.78762	5.22345	5.11304	5.51519	5.11463	4.90446	4.89471	5.02185	5.12416	5.02817	4.82149
LCE3D	4.82341	4.79841	4.93843	5.06044	5.06236	5.29794	5.31984	5.1285	5.1396	5.11457	5.16803	4.40962	5.26183	5.36534	5.32421	5.47481	4.70099	5.11683	5.34041	4.74599	4.5541	4.81241
LCE3A	3.09912	3.75304	4.23205	4.75744	4.19026	4.50689	4.34532	3.44734	4.31316	3.77046	5.02175	3.7651	4.09323	4.42558	3.82322	4.17252	3.76848	4.12442	3.47945	4.46013	4.44027	4.10404
SPRR2D	5.3246	5.52638	5.10922	5.62649	5.35287	5.24386	5.41242	5.35723	5.30094	5.51096	5.28298	5.05312	5.22519	5.25679	5.93835	5.53005	5.49338	5.58001	5.20482	5.70875	5.58773	5.42925
SPRR2A	5.64853	5.32274	4.61064	5.43961	6.35261	6.43735	5.59029	5.32593	6.12823	5.45311	5.64337	5.27079	6.53522	6.34144	5.94084	6.73181	5.68923	5.81606	6.13558	7.61494	5.7209	5.74726
SPRR2B	4.5397	4.12643	4.34746	4.25627	5.19593	4.73698	4.35606	4.2915	4.66515	3.98296	4.21325	4.35821	3.98034	4.372	4.4423	4.17049	4.43597	4.26633	4.52615	5.82717	4.48731	4.34864
SPRR2E	3.72571	4.02059	3.90014	3.69545	3.6874	4.22157	4.41684	4.34371	4.76693	3.99425	4.25509	5.44051	4.4498	3.80347	6.45064	5.32973	4.71183	4.35146	4.64575	6.11937	4.60175	4.44469
SPRR2F	6.32526	6.2799	5.63275	6.22549	5.49909	6.77954	6.47025	6.43467	6.47414	6.43426	6.2042	5.34739	6.32655	7.1199	6.8066	8.1566	7.5805	6.58298	7.01077	6.86851	6.56277	6.68881
PGLYRP3	4.31587	3.6955	4.03309	4.023	3.63123	4.39908	4.18854	3.90124	3.97047	3.85323	2.22056	3.88259	4.06969	3.72191	3.8394	3.76721	3.35319	4.30331	4.27517	3.94655	3.92077	4.01587
PGLYRP4	5.67893	5.69187	5.4861	6.04688	5.18275	5.7635	5.80756	5.91057	5.82434	5.85505	4.65987	5.64296	5.82354	5.93894	5.78189	5.37728	5.47891	5.79625	5.79861	5.51605	5.75087	5.63993
S100A12	5.82018	5.76052	5.93118	5.70205	6.12131	5.80018	5.67725	6.62438	6.01154	6.3881	5.91889	7.88047	7.34739	7.45826	6.47217	6.41672	6.41017	6.66796	6.95774	6.95291	6.64674	7.20004
S100A8	9.19257	9.10405	9.16592	9.18146	9.43525	9.15821	8.13308	7.52456	8.50045	7.54279	8.52138	10.4211	10.3632	10.347	9.62139	9.56397	9.61594	11.1697	10.5705	13.0514	12.4669	13.5191
S100A7L2	3.33884	3.01893	4.27758	3.40294	3.58248	3.76591	3.83499	3.84849	4.19017	3.69269	1.99442	4.38289	3.58876	3.83525	3.58086	3.92147	3.14024	4.12443	4.18258	4.15145	3.64603	3.67846
S100A7	3.91035	3.63644	3.70944	6.20762	5.23818	6.29486	5.22316	5.24445	4.95987	4.67681	3.1977	4.10692	3.10969	4.1681	5.13764	4.75373	5.25332	4.48893	4.29858	4.01652	4.40659	4.75746
S100A6	10.0759	10.1573	10.1266	10.0524	10.1517	10.1845	10.1253	9.95344	10.0514	10.131	10.4094	9.8921	9.86486	9.96982	10.2659	10.2883	10.2373	9.87814	10.2945	10.0127	10.0304	10.0135
S100A5	5.67513	4.91945	4.99514	5.21481	5.57074	5.25499	5.68215	5.37047	5.22968	5.51066	4.85786	5.17111	4.63826	4.7358	5.8849	5.27274	5.99544	5.06455	5.25842	5.23055	5.36951	5.23938
S100A4	6.38702	6.3565	6.72716	6.5101	6.56466	6.48914	5.96309	5.96142	5.98398	6.64109	6.71307	6.91772	5.86562	6.73156	6.9112	6.936	6.7448	6.56971	7.1094	7.31954	6.93353	7.01897
S100A3	6.12993	6.26907	5.71873	6.08218	6.04206	6.25931	5.51866	5.66357	6.11157	5.76073	5.78504	5.48423	5.33039	5.43535	6.69152	6.72095	6.68859	6.31322	5.64636	6.71654	6.67008	6.9832
S100A2	6.37516	6.98109	6.98245	7.74813	7.77563	7.04647	6.9791	6.89521	6.76889	6.85667	6.84611	6.46637	6.97131	7.12284	7.19673	6.95096	7.05416	7.50631	8.09143	7.03115	6.9266	7.02503
S100A16	7.21631	7.31548	7.27249	7.67467	7.33324	7.59818	7.2817	7.32259	7.21298	7.06083	7.58145	7.2351	7.19263	6.76982	7.85875	8.13618	7.86029	7.7861	7.6762	7.91027	7.58847	8.02869
S100A13	10.7698	11.0389	10.9069	10.9559	10.8042	10.9036	11.0811	10.9502	11.2705	10.8085	11.1937	10.6052	10.5309	10.5955	11.0021	11.0543	11.1528	10.3984	10.4525	10.6824	10.8126	10.8408
ILF2	10.006	10.0714	9.91268	10.2566	10.2953	10.2865	10.0757	9.94223	10.183	9.7408	10.059	9.55157	10.0319	9.9719	10.2384	10.3286	10.4082	10.5305	10.0931	10.4454	10.2314	10.5131
GATAD2B	9.24474	9.44384	9.19903	9.46931	9.60167	9.47051	9.36777	9.46027	9.21185	9.38223	9.54013	9.02972	9.03344	9.06039	9.52331	9.34677	9.42422	9.27728	8.94422	9.22558	9.24826	9.09077
DENND4B	5.72813	5.83012	5.79537	5.53534	5.40193	5.67576	6.2516	6.30467	5.95364	6.03359	6.06719	6.6396	6.65191	6.3782	6.06878	5.81033	5.99038	6.15153	5.87688	5.35956	5.53826	5.46514
CRTC2	7.7173	7.46565	7.76612	7.85426	7.69383	7.71955	7.6696	7.81765	7.59809	7.54087	8.05649	7.62642	7.48012	7.25278	7.93067	7.43106	7.72263	7.25324	7.35732	7.69696	7.65106	7.58791
SLC39A1	6.17315	5.69218	5.76121	5.47621	5.76486	5.47034	5.86002	5.7043	5.78151	5.75768	5.86716	6.18495	6.00134	5.68811	6.01709	5.88078	5.26158	5.97061	5.90684	5.76449	5.74014	5.85289
JTB	10.1249	10.2523	10.1309	10.106	10.2648	10.2872	9.82654	9.79086	9.79408	9.81066	10.1039	10.0865	9.76453	9.886	9.93551	10.1705	10.0769	10.49	10.2941	10.3865	10.2906	10.4315
RAB13	10.0092	10.0667	10.1574	10.3668	10.3731	10.2989	9.86564	9.70525	9.92561	9.76622	10.0645	10.513	10.4602	10.4661	10.1518	10.1481	10.6918	10.9222	10.6466	11.3033	10.9184	11.1857
NUP210L	3.38214	2.8504	3.78667	3.25386	3.44501	2.87131	3.0392	2.94248	2.9939	3.07048	4.11562	3.38409	4.15897	3.25791	3.06724	3.97054	2.97365	3.95397	3.94132	3.40588	3.86318	3.17078
TPM3	6.72807	6.47362	6.88084	6.48235	6.71463	6.33574	6.44015	6.12453	6.69705	6.36312	6.35267	6.4806	6.94476	6.24198	6.28981	6.28981	6.46125	6.46434	7.18296	6.60744	6.50845	6.65314
C1orf189	6.74202	6.85255	7.46745	7.25055	6.50134	7.38583	7.60741	7.60248	7.49548	7.56007	4.90396	8.26409	7.90885	6.8568	6.14511	7.58205	5.8183	7.39813	7.56492	6.62471	6.77808	6.7409
C1orf43	10.3793	10.4121	10.2426	10.4768	10.5341	10.5559	10.1857	10.0897	10.367	9.89203	10.4723	10.3306	10.0391	9.99969	10.4221	10.3659	10.3248	10.7879	10.5145	10.4789	10.3723	10.4974
SHE	6.37568	6.73644	6.71583	7.02953	6.68591	6.85256	6.67014	6.58755	6.71168	6.70418	7.09455	6.48073	6.45728	6.21392	6.13975	6.70472	6.52208	6.11188	6.24662	6.39963	6.70191	6.43704
ADAR	8.68095	8.68088	8.47284	8.69622	8.76791	8.84888	8.5018	8.42134	8.57086	8.72626	8.6236	8.42868	8.59329	8.64258	8.65616	8.80033	8.69271	8.84977	8.90847	8.42249	8.42024	8.47489
KCNN3	4.88603	4.89186	4.85278	4.66201	5.52164	5.64995	5.71951	5.89027	5.81106	5.99177	5.74997	6.41667	6.53752	6.4719	5.88004	5.80129	6.22918	5.23388	4.8534	5.90611	6.17336	5.94492
PMVK	8.97375	9.17387	9.12553	9.39699	9.20027	9.68065	9.29644	9.19547	9.52883	9.19472	9.52586	9.01378	9.08808	9.08243	9.51223	9.44381	8.97314	9.14652	9.32368	9.17185	9.18754	9.15927
PYGO2	8.21709	8.45537	8.47381	8.0166	8.67304	8.60506	8.23374	8.42172	8.31474	8.13313	8.39071	7.91163	8.40396	7.43338	8.18237	8.16584	8.32026	8.12542	7.55204	8.59635	8.54563	8.55538
SHC1	10.0499	10.1693	10.23	9.93108	9.99371	9.78623	9.96669	10.139	10.0409	9.87449	10.1106	9.85021	9.6626	9.89266	10.0469	10.0396	10.0683	9.86944	9.34395	10.301	10.2545	10.2635
DCST2	4.90094	4.55032	4.85552	4.70108	5.09948	5.00345	5.17249	4.95969	5.02308	4.93816	5.05361	5.09062	4.92997	5.19171	4.79432	4.8157	5.00442	5.11446	4.95487	4.54808	4.45122	4.72873
DPM3	9.74478	9.61632	9.7576	9.954	9.91947	10.0667	9.80923	9.71311	9.86446	9.5302	9.8331	7.94977	8.9888	9.25257	9.65356	9.77036	9.64707	9.38378	8.86708	9.29431	9.4444	9.25091
MUC1	5.63036	5.71475	5.98895	5.40042	5.62789	5.29063	5.94681	5.87485	5.82659	6.01226	5.51923	5.73195	6.3905	5.95066	6.82242	6.45177	6.35609	6.28424	6.39881	5.9069	5.90863	5.94742
THBS3	5.77919	5.18094	5.54681	5.76116	5.69501	5.9624	5.54096	5.55699	5.43845	5.6042	6.24153	5.46653	5.80815	5.4825	5.76449	5.69159	5.98899	5.17006	5.01338	6.03347	5.98009	6.0675
GBA	4.90749	5.39063	5.23769	5.40458	5.39065	5.45998	5.22953	5.22678	5.03435	5.38222	5.66006	6.04062	5.82354	5.82354	5.54525	5.59835	5.30268	5.74139	5.79835	5.68854	5.67641	5.84272
FAM189B	7.13875	6.90383	6.97702	6.93429	6.92174	6.97911	6.96349	7.08365	6.72883	6.82404	6.80844	6.65618	6.66322	6.25382	6.91067	6.99357	6.7524	6.59162	6.5031	6.74016	6.75271	6.83916
SCAMP3	6.99277	6.7327	6.79369	7.06988	6.99745	7.15341	7.03597	7.26415	6.67243	6.95905	7.23938	7.28567	6.93433	6.63778	7.18083	7.13919	7.07285	7.05302	7.13368	6.92715	6.89107	6.87161
PKLR	2.70947	3.38421	3.46966	3.17371	3.38181	2.91886	2.94297	3.65079	3.33753	2.82111	2.71955	3.919	3.46208	3.3977	3.22554	2.72168	3.21066	2.97506	2.9941	3.50409	3.56695	3.62502
YY1AP1	5.59518	6.02534	5.6052	6.76706	6.13561	5.7324	6.17313	6.05193	6.42586	6.17781	6.19167	5.94598	5.66452	6.45238	5.77587	5.77331	6.07931	6.04737	5.95271	5.29232	5.28917	5.3056
GON4L	6.28095	6.42944	6.52219	6.35596	6.46013	6.36165	6.45196	6.48886	6.41529	6.36816	6.6553	6.36215	6.65919	6.5994	6.41708	6.51227	6.60032	6.35711	6.40534	6.42847	6.57789	6.35737
RIT1	7.7188	8.08911	7.80735	7.96871	7.91542	8.17423	7.92413	7.8729	7.77492	7.79243	8.31156	8.22878	7.73125	7.97936	7.80299	8.06771	7.96481	8.00279	8.01659	8.28888	8.24957	8.17889
KHDC4	8.9438	8.90173	8.85132	8.58622	8.86659	8.67787	8.45983	8.47618	8.52178	8.70009	8.84005	8.67579	8.36277	8.57712	8.66064	8.74747	8.55328	8.89115	8.71496	8.69747	8.87159	8.68501
ARHGEF2	6.59713	6.31743	6.52619	6.48139	6.8226	6.79065	6.58145	6.68529	6.45114	6.49663	6.77845	6.30202	6.62064	6.76702	6.8368	6.46671	6.47662	6.17551	6.06429	6.83677	6.96224	6.69519
SSR2	9.16835	9.09566	9.15347	9.33802	9.41942	9.43765	9.15482	9.08536	9.31114	8.92302	9.29793	9.0336	8.9229	8.98795	9.11465	8.96965	9.12605	9.19938	9.23156	9.25477	9.18321	9.39033
MEX3A	4.23052	5.04082	4.71768	4.25318	4.69031	5.62386	4.78519	4.42614	4.66895	4.7782	2.8547	4.77368	4.27132	4.85038	4.44399	4.2929	4.25297	5.0566	5.18698	4.48869	4.24611	4.59095
PAQR6	5.81775	5.83579	6.00094	5.2992	5.23595	5.56308	5.90227	5.72276	5.66385	6.20052	5.79926	5.94496	5.98414	6.0544	5.91258	5.57003	5.94533	5.94427	5.41865	6.1022	5.87427	5.70315
GLMP	7.40042	7.16233	7.04324	7.44266	7.57343	7.51477	7.32353	7.50063	7.56084	7.0876	7.09703	6.95371	7.0692	6.74507	7.22645	7.40763	7.17605	7.21171	6.99905	6.97677	6.92662	6.96998
VHLL	2.89001	2.92031	3.33497	3.53477	2.98977	3.17094	2.59347	2.63513	3.32206	3.84348	4.20718	3.05784	3.81423	3.2233	3.45954	3.30127	3.69284	4.12631	3.71258	2.61535	2.54592	2.75479
CCT3	8.77969	8.78255	8.65427	8.98614	8.97581	9.02246	8.46251	8.61375	8.66003	8.62487	8.92853	8.47297	8.61849	8.35359	8.89631	8.79135	9.05206	8.78447	8.62269	9.0744	8.96722	8.99003
C1orf61	4.22324	4.49803	4.21627	4.31355	3.91717	4.26658	4.43595	4.13972	4.26813	4.34797	3.41429	4.46709	4.06356	4.743	4.25796	4.12118	4.04077	4.56649	4.42254	4.60258	4.12814	4.38363
MEF2D	10.1652	10.1782	10.4062	10.4813	10.6125	10.1936	10.8565	10.6819	10.7576	10.5218	8.7405	10.9925	10.3619	10.2143	10.4446	10.4239	10.6647	10.5845	10.6072	10.3361	10.4105	10.4823
IQGAP3	5.38103	4.83783	4.73999	5.0418	4.80625	4.48364	5.48711	5.62431	5.51402	5.82712	5.39114	5.47069	5.71807	5.36031	5.42484	5.00107	5.42484	4.59797	4.55173	4.60616	4.79352	4.61285
GPATCH4	7.05406	6.55215	7.07104	7.18653	7.0349	6.9106	6.69304	6.37093	7.01587	6.38564	7.06305	6.96137	6.56278	5.85431	7.31077	6.9905	7.01518	7.13493	6.62639	7.66151	7.24452	7.61559
NES	10.5666	10.6975	10.6929	10.8434	10.7761	10.8425	10.6335	10.8137	10.5628	11.1395	11.1459	10.2353	10.1675	10.1718	10.8027	10.8331	10.8303	9.95173	9.91635	10.4	10.7263	10.3859
CRABP2	7.65779	7.47284	7.19986	8.00061	8.22374	8.09437	8.11826	8.42413	7.95892	8.05735	8.18776	6.48052	6.6683	6.94576	8.07111	7.68092	8.0726	6.64807	6.01461	6.63915	6.67767	6.57353
ISG20L2	7.82802	7.81668	7.80012	8.3507	7.99846	8.05215	7.56485	7.66026	7.64303	7.6528	8.1617	7.66553	7.38443	8.02346	7.61674	7.85444	8.03447	8.01843	7.70955	8.20999	8.14548	8.25957
MRPL24	8.83253	8.7763	8.67332	9.27101	9.12744	9.16627	8.7176	8.42993	8.85876	8.52459	9.00459	8.44108	8.32359	8.39944	8.96022	8.22913	8.78614	8.74181	8.62392	8.93592	8.79208	8.9229
HDGF	5.76536	6.0752	5.76017	6.3707	6.43286	6.34845	5.97671	5.82909	6.10079	6.27117	6.52216	6.27864	6.15614	6.74079	6.72589	6.49727	6.20558	6.14682	6.1307	6.74751	6.64424	6.83659
SH2D2A	4.99193	4.42208	5.12849	5.13921	4.94146	4.99534	5.37583	5.43934	5.66612	5.30239	5.38484	5.10752	5.69176	6.39932	5.64897	4.8263	5.58104	5.44889	5.21842	4.75443	4.81563	4.94677
INSRR	5.30397	4.89512	5.55922	5.62548	5.20916	4.89702	5.70713	5.81668	5.53439	5.28279	4.9817	5.45359	6.10577	5.66624	5.28968	5.35935	5.40067	5.60621	5.7037	5.0472	5.12329	5.23226
ARHGEF11	7.97909	7.89381	7.76106	7.99918	8.00353	7.79554	7.90868	7.85729	7.72386	7.76503	8.12664	7.68866	7.31359	7.62371	7.9866	8.01053	8.0111	7.71448	7.33755	7.83169	7.96207	7.90385
ETV3L	4.53983	3.84609	3.09384	2.99642	4.03303	3.06128	3.56207	3.34477	3.32237	3.91658	2.08886	3.35016	3.25008	3.31146	2.95827	3.35302	3.00789	3.80449	4.28956	3.08875	3.25894	2.46265
ETV3	7.38575	7.38683	7.3153	7.74954	7.54004	7.29492	7.56769	7.63375	7.56995	7.29941	7.62974	7.40299	7.04941	7.10565	7.54734	7.37785	7.45444	6.92646	6.91375	7.32596	7.29301	7.35022
FCRL4	2.27457	2.5167	2.50694	2.95464	2.39029	2.85244	2.54358	3.29701	2.76187	2.57137	2.30955	3.20758	3.60135	4.03876	2.78397	2.84527	2.4196	3.52324	3.41688	2.42521	2.54998	2.76728
FCRL3	3.52961	4.27094	4.39094	4.33326	4.59875	4.26838	4.68569	4.69848	5.02876	4.88477	4.66338	6.09081	5.57808	5.93299	4.47599	4.31484	4.29152	5.09921	5.14132	4.73812	4.47558	3.96645
FCRL2	5.05618	4.72849	5.04803	4.79796	4.7065	4.81958	4.88551	4.88718	4.84056	4.96636	4.32853	7.28072	6.63781	7.07484	4.86884	5.19708	4.84736	5.94876	6.76215	6.67094	6.54818	6.60631
FCRL1	3.25675	3.55852	3.80259	3.50697	3.75792	3.87081	3.79968	3.94812	3.78959	4.42671	4.08207	4.92777	4.77538	4.72063	3.57854	3.75313	4.52438	4.31153	4.52866	3.50072	3.80181	3.80439
CD5L	2.77006	3.16588	2.96594	2.91153	3.28456	3.0372	2.97867	3.02232	2.96769	3.00119	4.65705	3.03182	3.69338	3.2872	3.37523	3.21409	2.39574	2.98015	2.99939	2.72596	2.72594	2.72761
CD1B	5.28033	5.08198	4.88104	5.37512	5.26157	5.13661	5.63618	5.74592	5.459	5.51824	5.25614	6.00635	5.81804	6.1723	4.88058	5.37491	5.36614	5.57838	5.30547	5.49783	5.30563	5.48924
OR10T2	2.90238	3.14834	2.12073	2.15887	2.32958	2.25389	2.12628	2.17626	2.11371	2.15206	3.21019	2.34186	2.11677	2.36583	2.2136	1.47518	2.10594	2.15545	2.17748	2.20808	2.3555	2.19854
OR10K2	3.09197	4.10769	3.07464	3.51383	3.89028	3.47797	3.9399	3.36946	3.21181	4.08319	2.5587	2.98978	3.27732	4.07143	3.46948	3.59986	2.59997	3.71915	4.08902	2.87173	3.17682	3.17649
OR6Y1	3.24917	2.93305	3.30142	3.64254	4.22479	3.45742	4.47581	3.46544	2.80619	3.55647	3.91036	4.25837	3.17625	3.8804	3.34487	3.07263	3.2648	3.67029	3.69086	3.19082	3.00019	2.87625
OR6P1	3.56675	4.14479	4.09453	3.73552	4.56063	3.27358	3.98548	4.24544	3.27522	4.11188	5.79876	4.3598	4.8899	4.05562	4.32837	5.16201	3.99272	4.26214	3.6698	4.28386	4.29626	4.47049
SPTA1	3.09328	3.22172	3.35878	3.54667	3.61774	3.49802	3.58556	3.6556	3.51801	3.30638	3.62893	3.64824	3.57291	3.19708	3.42194	3.9123	3.7554	2.93749	3.77948	3.72709	3.52558	3.22319
OR6K2	3.95614	4.73408	4.22432	4.55507	4.20862	3.98916	4.75548	4.85811	5.02752	4.86738	3.61011	5.49464	5.25692	4.77459	4.29446	5.01901	5.32418	4.95258	5.12329	4.41585	4.21491	4.46765
OR6K3	3.62291	4.30236	3.57964	3.53201	3.16596	3.45477	3.72982	3.17432	3.91731	3.50061	2.59154	3.68373	4.70759	3.47036	3.18036	3.32867	3.4837	4.61697	3.88327	4.12054	3.19066	4.18283
OR6N1	3.92301	3.39445	3.51529	4.29171	3.4823	3.70172	3.84458	3.44486	3.9832	4.09903	3.98122	4.76387	4.33349	3.78661	4.11859	3.65551	4.17518	3.85783	4.21762	4.15308	4.26876	4.09642
OR6N2	2.60655	3.38756	3.16543	2.75382	3.64618	3.22722	3.3533	2.92328	2.82073	2.58718	2.42813	2.83192	3.13443	3.85168	3.01366	3.50931	2.49666	3.93725	2.65015	3.94304	3.60689	3.45381
OR10J3	5.84494	5.74593	6.65535	6.02975	6.33354	6.78982	6.98089	6.89688	7.01908	6.97413	3.15596	6.91461	5.49452	6.42331	7.11241	6.09661	5.89928	6.52242	6.78686	6.0385	5.72616	6.01897
OR10J5	3.14274	3.41717	3.35074	3.50484	3.66091	3.24818	3.56343	3.11542	3.27262	3.53075	1.18983	3.80486	4.49374	3.25696	2.85003	3.2154	3.12143	3.65844	3.65637	4.16978	3.98718	4.23416
CFAP45	4.77612	5.34251	4.88917	4.57805	4.98241	5.49777	4.9929	4.91885	4.95862	5.06916	5.39109	5.84048	5.00942	5.32197	5.34629	4.96527	5.27457	5.47747	5.46631	5.19873	5.20004	5.29204
IGSF9	5.13414	4.9725	5.64896	5.33588	5.69753	5.1666	5.49044	5.63151	5.65724	5.57955	5.50242	5.5965	5.6473	5.87132	5.30761	5.06956	5.1435	5.53699	5.48562	5.28384	5.31674	5.15155
SLAMF9	5.93971	7.13572	5.96092	6.24462	7.17588	6.41599	7.31577	7.26557	7.34911	7.33008	4.19095	7.15349	6.76923	6.0464	6.96919	6.38366	6.74499	7.27071	7.4673	5.75707	6.03611	5.78912
PIGM	9.72861	9.76638	9.72953	10.0191	9.93277	9.97419	9.87445	9.75889	9.9451	9.58252	10.0552	8.8103	9.0906	8.55759	9.54184	9.56589	9.73316	8.84901	8.62919	9.36871	9.43027	9.27579
DCAF8	7.54431	7.59085	7.17755	7.31106	7.23944	7.16355	7.2181	7.22465	7.23937	7.23247	7.31064	6.79977	7.13566	6.83691	7.00167	6.86158	7.06819	7.25898	6.55031	6.87936	6.95246	6.93319
PEX19	8.03431	7.70304	7.97079	8.18913	8.14342	8.00098	7.65765	7.64527	7.74761	7.54582	7.46717	7.28248	7.4557	6.65613	7.69705	7.75421	7.7304	7.91547	7.95241	7.54098	7.55505	7.60126
COPA	9.61713	9.63567	9.56179	9.69139	9.59577	9.72589	9.44719	9.57223	9.48889	9.43576	9.6712	9.58814	9.33643	9.64608	9.6645	9.70875	9.4795	9.47624	9.32195	9.90253	9.92002	9.76758
SLAMF6	2.88476	2.8309	3.62936	4.0707	3.91932	3.56028	4.08342	4.13852	3.47888	4.01606	5.60162	6.10175	6.0625	6.11328	3.98696	4.4488	4.36952	4.65162	4.60562	4.53019	4.3069	4.94473
CD84	4.74353	4.51727	4.00766	4.26437	4.32408	4.20657	5.74413	5.23143	5.2147	5.2578	4.31674	6.86326	6.45251	6.54846	5.61618	6.15894	5.8296	5.87049	6.01724	5.1078	5.2538	5.34965
SLAMF1	4.52491	4.5217	4.76177	4.71681	3.62078	4.13759	3.55216	3.48441	3.75169	3.41216	4.0518	6.11566	5.8201	5.87888	4.20837	4.13925	4.61979	6.65811	6.65378	6.52687	6.25428	6.39206
CD48	7.27681	7.16571	6.99802	6.5273	6.77729	6.99434	6.85936	6.89514	6.79544	6.83541	6.94272	9.7136	9.38837	9.91456	7.57044	7.09158	7.81011	9.68855	9.59587	9.1921	9.00713	9.27481
CD244	3.47237	3.86315	3.94062	3.57147	3.80037	3.39572	3.17039	4.26804	3.9102	4.08493	4.14416	4.49559	5.73208	4.6826	3.55487	3.93366	4.6134	3.63971	3.88812	4.27717	4.62714	4.31215
ITLN1	3.27841	3.39653	3.26939	3.73014	3.65041	3.82322	3.68716	4.28676	3.85804	4.02313	3.07931	4.19824	5.33674	5.20135	4.06172	4.35769	4.08542	4.23301	4.36881	4.41889	3.71706	4.30351
ITLN2	4.54787	4.2279	3.89172	4.21278	3.92513	4.10195	3.80531	3.89237	4.24005	4.00892	3.93149	4.12505	4.39119	4.35828	4.35361	3.87626	4.17028	4.30695	4.41291	4.27056	4.49054	4.44496
USF1	7.28481	7.85972	8.20682	7.57753	7.77918	7.65985	8.06631	7.99714	7.92434	8.67631	6.78643	8.09478	8.26695	8.01419	7.57767	7.61016	7.30015	7.8155	7.91688	7.3515	7.08276	6.9264
ARHGAP30	5.33186	5.75213	5.89223	5.33476	5.97367	5.91169	6.13103	6.23276	6.31103	6.368	6.3869	7.33009	7.52448	7.45534	6.46806	6.85115	6.77439	6.85241	6.84295	6.64766	6.44386	6.55768
NECTIN4	5.77077	6.07816	5.62677	6.28962	7.46691	6.68809	6.38094	7.5263	7.1036	6.34265	4.86915	7.01773	6.71213	7.51914	7.01767	5.8398	6.69708	5.57025	7.12546	6.80319	6.9467	7.16644
PFDN2	11.3123	11.431	11.136	11.4407	11.5066	11.4025	11.0501	10.954	11.1869	11.1265	11.434	10.9696	10.9604	11.0328	11.3861	11.321	11.4185	11.4017	11.2119	11.6275	11.442	11.5656
B4GALT3	7.20569	6.70902	6.52131	6.93452	6.79245	7.0645	6.79094	6.93686	6.54362	6.86194	6.72275	6.79366	6.60663	6.88791	6.74639	6.82584	6.54329	7.00641	6.56426	7.01197	6.90844	6.99891
ADAMTS4	5.03634	4.32268	4.27578	4.81568	3.94007	4.63933	3.83486	4.8217	3.90183	4.00956	4.3899	4.823	4.43971	6.17326	4.93146	5.50565	5.10835	6.29902	5.56621	6.69917	5.68837	6.32243
APOA2	6.70109	6.84267	6.89604	6.54183	6.65802	6.76314	6.98016	7.00307	7.11355	7.06259	6.47875	7.3562	6.6277	6.75864	6.07961	6.85954	6.32095	6.55805	6.89141	6.02992	6.02368	6.10252
NR1I3	5.57322	5.43996	5.34182	5.50065	6.00911	5.46708	5.69176	5.58358	5.57463	5.77806	4.98561	5.72479	5.9858	5.53711	5.36	5.58213	5.84617	5.56198	5.81739	5.7343	5.69246	5.76664
CFAP126	4.79866	5.10906	4.64203	4.99381	5.35791	4.87224	4.27007	4.87654	4.48644	4.2949	6.06715	3.62924	4.29405	3.18276	5.2801	5.03385	4.51913	4.27333	4.29455	4.24448	4.32611	5.16309
FCGR3A	2.94443	3.61676	3.59122	3.57456	3.62449	3.34445	4.28008	3.087	3.3131	3.06659	2.83595	4.22709	4.2773	4.89152	3.40676	4.42529	3.91463	4.00071	3.24993	5.19503	4.87206	5.10184
OLFML2B	8.30882	7.78505	8.09665	8.76457	8.68865	8.61765	8.22291	8.2822	8.20761	8.52017	8.70702	8.99261	9.26076	9.29104	8.57768	8.70806	8.83452	8.78293	9.04725	9.35037	9.139	9.14777
SPATA46	6.55297	6.09688	6.47125	6.63021	6.75756	6.37326	6.19059	6.04018	6.1015	6.22874	5.91412	6.59672	6.46773	6.8423	6.64349	6.08891	6.21269	7.52982	7.8769	6.70614	6.57758	6.60756
SH2D1B	2.93926	2.86436	3.39131	3.63884	3.46817	2.69997	3.06023	2.76006	3.26444	3.68017	2.89207	4.2556	3.73547	3.30718	3.07824	3.29323	3.39682	3.68694	3.55086	3.73119	3.44944	3.67048
RGS5	8.95967	8.89661	8.52523	7.86467	7.95212	7.91941	8.33941	8.40857	8.23622	9.51607	9.10212	8.78295	8.42888	8.54524	9.27118	9.43867	9.38374	8.45134	8.55837	8.36831	8.72226	8.46037
LMX1A	4.73827	5.24838	5.18578	5.03632	5.05421	4.99805	5.54322	5.36633	5.46439	5.45768	5.26028	5.03177	5.59678	5.59985	5.75133	5.16662	5.98515	5.45265	5.4212	4.72811	4.79238	4.9002
RXRG	5.58169	5.58682	5.48531	4.98302	5.52415	5.34078	5.65617	5.04244	5.55216	5.54852	5.90512	4.31724	5.09698	5.49606	4.56509	5.54732	5.37646	4.44624	4.45147	4.84081	5.07505	5.00181
ALDH9A1	8.4633	8.57117	8.37637	8.61615	8.63116	8.68893	8.41995	8.32049	8.54808	8.21148	8.78032	7.7951	7.85098	7.98694	8.55709	8.48396	8.54819	8.60252	7.98776	8.26231	8.32038	8.23863
TMCO1	10.0568	10.1086	10.0566	10.0252	10.1563	10.1142	9.78424	9.70545	9.96051	9.89054	10.1259	9.52969	9.41867	9.78849	9.95147	9.96469	9.98449	9.99638	9.74456	10.0304	10.0122	10.0122
FAM78B	7.62358	7.60033	7.61759	7.82183	7.72113	7.82753	7.30747	7.73185	7.29585	7.47314	7.80535	6.64448	6.34527	6.17536	7.5199	7.10704	7.24767	6.9107	6.64021	6.76046	7.23467	6.83134
TADA1	7.12797	7.14065	6.88176	7.16058	7.35435	7.1075	6.97898	6.8082	6.98344	7.10378	7.33033	6.55011	7.13061	7.11959	7.06069	6.81927	7.04687	6.9956	7.12899	6.94734	7.03876	6.88287
ILDR2	4.91009	4.29454	4.41503	4.28647	4.55691	4.53542	4.63441	4.68199	4.60282	4.56959	4.43717	4.31573	5.50876	4.50823	4.54128	4.79526	4.293	4.72103	5.08388	4.20338	4.15413	4.29729
CD247	5.08148	4.95283	4.98293	4.9571	5.08458	4.85714	5.50017	5.43252	5.60719	5.39159	5.70717	6.3549	6.66798	6.49545	5.18846	5.73791	5.20511	5.78388	5.80226	5.2933	5.22373	5.2828
ADCY10	4.30012	4.38937	4.76512	4.81351	4.47222	4.28613	4.68389	5.05966	4.55154	4.66428	4.68502	4.96201	4.82589	5.0608	4.28366	4.60408	4.69527	4.68591	4.81609	4.23054	4.30999	4.14315
GPR161	7.33328	6.67893	6.58139	7.17422	6.82972	6.85401	6.83978	6.7936	6.77592	6.79071	6.70603	6.36963	6.59946	6.80118	6.89687	6.60699	6.93075	6.86435	7.1123	6.57099	6.59676	6.65527
DPT	8.33723	8.24755	8.15111	8.94401	8.81416	8.71083	8.05783	7.93094	8.20522	8.23374	8.35273	6.62569	6.451	6.44467	7.35397	7.68922	7.00729	7.69821	7.49765	6.40494	6.58451	6.51649
NME7	7.50916	7.57785	7.59922	7.74223	7.81114	7.73108	7.49567	7.3327	7.55641	7.43441	7.78746	6.81523	6.59237	7.02602	7.45343	7.54691	7.59685	7.40627	7.19889	7.4835	7.4238	7.36415
CCDC181	7.8782	8.21429	8.11032	7.18518	7.69274	7.44372	8.35576	8.30607	8.39216	7.95547	7.88347	7.58825	7.51829	6.94627	8.3999	7.98512	7.99581	7.74556	7.16893	7.24568	7.3665	7.29431
F5	3.0095	3.81532	3.86117	3.72852	3.28602	3.29537	2.82039	3.33384	3.07459	2.51237	3.83417	3.57633	3.63244	4.96704	4.30743	4.29978	4.40975	5.15397	4.92649	5.46443	5.15619	5.35721
SELP	5.70597	5.41996	5.19847	5.75077	4.78875	5.77399	5.78048	5.549	5.79818	5.80038	5.97982	7.26625	7.13198	6.82312	6.73576	6.59823	6.32452	6.55497	7.39845	6.56473	6.36957	6.61517
SELL	3.82751	4.19854	3.83658	4.09435	4.03017	4.12323	3.72066	3.76333	3.70993	3.74267	3.6576	6.93805	6.31533	7.0335	4.83739	5.04837	5.51504	7.14896	6.64588	6.98003	6.66125	7.35312
SELE	5.67465	5.85443	5.8794	4.59388	5.46186	6.26623	6.55142	5.92	6.94747	6.05054	6.83011	9.17744	9.2008	9.35723	9.00121	9.19527	9.47892	9.45939	9.65289	9.44127	8.87815	9.3036
SCYL3	6.46737	6.56828	6.76464	6.76439	6.69357	6.65119	6.44611	6.34473	6.30894	6.17554	6.50299	6.1383	6.1725	5.93391	6.21541	6.1872	6.26065	6.67234	6.16689	6.25732	6.43696	6.54201
KIFAP3	10.2033	10.4028	10.6004	10.4635	10.5138	10.4391	10.3943	10.545	10.2504	10.5199	10.5385	9.76462	10.0514	10.2117	10.2431	10.2272	10.3346	10.1062	9.95493	10.0382	10.2092	10.0452
VAMP4	8.8364	8.98204	8.70149	8.90482	8.97543	9.05741	8.64714	8.56175	8.65351	8.60378	8.93023	8.9239	8.18568	8.45393	9.01589	9.02218	9.00318	9.35309	9.24207	8.98687	8.89553	8.97906
TNFSF18	3.79725	3.32489	3.55837	4.06183	4.36885	3.20125	3.88368	4.14961	3.45231	3.76479	2.15203	3.55879	4.49739	3.80727	4.31912	3.23377	4.70503	4.63326	4.18038	4.13797	4.31911	3.76247
TNFSF4	5.07263	5.48744	4.82463	5.03885	5.31452	4.8965	4.89637	4.48638	4.37384	4.87274	4.0598	3.97034	4.72751	4.8945	4.04634	5.22667	4.99484	5.82302	5.23828	4.93766	5.09794	4.59876
SLC9C2	4.99233	4.96108	5.20085	4.76084	4.76998	4.78483	4.346	4.68328	4.49079	4.41731	4.42383	4.48385	4.22522	3.60959	4.84194	4.48648	4.69522	4.46196	4.82856	5.03254	5.18931	4.9727
ANKRD45	6.88624	6.90145	6.58014	6.47487	7.19139	6.62954	6.53616	6.45828	6.5921	6.25042	6.7761	5.97249	5.35745	5.54784	6.60429	6.34456	6.48591	6.51455	6.45797	6.22574	6.33844	6.67419
CENPL	6.80894	6.6677	6.53921	7.15849	6.81295	6.32594	6.42012	6.5108	6.54095	6.44423	6.88277	6.44583	6.55298	6.24325	6.98051	6.76713	6.63046	6.80571	6.82431	6.79484	6.9327	6.76323
SERPINC1	4.27704	4.53343	4.41772	4.23277	3.85691	3.74046	3.5841	3.61579	3.48548	3.39443	2.06155	4.30588	3.58035	3.87657	3.96464	3.96412	4.23568	5.04228	4.94874	4.82694	4.83593	4.70716
RC3H1	7.63827	7.44514	7.17633	7.39404	7.51332	7.46292	6.93553	6.93769	7.03299	7.28852	7.71754	7.22457	7.41597	7.4641	7.32972	7.13885	7.56544	7.36374	7.69142	7.79007	7.62031	7.70628
MRPS14	7.75686	7.87033	7.80539	8.06471	7.83972	7.65533	7.55418	7.22201	7.70071	7.53058	7.8221	7.35223	7.25702	7.32809	7.48506	7.44738	7.75536	7.58441	7.56566	7.90184	7.84519	8.02505
KIAA0040	7.21176	7.25004	7.40675	6.82353	6.94939	7.63994	7.35299	5.95142	7.73387	6.51299	7.68832	8.08379	8.33541	8.37762	7.36217	7.94312	7.8437	9.14373	8.57338	8.33694	8.32816	8.32372
TNR	4.58727	4.41412	4.94227	3.84476	4.12137	4.0743	4.03607	4.33461	4.20688	4.96481	4.60578	5.18366	6.81082	4.44215	5.68525	5.32241	5.53157	6.42906	5.44651	6.076	6.17611	5.94512
COP1	8.2828	8.16255	7.90304	7.32269	7.91337	7.72971	8.19832	8.09234	8.29037	8.16484	8.51717	8.36561	8.76252	8.38211	8.1365	8.22487	8.36896	8.88322	8.62235	8.65102	8.59274	8.77873
ASTN1	4.25963	4.59358	4.68442	4.11418	4.90868	4.94644	4.40596	4.18115	4.11866	4.36731	4.67174	4.3003	4.83853	4.6209	4.70557	4.76761	4.21777	5.37166	5.62225	4.88204	4.58973	4.81197
SEC16B	4.81709	4.29859	3.94428	3.80891	3.68684	4.01108	4.63554	3.923	4.5757	3.44	4.3929	4.03939	4.20725	4.06613	3.95786	4.32626	3.78167	3.71616	3.9117	3.54632	4.32107	3.81212
ANGPTL1	8.84046	8.83254	8.89892	9.09799	8.51363	9.02013	8.54097	8.68555	8.60804	8.72916	8.86073	8.51462	8.14881	8.82733	8.6178	8.75349	8.92806	9.43847	8.76921	8.59296	8.73634	8.53841
ABL2	6.43851	6.36353	6.10832	5.53173	5.54841	5.9829	6.5067	6.47301	6.46098	6.45652	5.64523	6.98871	6.19702	6.21206	7.02043	6.59906	6.74465	6.59953	6.84581	5.9135	6.16161	6.0909
NPHS2	3.08371	3.41531	2.92344	3.02765	3.42829	2.71929	2.97312	3.53602	2.96134	3.4088	2.73421	2.81599	3.50448	3.26934	4.23684	4.80356	3.9437	3.90001	3.08168	4.02475	4.30119	4.53932
TOR1AIP2	8.21667	8.21099	8.26885	8.27587	8.23676	8.4992	8.35225	8.11454	8.15871	8.35153	8.02997	7.67967	8.09707	7.59091	8.26525	8.39646	8.24555	8.44232	8.15473	8.14061	8.16355	8.15069
STX6	8.16258	7.88588	7.75517	7.99668	8.25526	8.31841	8.18694	8.11529	8.19315	8.27143	8.2806	8.35745	8.35634	8.46272	8.49799	8.34541	7.99551	8.41698	7.8349	8.52803	8.44076	8.53593
GLUL	7.8196	8.09005	7.95513	8.06236	7.90452	8.08704	8.23104	8.4029	8.21218	7.8805	8.40668	8.72598	8.78829	8.6585	8.06979	8.11844	8.25588	8.50612	8.0945	8.39497	8.00694	8.12947
TEDDM1	4.86703	5.09951	5.34004	5.07379	5.03899	5.60454	5.20341	5.3272	5.17217	5.23214	4.77771	4.45709	5.91416	4.89338	5.01766	4.92781	5.02611	5.04927	5.33413	4.98698	4.91057	4.82462
RNASEL	7.76601	7.7651	7.12394	7.53954	7.2588	8.17557	7.48691	7.64505	7.67205	7.42158	7.81382	6.98485	7.31412	7.29555	7.49778	7.75898	7.27496	7.73651	7.28012	7.27356	7.33872	7.30676
RGS16	6.92152	7.33722	6.80495	7.58477	7.11234	7.61243	7.00868	6.92173	6.96825	7.04928	7.12895	7.87055	7.61633	7.23126	8.66889	8.56019	8.64063	8.6603	8.2715	9.15298	8.50483	8.82133
RGS8	4.55141	4.82878	4.97311	4.30895	4.99808	4.66419	4.78677	4.69074	4.35086	4.29653	4.81609	4.94314	4.69004	5.24379	4.91704	4.52011	4.70591	4.64312	4.73762	5.15261	5.57621	5.22365
SHCBP1L	2.69846	2.79697	2.65949	3.06096	2.4936	3.53869	3.33672	2.24619	2.50823	2.22533	2.7174	2.30673	2.36496	2.52961	2.59862	2.58146	2.42435	2.21601	3.09121	2.97553	3.05809	3.04633
NMNAT2	3.04408	2.91486	2.94108	3.578	3.21166	3.52922	4.08263	3.35811	3.29912	3.33529	4.68518	3.22148	3.66081	4.32528	3.31416	4.23516	4.05248	3.34889	3.36967	3.23048	3.17973	3.25402
NCF2	5.27603	5.79087	5.66342	5.08081	5.76861	5.69577	6.22078	6.00956	6.02367	6.31621	5.81952	8.48893	8.25186	8.65359	6.73526	6.93959	7.19766	7.59771	7.5384	7.78587	7.52965	7.95835
ARPC5	10.1196	10.1519	10.1413	10.2916	10.241	10.2431	9.9628	9.81196	10.0047	10.0329	10.2969	10.5389	10.382	10.3482	10.1902	10.1628	10.1709	10.501	10.7501	10.6342	10.4413	10.6906
APOBEC4	2.73781	2.44849	2.00191	2.78444	3.13228	3.30575	2.76221	2.80975	2.75025	2.78673	4.11895	3.43079	3.16907	2.5193	3.24264	3.32493	3.0365	2.80212	2.82308	2.84019	2.90362	2.84695
COLGALT2	5.10948	4.79551	4.94525	5.00628	4.90035	4.71568	5.14923	4.87918	4.79376	4.85391	5.03149	5.20819	5.15302	5.34247	4.74563	5.04252	4.70973	5.06336	5.24181	5.2388	5.04599	4.82427
EDEM3	7.60014	7.22175	7.24087	7.67227	7.71651	7.31986	7.21411	7.28209	7.37961	7.57697	7.65416	7.45087	7.33038	7.08397	7.512	7.37019	7.57798	7.29156	7.21947	7.58307	7.59642	7.59462
TRMT1L	7.25805	7.5621	7.6323	7.58327	7.43456	7.67412	7.30428	7.38171	7.38269	7.30691	7.88249	7.10008	6.63	6.97136	7.16086	7.42496	6.99084	6.9357	6.91875	7.00978	7.30867	6.92809
IVNS1ABP	11.5293	11.5834	11.583	11.3046	11.3445	11.4152	11.4015	11.5745	11.3008	11.539	11.725	11.2867	11.0066	11.2278	11.2354	11.2769	11.2226	11.1813	10.9108	11.1539	11.3815	11.1144
TPR	9.34677	9.29874	9.35589	9.257	9.26879	9.31716	9.12533	9.1136	9.24523	9.19829	9.49432	9.0481	9.07366	9.26429	9.28595	9.45882	9.27876	9.48694	9.10894	9.26328	9.33586	9.17022
PTGS2	6.74343	6.594	6.7563	6.4103	6.85012	6.55484	7.71779	7.56999	7.79513	7.76498	7.6197	9.31595	9.28692	9.42479	9.02988	8.94343	9.00196	8.59206	8.85538	8.56832	7.76695	7.94439
BRINP3	3.35748	2.88115	3.57253	3.90337	3.86517	3.59033	3.14274	3.77203	3.62488	3.01622	5.30631	3.74945	3.49053	3.92112	2.99779	3.28221	3.55878	3.27416	3.17499	3.09073	3.48206	3.28422
UCHL5	9.00827	9.32171	9.07374	9.06762	9.28298	9.28387	9.00201	8.89834	8.94443	9.2621	9.20302	8.66747	8.47478	8.71576	9.1968	9.00068	9.15764	9.31066	9.09486	8.82287	8.80072	8.7571
KCNT2	8.58597	8.36922	8.60814	8.09288	8.03932	8.16793	7.89778	7.99655	7.8043	8.42283	8.38587	7.97821	7.40686	7.60495	7.98584	8.07631	8.08306	7.89227	7.21247	8.05771	8.39431	8.1594
F13B	3.07938	3.02603	3.32794	3.06352	3.06027	3.09665	2.91006	3.13627	3.27237	3.2721	3.76815	3.43076	3.23511	3.31485	3.05703	3.55293	3.07643	3.63833	3.05531	2.9544	2.83749	3.15463
ASPM	3.63725	3.68441	3.98459	3.97083	3.79737	3.78578	3.30943	2.97666	3.07573	3.38995	4.33512	5.11485	4.42268	5.17101	3.99939	4.18656	4.19181	5.29667	6.16914	5.28454	5.31748	5.18171
ZBTB41	7.82097	7.92818	7.73763	7.66432	8.01861	7.95874	7.69888	7.59157	7.88839	7.65369	8.12416	7.03155	7.08789	7.21792	7.70387	7.58717	7.65667	7.34963	7.17858	7.51053	7.47505	7.45734
DENND1B	7.46546	7.54953	7.22984	7.51479	7.59597	7.98734	7.72942	7.6374	7.75505	7.61978	8.08227	7.8947	7.80847	7.91361	7.85744	7.4651	7.58215	7.51325	7.47985	7.66968	7.57501	7.6575
ATP6V1G3	2.8673	2.47843	3.12407	2.70777	2.57114	2.88643	2.55394	3.15607	2.79444	2.0722	3.56486	2.39509	2.57003	3.90738	2.41329	2.41362	2.98326	2.0729	3.318	3.34202	2.32728	3.16473
KIF14	3.21443	3.26543	2.58704	3.45459	3.29637	3.92304	2.98943	3.15956	3.23496	3.15356	2.6448	3.54417	3.31344	3.1372	3.52002	3.30011	3.53058	2.99778	4.36545	3.83088	4.03628	3.9469
KIF21B	5.60858	5.3831	5.31118	5.66773	6.18545	5.34663	6.4234	6.38048	6.25569	6.45667	5.16401	6.8715	6.77461	6.63462	6.15637	6.21172	6.45373	6.20553	6.7003	5.72901	5.57168	5.53927
CACNA1S	4.09606	3.92297	3.78499	4.32781	3.95915	3.74107	4.19635	3.92893	3.9699	4.10274	4.71639	4.25163	4.92252	4.58619	3.71324	3.92848	4.3583	4.09098	4.10929	4.46878	3.84956	3.98572
TMEM9	6.51601	6.03179	6.25274	6.30108	6.66844	6.72129	6.46638	6.33642	6.65283	6.3631	6.90282	6.18535	5.45659	5.22521	6.20162	5.92451	6.21395	5.06199	5.38781	6.06897	6.14546	6.04729
TNNT2	4.92807	4.06106	4.77204	4.07316	4.45959	3.8874	5.4802	4.92971	5.68906	2.66368	5.29755	4.38259	5.47062	4.98994	4.76707	4.16446	4.14025	4.03977	3.65883	5.69438	5.30555	5.28033
LAD1	4.80668	5.10992	4.83671	5.19233	4.72138	5.0462	5.33771	5.14352	5.23256	5.06589	5.66765	5.16309	5.26296	6.15486	5.02757	5.67827	5.1019	5.39461	5.45872	4.80783	4.50867	4.70063
CSRP1	7.26559	6.9147	7.41344	6.89617	7.10908	6.97975	7.27416	7.30344	7.26548	7.24731	7.45727	7.38797	7.26088	7.66003	7.79115	7.67731	7.60965	7.07106	7.37401	7.64279	7.63162	7.61364
LMOD1	6.51954	6.76175	6.7578	5.61894	6.80712	6.37127	6.19993	5.75271	6.51246	6.60732	6.76248	6.07119	6.70081	6.79107	6.64657	6.51519	7.34462	6.41306	6.74684	6.71892	6.90864	6.44805
ARL8A	7.54352	7.36378	7.51869	7.21075	7.5293	7.4551	7.44788	7.35201	7.39142	7.32384	7.74332	7.89192	7.45262	7.33583	7.53867	7.42862	7.34511	7.40121	7.27703	7.59384	7.29506	7.71411
PTPN7	4.8416	5.02128	5.57373	5.07817	5.44369	5.18568	5.7367	5.60933	5.67875	5.36212	5.69776	6.05286	6.47616	6.68187	5.29986	5.41553	5.4014	5.66209	5.55562	6.01051	5.6608	5.63701
SYT2	6.97565	6.96141	7.05869	7.6876	7.51933	7.72434	6.77458	6.62128	6.89958	6.91149	7.19438	6.44219	5.85453	5.88542	6.41014	6.10628	6.32612	6.53684	6.52986	6.19125	6.49054	6.33134
KDM5B	8.75031	8.72982	9.01097	9.04311	8.8968	8.79625	8.77165	8.70178	8.73595	8.83953	8.93036	8.72054	8.39046	8.53864	8.93796	8.80668	8.65264	8.88388	8.46188	8.93434	8.90439	8.689
KLHL12	7.50419	7.42992	7.27125	7.53507	7.71562	7.57203	6.84553	6.80099	6.98202	6.93847	7.21449	6.75379	6.91556	6.57991	7.36814	6.66663	6.59694	7.41614	7.19247	7.46598	7.3973	7.59822
ADIPOR1	9.04406	8.78222	8.84825	8.88424	9.3184	9.04939	8.89732	8.81245	8.98418	8.92877	9.05928	9.37628	9.31604	9.39502	9.27603	9.26686	9.41019	9.65684	9.48625	9.39748	9.34124	9.43051
MYOG	5.3796	5.37657	6.16722	5.15269	5.59674	6.01317	5.52201	5.40672	5.43955	5.54006	5.56993	5.4518	5.19801	5.48445	5.18409	5.43757	5.87488	6.08446	5.90324	5.3663	5.27736	5.30305
MYBPH	4.4575	3.76317	4.11149	4.49278	4.10444	4.14929	4.31642	4.07253	3.99237	3.97971	4.70115	4.576	4.63537	4.38895	4.78928	5.04403	4.02078	4.56621	4.97595	4.65848	4.47916	4.43504
CHI3L1	3.4511	3.25878	3.51312	2.60476	3.00249	3.86141	3.62243	3.6677	3.61104	3.64578	4.59029	5.6376	5.91423	5.93696	4.48807	4.43143	4.96633	4.79331	3.8346	4.55656	4.44618	5.57934
CHIT1	3.50995	3.99228	4.1364	3.80763	4.70928	3.62903	3.66369	4.43417	4.43696	4.35454	4.65891	4.21048	5.29956	4.72551	4.28286	3.32995	4.45392	4.5032	4.70672	3.56015	3.16229	3.55788
FMOD	8.31258	8.42908	8.27204	8.47737	8.58044	8.36394	8.22668	8.42127	8.44538	8.60118	8.6924	8.87588	8.79382	8.84273	8.87757	8.64336	8.844	9.05398	8.92033	8.79762	8.79455	8.65681
ETNK2	5.53053	5.4853	5.15631	5.76276	5.50882	5.66813	5.22673	5.57455	5.66538	5.44185	5.98635	4.53506	5.15203	5.21191	5.31067	5.37042	5.33609	4.88723	4.74689	4.80713	5.52847	5.16303
REN	3.4284	3.82178	3.7693	3.4665	3.03904	3.84704	3.59518	3.64127	3.71396	3.93267	3.99177	3.50919	4.07761	3.93203	3.61402	3.80838	3.27087	4.05701	4.30423	2.45164	2.6936	3.0089
KISS1	4.35998	3.22746	3.92792	3.56629	3.79733	3.94765	3.52892	3.57657	3.51694	3.90726	3.98378	3.48297	4.18844	4.15249	3.90308	4.30467	3.86715	4.652	4.05347	3.69926	3.62512	3.78188
GOLT1A	3.89911	3.47679	2.95081	3.42627	3.16625	3.65116	3.58608	2.97284	3.89705	3.87816	4.37994	3.79479	4.70562	3.37996	4.14142	3.95204	3.51021	3.61833	3.2773	3.8248	3.63742	3.40612
PLEKHA6	4.80627	4.26394	4.81052	4.99026	4.72929	4.7302	4.87981	4.88189	4.76884	4.80781	3.26432	5.46495	4.89358	4.4507	4.77501	5.35815	4.72543	5.17067	5.37403	4.94479	5.21166	5.23707
PPP1R15B	9.05198	8.91082	8.86664	9.00025	9.17929	9.0356	8.79521	8.72797	8.85951	8.95965	9.1713	8.89513	8.98084	8.99724	9.25573	9.09995	9.08072	9.23305	9.07502	9.49302	9.18308	9.134
TMEM81	7.66354	7.21973	7.30997	7.59012	7.57425	7.39825	7.19312	7.35307	7.273	7.38197	7.47002	6.43741	7.11244	6.89841	7.25419	7.63698	7.61748	7.24661	7.02514	7.52489	7.65988	7.53986
RBBP5	7.67088	7.86728	7.41278	7.8134	7.73251	7.73228	7.20786	7.15603	7.33479	7.61533	7.75645	7.25175	7.07935	7.1806	7.4231	7.65179	7.5188	7.83058	7.45715	7.71248	7.59822	7.78959
DSTYK	8.22829	7.93244	8.21409	8.27448	8.18602	8.03391	7.99009	7.8595	7.94514	8.09127	7.70593	7.77107	7.69587	7.4111	7.91158	8.08956	7.71961	8.00219	8.00152	7.97118	7.98495	7.83272
NUAK2	4.70481	5.2365	4.76081	4.34868	4.33551	3.9093	5.26197	4.89341	5.09121	5.32103	5.46402	6.16587	5.96226	6.5195	5.28751	5.21811	5.26579	5.56398	5.30188	5.09353	4.71997	5.10077
KLHDC8A	3.92326	4.11272	3.72009	3.9504	4.33831	4.36785	4.13245	4.23203	4.62167	4.2342	4.40873	4.30241	4.92497	5.1717	4.04273	4.1748	4.19898	4.18807	4.70342	3.85541	4.16542	3.89307
ELK4	6.33079	6.41064	6.44402	6.36726	6.29468	6.58156	6.16688	6.16713	6.23038	6.45161	5.97313	6.44699	6.10412	5.9596	6.19547	6.35303	6.34429	6.54431	6.26076	6.35051	6.32142	6.6033
SLC45A3	7.19162	7.08788	6.98396	7.24766	7.04717	7.32641	6.83441	6.81566	6.81117	6.6962	6.90587	6.082	6.41441	6.05206	7.5824	7.17786	7.39105	6.77924	6.9574	7.21907	7.30501	7.31943
RAB29	7.3085	6.79451	7.04189	6.99242	7.1755	7.50422	6.79233	6.8306	7.00176	6.96989	6.9214	8.01899	6.88452	7.00369	7.39556	7.04613	7.21093	7.81825	7.95771	7.76958	7.5237	7.72793
SLC41A1	6.90028	6.94512	6.76316	6.69698	6.70545	6.82157	6.66462	6.77708	6.62068	6.84348	6.50854	6.67273	6.22226	6.75737	7.08106	7.04332	7.20112	6.82701	6.97909	7.11891	7.0447	7.02731
PM20D1	5.32654	5.41285	5.93957	5.72107	5.60339	5.28692	5.58913	5.8012	5.58279	5.76563	5.32261	5.41245	6.09255	5.68634	6.24589	5.42461	5.26769	5.69365	5.94827	5.51608	5.43748	5.42868
SLC26A9	4.7467	4.85356	4.57117	5.0396	5.13118	5.01573	4.80068	4.87711	5.55516	4.74862	4.31685	5.14558	4.64779	4.60313	4.85269	4.97855	4.30634	5.00859	5.01113	4.56448	4.39965	4.44281
EIF2D	9.05032	9.02643	8.98254	9.1753	9.41072	9.20694	9.20289	9.31662	9.20855	9.03398	9.32751	8.78814	8.79672	8.84271	9.14188	9.212	9.22102	8.95943	8.78816	8.92708	9.13841	8.92149
IL10	3.83243	3.55716	2.91055	3.55437	2.61421	3.48659	3.34324	3.33857	3.78713	4.00006	2.60775	4.27534	4.34462	4.84152	3.62983	3.65974	3.49517	3.80361	4.1058	4.61336	4.13778	3.83915
FCMR	5.70142	5.29679	4.75732	5.32589	5.36289	5.21818	6.48122	6.27645	6.23597	7.18093	6.63884	8.02813	7.70194	7.57944	6.13588	6.71417	6.3489	6.09353	6.01621	5.60451	5.45797	5.49674
PIGR	2.91882	3.11103	2.94841	2.44563	2.95068	2.74463	2.83094	2.87893	2.81887	2.8557	3.54769	2.654	3.217	3.09203	3.13737	2.82959	2.92492	2.8649	2.88605	2.86795	2.77186	2.79629
FCAMR	5.39534	5.14469	5.19427	6.12236	5.63558	5.49689	5.27696	5.40603	5.14659	5.26378	5.70328	5.24761	5.66093	5.71947	5.19746	5.70748	5.05992	5.58042	5.49894	5.21207	5.54183	5.50088
C1orf116	6.31135	6.13423	6.24308	6.48126	6.53713	7.25988	6.34237	6.45909	6.41318	6.5058	6.47044	6.85997	6.61271	6.43041	5.97231	6.12182	6.33433	6.67926	6.89908	6.03123	6.00075	6.08302
YOD1	5.55002	5.53326	5.74964	5.83389	5.65092	5.86934	6.27534	5.87151	5.68931	5.80321	4.94518	5.22724	6.3291	5.18156	5.76239	5.55494	5.60022	5.73809	5.89513	5.3238	5.35131	5.4953
CD34	6.73686	6.86527	6.44278	6.89879	7.17151	7.31752	7.11897	7.13675	6.9311	7.4028	7.59312	7.83552	7.90593	7.91493	7.65392	7.81844	7.9173	7.20117	7.46655	7.71214	7.53839	7.79438
PLXNA2	7.80014	7.56805	7.19386	7.97133	7.90988	7.78682	7.59376	7.84596	7.32908	7.93346	7.82994	6.99966	7.36133	6.84822	7.73658	7.68071	7.94837	7.3213	7.14317	7.9343	7.82387	7.66846
LAMB3	3.13685	3.60711	4.27458	4.63888	5.12943	4.75616	4.79908	4.04961	4.27005	5.0861	3.39432	4.3421	3.78621	4.6639	4.31792	3.66158	4.17987	3.23448	3.25468	4.46369	4.74158	4.45292
IRF6	4.31194	3.98762	3.72164	4.19689	4.72872	4.74853	3.71486	4.22598	4.25575	3.50507	4.88434	4.16401	3.46782	3.41807	3.7047	4.54041	3.93097	3.86873	4.46525	3.674	3.69404	4.14232
KCNH1	5.01638	4.10071	3.92792	4.66955	4.18578	4.46636	4.5341	4.65868	4.28741	4.47284	4.87719	4.7951	4.58305	4.89585	4.71367	4.27644	3.89223	4.67287	4.2892	3.76652	4.1413	4.29561
RD3	5.01082	4.0014	4.99962	4.93622	4.80845	5.08846	4.78709	4.8508	4.72631	4.69778	4.7391	4.01718	5.13285	4.55082	4.48633	4.84361	4.7752	4.91514	5.1358	4.89634	4.74184	4.48955
SLC30A1	8.90846	8.85344	8.80266	9.03675	8.78373	9.00238	8.88622	8.84249	8.72877	8.86228	8.96479	9.0162	8.47062	8.95855	9.32294	9.08007	9.14061	9.6351	8.69504	9.1193	8.96381	9.00433
INTS7	7.02673	7.10081	6.86539	7.10955	7.40035	6.91654	6.86449	6.79846	7.02969	6.97084	7.23967	7.07031	7.2721	6.94918	6.68409	6.96442	6.91718	7.24439	6.93519	7.06396	7.08556	7.08622
BATF3	6.06693	6.21061	6.06878	5.95777	5.71578	6.5837	6.09718	6.31783	6.03502	5.87453	6.32474	7.12929	6.01292	6.06079	7.33884	7.13245	7.06366	7.55142	6.87749	7.1765	6.70325	6.92581
NSL1	9.09259	8.96165	8.99006	9.02725	9.32399	8.95814	9.03773	8.86964	8.99328	8.98167	9.17774	8.63651	9.12106	8.94995	8.71564	8.84158	8.95254	9.17482	9.03524	8.86058	8.82488	8.77588
SPATA45	3.69823	3.8097	3.59639	3.63374	4.1427	3.93247	4.3496	3.60995	4.12959	3.5257	3.99662	4.02102	3.90348	3.88982	3.84032	3.54837	4.37654	3.99014	3.91612	3.93321	3.71755	3.5829
ANGEL2	7.50681	7.74534	7.66642	7.27936	7.60912	7.51822	7.66624	7.65742	7.47276	7.4766	7.10472	7.25964	6.87519	7.12249	7.40541	7.59309	7.33836	7.4701	7.71929	7.07775	7.15911	7.09202
PTPN14	6.94238	6.97857	7.21878	7.16436	6.63775	6.93676	6.57322	6.52402	6.5286	7.07827	7.1431	6.48852	6.36573	6.1468	6.67658	6.77083	6.79417	6.44483	6.52081	6.72327	6.6749	6.75881
USH2A	2.76939	2.85939	2.84211	2.99964	2.92793	2.83194	2.91572	2.95875	3.10311	2.93791	3.86001	3.03545	3.18444	3.31441	3.00454	3.02113	2.99575	2.92974	2.94872	2.67915	2.67913	2.68078
ESRRG	4.44315	4.92852	5.06896	4.02441	4.10208	4.44778	4.68483	4.79547	4.33317	4.94635	3.44436	4.17769	3.77008	4.15337	4.20269	4.25901	4.48943	3.5501	3.30924	4.90325	5.11585	4.73392
GPATCH2	7.11435	7.22373	7.30171	6.85318	6.75743	6.81847	6.96518	6.83561	6.99766	7.08441	7.15262	7.37139	6.90841	7.0664	7.29682	7.08015	7.10499	7.41588	7.20484	7.16727	7.1816	7.06448
EPRS	9.70506	9.64193	9.46074	9.76198	9.6407	9.98308	9.51663	9.32991	9.67586	9.27258	9.76913	9.27408	9.2696	9.51155	9.52678	9.56901	9.51877	9.75787	9.71085	9.73156	9.59758	9.75716
RAB3GAP2	8.3343	8.45743	8.2446	8.28302	8.28153	8.52762	8.10725	7.85476	8.05449	8.23287	8.35428	7.7755	8.0108	8.0963	8.1196	8.10754	8.37885	8.66559	8.24505	8.26414	8.1925	8.204
DUSP10	6.71085	7.09571	6.90381	6.78393	6.91189	6.56608	7.2	7.13207	7.11308	7.11516	7.07088	7.98334	7.65755	7.71417	7.51058	7.28031	7.5417	7.50113	7.69989	7.19262	7.24011	7.29669
HHIPL2	3.25375	3.38655	3.74839	3.60511	3.66307	3.48281	3.41586	2.98509	3.59754	3.09586	3.7786	3.8358	4.18881	3.68084	3.45085	3.43179	2.72259	2.87852	3.82294	3.82849	3.80614	3.62479
TAF1A	7.24124	6.78267	7.05096	7.29563	7.32026	7.31949	7.02885	6.91794	7.00194	7.04087	7.36773	6.79187	7.02999	6.74633	6.94371	7.02225	6.62358	6.80428	7.16772	7.15384	7.03798	7.0462
AIDA	8.44365	8.81412	8.88545	8.45128	8.34341	8.57346	8.69357	8.90723	8.74724	8.96391	8.42764	8.58425	7.88781	8.5292	8.43813	8.62693	7.87948	7.96893	8.39671	7.7816	7.88995	7.7465
SUSD4	4.79279	5.41338	5.52329	5.88706	6.14261	5.10281	4.98162	5.12715	5.08673	5.47566	4.86901	5.30334	4.99495	5.0291	4.77257	5.44612	5.44124	5.19579	5.35851	5.61679	5.59735	5.81789
CAPN8	3.98111	3.81677	3.53363	4.0619	3.58568	4.11227	4.24762	4.30301	4.39751	3.91754	4.13022	3.87372	4.48504	4.08079	3.82606	3.85199	3.88108	4.22446	4.30076	2.73095	2.80015	2.86164
TP53BP2	6.42184	6.66567	6.23198	6.6975	6.83759	6.80624	6.35715	6.89919	6.60455	7.27105	6.95326	5.70213	6.15366	6.6151	6.89346	6.971	6.90051	5.69652	5.62178	6.79404	6.78652	6.82603
PARP1	8.92386	8.97509	8.66087	8.91693	9.1695	9.03088	8.71392	8.60742	8.82758	8.55202	8.77734	8.74757	8.01765	8.38466	8.87583	8.90083	8.84423	9.28044	8.83211	8.70971	9.03033	8.80202
NVL	6.17846	6.37117	6.26533	6.49372	6.42946	6.2711	5.82056	5.82705	6.02512	6.03017	6.44001	6.01468	6.23014	5.81767	5.6325	6.22118	6.17783	5.68638	5.67476	6.67415	6.59432	6.68678
LBR	6.61107	6.89887	6.70434	6.59101	6.45398	6.51252	6.92291	6.86013	7.05163	6.76661	6.91999	7.14562	6.99873	7.25025	7.1847	7.18909	6.47327	7.05768	7.10556	6.40364	6.11145	6.39656
ENAH	7.54035	7.51643	7.74881	8.01211	7.98833	7.91966	7.50008	7.44215	7.5307	7.56033	7.87338	7.31217	7.30227	7.26021	7.47587	7.5572	7.77148	7.70059	7.22299	7.55191	7.60051	7.53795
LEFTY1	3.37085	3.76725	3.77367	3.88744	4.24486	3.9679	4.1612	4.56045	4.29279	4.4416	4.18028	4.21955	3.88313	4.06712	4.32488	4.57628	3.31637	3.8754	3.07176	3.73451	4.06052	3.69334
PYCR2	8.16313	8.06556	8.0397	8.29364	8.20232	7.9563	8.02017	8.13114	7.97415	7.93846	7.84765	7.87148	7.94091	7.48537	8.2721	8.09253	8.07991	8.34834	7.92288	8.10425	8.07051	8.05255
LEFTY2	3.52033	3.70624	3.19961	4.39718	4.20158	3.49189	3.55031	3.78453	4.46211	4.12912	3.88884	3.55772	3.39693	3.79867	3.17749	4.00924	3.66985	4.14515	3.52925	2.88695	2.8926	3.36223
ACBD3	9.33755	9.43479	9.34095	9.65831	9.62077	9.49801	9.22965	9.22095	9.19126	9.34935	9.37734	9.38197	9.39177	9.03389	9.54657	9.45542	9.61231	9.7678	9.58666	9.63777	9.47588	9.65988
LIN9	5.25612	5.32236	4.9817	5.41543	5.66686	5.67418	5.34302	5.34654	5.46235	5.556	6.09723	5.3812	5.38783	5.5258	5.31224	6.00954	5.45028	5.34507	5.49766	5.31061	5.34437	5.43254
ITPKB	9.68845	9.20913	9.61365	10.3656	9.95374	9.95659	10.0936	9.91336	9.82427	9.90117	8.9761	9.73031	9.72059	10.1853	10.0179	10.2313	10.0197	9.73192	10.1496	9.83998	10.0569	10.5497
CDC42BPA	8.17553	8.34415	8.23133	8.0892	8.30209	8.34462	8.17644	8.09584	8.33806	8.29327	8.69316	7.75482	7.72638	7.88919	8.24159	8.10894	8.33063	7.78384	7.6932	7.93832	8.0537	7.83831
WNT9A	4.93177	4.05614	4.46067	3.94927	4.11988	4.09184	4.53375	4.26794	4.48175	4.76319	3.66208	3.18084	4.4437	4.495	4.34539	4.6235	4.50218	4.83539	4.94896	3.44247	3.3343	3.2184
C1orf35	9.34262	9.18792	9.44313	9.91942	9.89219	9.6237	9.54886	9.57699	9.54212	9.46732	9.83998	8.94697	9.14114	9.02031	9.04755	9.31396	9.08749	8.81154	8.66361	9.10199	9.319	9.13697
MRPL55	6.93028	7.32656	7.38889	7.43913	7.5364	7.59554	6.99644	7.09273	7.27	6.99876	7.48657	6.47008	6.9681	6.56132	7.35835	7.30605	7.25825	7.26859	7.18097	7.12647	7.06546	7.19418
TRIM11	3.85086	3.78982	3.53113	4.24767	4.65526	4.33147	4.5507	5.11071	4.45819	4.37841	4.0254	4.2023	4.70241	4.73171	4.45238	4.10769	4.33993	3.99998	3.23889	4.01164	4.3526	4.28454
TRIM17	10.5483	10.8582	10.9161	10.0903	10.688	10.4287	10.7903	10.8252	10.9421	10.686	10.043	10.5509	10.1167	10.0088	10.6708	10.5819	10.4757	10.1022	10.6689	10.1985	10.4187	10.4187
HIST3H3	3.70774	3.02776	3.88753	4.29112	4.35718	3.52575	3.96496	3.8455	4.6063	4.22162	4.40809	3.69398	4.89129	4.3798	4.17882	3.57337	4.24372	3.96314	4.09014	3.67937	3.0246	3.67296
HIST3H2A	4.02083	4.5107	3.44179	5.60294	4.70208	5.51661	4.56696	4.43262	4.55265	4.58565	4.32994	3.60444	4.05776	3.52692	4.68501	5.09793	4.16855	3.91506	4.47425	4.24478	4.10233	4.14401
CCSAP	6.25163	6.24123	5.88976	6.08654	5.9558	5.92173	6.5495	6.68083	6.46629	6.45291	6.30292	6.83546	5.73212	6.1495	6.20187	5.87789	6.09433	5.87415	5.88752	5.28217	5.4708	5.27179
ACTA1	7.83041	7.01361	6.74013	7.83215	7.16461	7.30053	7.7081	7.74579	7.72187	7.65989	7.18793	8.23174	7.75364	7.57136	8.04633	8.47744	7.35919	7.94998	8.23888	7.76481	7.80466	7.8409
NUP133	8.70655	8.90874	8.94394	9.0074	8.81866	8.91025	8.44734	8.46531	8.45288	8.61977	8.87106	8.13583	8.14486	8.30097	8.71277	8.66274	8.4448	9.06956	8.58809	8.52416	8.52259	8.57561
ABCB10	6.11087	6.34925	5.89046	5.97363	5.92416	6.23446	6.33629	6.28075	6.36938	5.98143	6.19792	6.59893	5.97276	6.76224	6.00661	5.87411	6.22192	6.25898	5.7437	6.26449	6.13487	6.29105
TAF5L	7.08655	7.13147	7.53075	7.29997	7.34895	7.54798	8.08123	8.06711	8.09712	7.74328	7.00963	6.82208	7.58866	7.40445	6.71871	7.86289	7.98639	7.48313	7.6048	7.01777	6.85825	6.956
C1orf198	6.4517	6.78816	6.93362	6.7735	6.53975	7.11364	6.47089	6.23592	6.78089	6.60524	6.98416	7.31592	6.92226	6.54308	6.8358	6.79129	6.97721	6.80679	6.77218	7.43747	7.27913	7.53396
TTC13	7.01649	7.1598	6.66111	6.9017	6.94459	6.7808	6.75116	6.99269	6.81628	6.89627	7.39994	7.81121	7.43371	7.07331	6.92958	7.17961	6.9321	7.07383	7.14022	7.26749	7.3345	7.23867
EXOC8	9.41817	9.82659	9.17201	9.98951	9.94647	9.69136	9.75847	9.80762	9.79741	9.5858	9.96141	9.38989	9.22646	9.10519	9.66285	9.79736	9.44995	8.89827	8.93687	9.54999	9.60236	9.62036
EGLN1	9.00468	9.06948	9.0758	9.04067	8.83957	9.09166	8.83911	8.82571	8.74879	8.90659	9.10386	8.36656	8.71848	8.80026	9.0177	8.86604	8.64867	9.01298	8.88591	8.92027	8.92578	8.84906
SIPA1L2	5.86353	5.57817	5.37326	4.20211	5.46128	5.2196	4.90152	4.78973	5.51172	5.55935	6.03696	6.16655	6.27867	6.1542	6.42118	5.80499	5.48774	6.46882	5.45561	6.0145	6.15973	6.16627
PCNX2	6.81093	6.93448	6.83788	6.96777	6.63432	6.89969	6.91797	6.9614	6.76904	7.15662	6.82726	6.77517	6.89551	6.60327	6.98873	6.77264	7.17727	6.64547	6.44796	6.80401	7.10151	6.70431
TARBP1	6.75513	6.95704	6.33801	6.46132	6.35971	6.64131	6.50564	6.75341	6.32717	6.30446	6.57148	6.84105	6.74701	7.06582	6.60332	6.16986	6.65682	6.61758	6.73532	6.71343	6.85136	6.65224
IRF2BP2	8.78815	8.85015	8.76267	8.87809	9.09362	8.77851	8.81356	8.92768	8.75739	9.25456	9.01926	8.7914	8.68916	8.48204	9.03128	8.86508	9.1219	8.47193	8.50567	8.66645	8.81046	8.72144
TOMM20	12.5013	12.4988	12.5891	12.8062	12.972	12.979	12.7698	12.7758	12.7212	12.6835	13.0093	12.5766	12.2883	12.3948	12.5507	12.5912	12.6267	12.2425	12.1198	12.6029	12.7635	12.5865
RBM34	10.2102	10.1175	10.0734	10.0802	10.2504	10.2626	9.96489	9.7865	10.0631	9.9507	10.3598	9.84534	10.1184	9.75604	9.98134	10.1888	10.3221	10.2671	10.2047	10.2053	10.1289	10.3091
ARID4B	10.7525	10.9924	10.9053	10.7185	10.7801	10.7836	10.8702	10.9211	10.8466	10.9132	10.9121	10.7001	11.007	10.8957	10.6707	10.7362	10.8581	10.7965	10.4599	10.6895	10.7353	10.7194
GNG4	6.67866	6.55205	6.41449	7.01085	6.83687	7.23026	5.87055	5.63781	6.06909	5.22537	6.09933	5.4321	5.7649	5.70734	6.19682	5.935	5.66867	7.7131	6.99597	6.72763	6.85937	6.855
LYST	8.50047	8.59806	8.66033	8.1698	8.22333	8.22895	8.34409	8.38369	8.22156	8.55	8.5447	8.96904	8.62884	8.77698	8.5931	8.6146	8.49159	8.88497	8.40815	8.64624	8.63892	8.53461
NID1	8.07466	8.23514	8.33368	8.16984	8.41708	8.27059	7.93679	8.15528	7.89875	7.78118	8.16568	8.34828	8.38569	8.38186	8.07695	7.86425	7.825	8.52958	8.09137	8.49334	8.70553	8.58354
ERO1B	7.75012	7.83803	7.73627	7.3927	7.47135	7.32464	7.49492	7.62061	7.57076	7.52856	7.80461	7.65939	7.56897	7.78017	7.84024	7.53399	7.59318	7.57994	7.75867	7.85893	7.8281	7.8206
HEATR1	7.52496	7.46802	7.37668	7.50394	7.32782	7.41563	7.0769	7.11735	7.20272	7.39565	7.61403	7.20454	7.10606	7.24306	7.44425	7.51543	7.58585	7.3048	7.41747	7.61477	7.64038	7.49153
GREM2	6.26111	5.93932	6.66643	6.37813	6.11178	5.96007	6.18474	6.17513	6.00409	6.29974	5.83606	6.34467	6.2628	6.343	6.11887	5.93881	6.24581	6.16927	6.46862	6.2834	6.38397	6.40844
RGS7	2.69577	3.35007	4.19974	3.51628	3.11919	3.27716	3.50678	3.0252	3.26747	3.02822	2.91179	3.82699	3.48016	3.58279	3.11093	3.20428	3.41107	3.5298	2.94527	4.53616	3.42094	3.67814
OPN3	6.77036	6.64853	6.41698	7.03294	6.7669	6.5627	6.64649	6.65747	6.82785	6.85454	6.19544	7.54025	6.99534	6.45919	6.59299	7.10182	6.52089	6.802	6.98339	7.08942	7.04553	6.89327
CHML	8.54647	9.06723	8.73793	8.49282	9.1524	8.84913	9.00057	9.03648	8.99154	9.07533	9.00306	8.83611	8.92266	8.66697	8.79061	8.58036	8.97152	8.29779	8.2219	8.7403	8.82847	8.82971
MAP1LC3C	5.4831	5.82606	5.09624	6.70581	5.78853	5.98233	5.50366	5.72582	5.55599	5.68716	3.88806	4.47788	4.87224	4.76157	4.91093	4.38209	5.3604	5.68023	5.68051	4.40936	4.8023	4.84668
PLD5	4.0992	4.51867	4.37335	4.9896	5.35989	4.82524	4.67757	4.7583	4.32934	4.63219	5.46639	4.37582	4.0593	4.20962	4.90757	4.82886	4.22304	5.50547	4.30517	4.08627	4.05129	3.62548
AKT3	8.87786	8.89899	9.16431	8.74425	8.86872	8.85938	8.77049	8.98015	8.9044	9.06636	9.19785	9.10355	8.66163	8.82718	8.7309	8.86362	8.90457	8.72428	8.69254	8.83321	8.74569	8.69761
HNRNPU	8.48795	8.40392	8.5671	8.49689	8.6339	8.56048	8.43621	8.36101	8.4351	8.55615	8.71501	8.44467	8.51116	8.4966	8.50034	8.84054	8.73125	8.57774	8.53417	8.57877	8.54594	8.72664
SMYD3	7.17277	7.18398	6.94574	7.21428	6.94637	7.26697	7.12821	7.12703	7.17514	6.99459	6.7539	6.71239	6.6901	7.04318	7.18712	7.34965	7.37804	6.87724	7.01339	7.32644	7.33052	7.45013
TFB2M	8.30299	8.4601	8.34841	8.93025	8.68633	8.67708	8.1735	8.04777	8.26988	8.27068	8.58231	7.45521	7.9547	8.48769	8.49656	8.37782	8.54575	8.61653	8.49323	8.64739	8.54006	8.51975
ZNF669	9.16985	8.99522	9.07775	9.30702	9.63567	9.21183	9.15417	9.25394	9.06133	9.18015	9.27239	8.77827	8.80086	8.74178	9.26349	8.97548	8.7964	8.71707	8.9136	8.83916	9.00172	8.88313
C1orf229	5.2936	5.22897	5.39837	5.98045	5.79117	6.05546	5.9577	5.71534	5.33301	5.62402	5.66152	5.40327	5.59176	4.58456	5.1254	5.52226	5.87362	5.62416	5.78716	4.59251	4.56407	4.87235
ZNF124	8.08372	8.97705	8.44169	8.07269	8.24688	8.49955	8.36811	8.4944	8.32073	8.52011	8.18962	8.33976	8.44404	8.62752	8.28382	8.6329	8.35924	8.71245	8.95507	8.10798	8.15823	8.20734
ZNF496	6.65381	6.41811	6.90169	6.70793	7.0177	7.00216	6.67706	6.66541	6.7466	6.88204	6.39525	6.05682	6.74579	6.63277	6.80267	6.97576	6.69982	6.90788	7.02443	6.32259	6.26798	6.50803
OR2B11	5.2473	5.45654	5.3639	4.8616	5.06123	4.58511	5.3096	5.13763	5.013	5.27695	5.29169	5.654	5.47832	4.78691	5.04377	4.99546	5.64782	5.33852	5.18236	5.07395	5.08101	4.94454
OR13G1	3.7176	3.39298	3.68708	4.34176	3.3475	3.76566	4.10638	3.88754	4.09178	3.95713	3.72226	3.61371	4.72806	4.20669	4.00241	3.90789	3.8007	4.07626	4.10714	3.49471	3.38207	3.66872
OR6F1	6.67388	5.80027	6.26731	6.58447	6.76405	6.15858	6.4155	6.50134	6.47258	6.40666	4.36497	6.31785	6.63574	6.26223	6.58473	5.80466	6.24201	6.27051	7.11832	6.56236	6.53123	6.68359
OR1C1	2.50896	2.69786	2.7395	2.7776	3.73178	2.63305	4.41146	3.21793	2.61401	2.43228	2.68369	2.71732	2.93915	3.0702	3.67992	2.69568	3.34215	2.38609	2.65891	3.22387	3.01638	3.20538
OR14A16	4.50454	4.55345	3.83786	4.36572	4.22595	4.48886	4.67889	4.82044	4.73336	4.74795	4.02529	5.3655	4.27771	4.93904	4.00382	4.25599	4.34131	4.47767	4.39174	4.02887	4.00511	4.3953
OR11L1	3.16416	2.35417	2.52742	2.5282	2.23868	2.15614	2.38889	2.43476	2.37735	2.41255	4.06871	3.35504	2.2367	2.33581	3.15885	2.09653	2.80446	2.41319	2.43341	2.65245	2.45335	2.27622
OR2T33	3.27349	3.6578	3.0669	3.68962	3.5941	3.25033	3.0251	3.67026	3.19635	3.54401	1.81214	4.1823	3.23697	3.45079	3.46739	3.30075	3.30692	3.99107	3.76816	3.78693	3.90975	3.8595
OR2T12	5.90104	5.59503	5.26324	5.90998	5.7861	5.62787	5.46135	5.47767	5.42583	5.99959	4.65318	5.71331	5.26047	6.67539	5.99858	5.40903	5.08164	5.93938	6.57076	5.97207	5.90919	5.99408
OR2M7	3.73924	3.77177	3.14269	3.52809	3.59287	3.73768	3.3595	3.01186	3.12124	3.93429	3.8618	3.1378	4.13141	4.0019	3.62646	5.02147	3.28588	3.12373	3.05255	4.52441	4.40262	4.50515
OR2T10	2.71629	2.75086	3.74794	3.14652	3.48229	3.29253	3.3337	3.11763	3.05504	3.39595	3.67254	3.87869	4.08993	3.93032	3.96448	2.8611	2.91197	4.00302	3.13303	3.25961	3.40428	4.26026
OR2T27	4.11774	3.68294	3.96337	3.79436	3.75119	3.81373	4.39723	4.0868	3.95497	3.81504	3.71769	3.61428	3.6182	3.54099	4.04288	4.3304	3.60594	4.40442	3.83559	2.95055	2.78537	2.84359
OR14I1	1.92656	2.47872	2.41906	2.50383	2.0764	2.3009	2.03178	2.07758	2.02026	2.0554	1.88851	2.75891	2.81774	2.51054	2.14828	2.14707	2.60559	2.4297	3.01375	2.64184	2.91641	3.26743
SH3BP5L	5.34829	4.8838	5.48478	4.81814	4.96865	4.90827	4.70539	4.871	4.84359	4.66831	5.55981	4.89667	4.9005	4.80367	4.53885	5.28445	4.85748	4.88774	4.94681	5.10913	5.11236	5.07504
ZNF692	6.48359	6.57295	6.55905	6.43542	6.25863	6.404	6.43004	6.49905	6.04887	6.16102	6.54265	6.55937	6.07686	6.25231	5.7047	6.03655	6.1459	5.95265	6.03025	6.30579	6.33309	6.42252
ZMYND11	9.14555	9.18153	9.04061	9.21416	9.06303	8.97563	8.97843	8.90706	8.91005	9.01809	9.21503	8.37615	8.75254	8.56335	9.0227	8.8949	8.86036	8.70501	8.44193	8.85699	8.90717	8.76215
WDR37	6.79593	6.90005	6.60608	6.437	6.75312	6.60421	6.74186	6.66862	6.82556	6.84351	7.22383	7.0883	6.70549	6.56849	6.74162	6.75178	6.65164	6.30794	6.12665	6.6412	6.802	6.71843
AKR1E2	6.72188	6.72978	6.99219	6.74289	6.8156	6.83378	6.31641	6.34614	6.43151	6.42434	6.37869	5.65525	6.00178	5.73071	6.31111	6.47968	6.16968	6.16771	6.54023	6.37274	6.37315	6.36792
NET1	7.69892	7.88632	7.58034	8.3576	8.20022	8.2638	7.96719	7.6849	8.18474	8.39458	8.6118	8.512	8.52862	8.56926	8.42064	8.5305	8.36682	8.31026	8.16113	8.2326	8.41237	8.32396
FBH1	6.45751	6.47302	6.19362	6.35663	6.72321	6.32812	6.45799	6.52754	6.20444	6.48673	6.55012	6.46524	6.5549	6.16905	6.39936	6.47343	6.21321	6.2581	6.13103	6.61585	6.55778	6.48695
RBM17	8.35668	8.60513	8.23719	8.63316	8.50478	8.27849	8.47311	8.53875	8.37914	8.52065	8.73515	8.53027	8.15505	8.28916	8.35231	8.37593	8.61365	8.46063	8.42502	8.75291	8.73875	8.88529
PFKFB3	7.79082	7.72203	8.04228	7.42181	7.3469	7.66647	7.8639	7.83382	7.77305	7.73238	7.85005	8.0107	7.70773	8.12233	8.19319	7.98935	7.92027	8.06364	8.12583	7.88432	7.42022	7.59286
ATP5F1C	12.2467	12.2281	12.3184	12.2834	12.4453	12.311	12.098	12.0798	12.0833	12.1405	12.4649	11.9322	11.806	12.0517	12.2477	12.2829	12.2817	12.2621	12.107	12.2972	12.3287	12.3549
TAF3	7.46905	7.12984	7.22427	7.20888	7.38957	7.68223	7.70972	7.70599	7.61908	7.52515	7.51019	6.92498	7.47606	7.05812	7.75119	7.61286	7.52711	7.52518	7.09055	6.98277	6.91135	6.8322
CELF2	7.22855	7.10549	7.34102	7.01827	7.30019	7.31855	7.10089	7.39822	6.91137	7.25107	7.51328	8.17301	8.06514	8.10173	7.54302	7.32768	7.49502	7.95956	7.59777	7.9587	8.05333	7.79131
PROSER2	4.34519	4.75604	4.77388	4.94259	4.86632	4.57109	5.13474	5.32957	4.7847	4.83842	5.02911	4.45817	4.81802	4.48184	4.9339	4.32567	4.56692	4.02552	4.04497	4.23367	5.0714	4.57351
DHTKD1	7.57546	7.03101	7.21141	7.0521	7.20909	7.1252	7.19102	7.04656	7.17716	7.1409	7.37113	7.41324	7.09727	6.91881	7.35768	6.91225	7.16394	7.36721	6.99542	7.15068	7.2913	7.22784
SEC61A2	6.05576	5.99705	5.65191	5.80816	5.66684	5.63675	5.39489	5.40034	5.47926	5.99052	5.98882	5.62893	5.09959	5.38352	5.79445	5.99581	5.53926	5.7202	5.41711	5.77263	5.67887	5.74302
CDC123	10.8736	10.792	10.9425	11.0461	10.9211	11.0167	10.828	10.8038	10.8509	10.6991	10.9028	11.0545	10.7352	10.8958	10.8461	10.8584	10.607	11.2199	11.0245	10.9361	10.9799	11.0203
OPTN	6.86589	7.00484	6.7621	7.06497	7.15092	7.10695	6.47877	6.45488	6.72562	6.74308	6.73722	6.41331	6.83072	6.62519	6.66033	7.01142	6.86275	6.76894	7.03426	7.11747	7.27789	7.33956
MCM10	3.69341	3.4702	3.76308	3.22361	3.48391	3.52592	3.33408	3.18007	3.10141	2.88827	3.60068	4.41913	3.55809	4.01745	3.594	3.5093	3.69101	3.83388	4.57068	4.67101	4.06569	4.19912
HSPA14	8.91602	9.19538	9.2639	9.26005	9.24517	9.28203	8.7195	8.63589	8.68693	9.00274	9.17108	8.8625	8.51796	8.10914	8.91012	8.78848	9.06725	9.20512	8.83382	9.16117	9.14897	9.21364
SUV39H2	5.66085	5.13848	5.87808	5.79186	5.74496	6.10732	5.64316	5.41875	5.80929	5.64094	5.92127	5.40142	5.43229	5.47312	5.62198	5.79789	5.38538	5.67775	5.6545	5.77582	5.65977	5.6806
MEIG1	3.85276	3.81885	3.51586	3.59417	3.98707	4.09835	3.71011	3.44906	3.92259	3.30886	4.74311	3.87762	3.49649	3.82852	3.54739	4.11229	3.15644	3.94093	3.25288	3.62032	3.74536	3.78757
OLAH	2.51	3.03662	2.63626	3.15263	2.40613	3.19862	2.71801	3.07589	2.6447	2.18402	2.64755	3.62864	2.7979	2.85172	2.46654	2.80878	3.00945	3.44157	2.24754	3.31201	2.92288	3.42683
PTER	7.30478	7.10121	7.44065	7.72876	7.86241	7.89606	7.51652	7.28068	7.72427	7.4499	7.86076	6.95094	7.68908	7.49257	7.68067	7.63444	7.68494	7.79273	7.33926	7.49561	7.36266	7.36902
VIM	13.8436	14.0027	13.8429	13.8999	13.8553	14.0122	13.7271	13.7563	13.6712	13.7805	13.9054	13.4937	13.3398	13.4175	13.7066	13.6565	13.7516	13.8101	13.5744	13.5027	13.7762	13.6547
STAM	8.41682	8.46362	8.49354	8.67064	8.76382	8.65098	8.30902	8.25137	8.52104	8.53126	8.74911	8.42209	8.10036	8.26496	8.26597	8.08954	8.30451	8.06466	8.20696	8.52283	8.58656	8.59286
SLC39A12	3.12237	2.82202	3.12764	3.2267	3.14663	3.1193	2.9378	2.63506	3.01812	3.29233	2.71112	3.20031	2.94091	3.15146	3.03764	3.14473	2.87487	2.65474	3.86472	2.791	3.40649	3.3624
CACNB2	5.50016	5.6806	5.3537	5.91473	6.14583	6.34033	5.21363	5.67412	5.31182	5.94134	6.52894	5.47014	5.09877	5.30188	5.58325	5.75557	6.45338	6.9265	4.94355	5.38985	5.583	5.42366
PLXDC2	11.7536	11.7913	11.7008	11.62	11.5211	11.5799	11.2565	11.4199	11.1535	11.6778	11.5693	11.1609	11.0288	11.1824	11.4622	11.503	11.4383	11.8694	11.462	11.3686	11.5078	11.3534
MLLT10	7.5133	7.60551	7.7234	7.62973	7.80379	7.68382	7.4463	7.65601	7.59873	7.64586	7.95069	7.66504	7.20378	7.6602	7.48303	7.43367	7.3519	7.11676	7.09287	7.64255	7.79403	7.50569
SPAG6	2.87805	2.94879	3.24284	3.00734	3.19734	3.42275	2.66225	2.25318	2.19702	2.23146	2.66794	2.31591	2.66474	3.55183	2.76216	3.02987	2.84949	3.19173	4.21718	3.86659	3.67939	3.92243
ARMC3	2.79852	2.29249	2.7401	2.38669	2.81959	2.9837	2.19362	3.12665	2.59027	3.02354	3.45011	3.25982	3.67765	2.69697	2.72965	3.0769	2.84342	2.24714	2.26606	3.29133	3.38465	3.47853
MSRB2	9.45421	9.80566	9.86843	9.612	9.69372	9.77281	9.59027	9.51105	9.54001	9.46801	9.87938	9.18482	8.8685	8.8655	9.48466	9.35536	9.5383	9.34225	9.07526	9.34106	9.41555	9.43747
KIAA1217	7.12223	7.01472	7.06457	7.20218	6.96257	7.26412	6.53228	6.74101	7.16512	6.92487	7.03208	6.69968	6.308	6.49776	6.60891	6.5431	6.75764	7.0164	6.531	6.87719	6.75536	6.91386
THNSL1	5.66773	5.83948	5.72589	5.79276	5.78294	5.75285	5.68838	5.5448	5.68568	5.53512	6.28441	4.29951	4.41211	4.66813	5.39967	5.26874	5.26842	4.60665	4.79766	4.75439	5.08161	4.80034
GPR158	5.62728	5.90888	5.87933	5.27557	4.76036	4.98582	5.14975	5.21297	5.09829	5.68761	5.36198	4.8128	4.95942	4.55312	5.13823	5.15103	4.94024	4.7726	5.0737	5.06559	5.18606	5.04742
GAD2	4.04595	4.13373	4.31593	4.06774	4.32129	4.31875	4.70781	4.2466	4.67892	4.55062	4.9146	4.5829	5.22527	4.75143	4.42584	4.18664	4.49025	4.44857	4.39236	4.11219	3.75076	4.00473
APBB1IP	4.40902	4.34729	4.53763	4.51791	4.74419	4.13039	4.60086	4.84709	5.01415	5.4816	5.55481	7.24972	7.18195	7.23694	5.71216	5.62408	5.8045	6.41892	5.82597	6.25061	5.86233	6.01253
MASTL	7.64908	7.50187	7.29914	7.44213	7.23578	7.29391	7.05908	7.15324	7.05731	7.08276	7.41576	7.47727	6.83611	7.27201	7.59586	7.65839	7.7252	7.36861	7.83786	7.87514	7.74817	8.05583
RAB18	9.73506	9.76512	9.66814	9.93851	9.94094	9.88233	9.7469	9.62493	9.81552	9.72139	9.82902	9.46835	9.5853	9.66556	9.8452	9.81929	9.97821	10.0232	9.91272	9.9195	9.85006	9.89966
WAC	9.37718	9.42702	9.55792	9.56783	9.51718	9.5811	9.16748	9.025	9.2416	9.28704	9.39444	9.17051	9.21346	9.0324	9.24392	9.37116	9.21633	9.94202	9.55339	9.13806	9.2186	9.22323
BAMBI	12.7518	12.7269	12.761	12.8714	12.8368	12.8646	12.6331	12.686	12.5746	12.7319	12.9888	11.7293	11.6592	11.7559	12.6481	12.6199	12.5498	12.8081	12.3794	12.4274	12.6777	12.5529
ZEB1	7.09583	7.52331	7.09426	7.03611	7.39421	7.17407	7.56006	7.33092	7.67561	7.53576	7.58073	7.99807	7.90068	8.18157	8.00911	8.14761	7.7505	7.75535	7.70003	8.10543	7.89081	8.03819
CCDC7	6.10326	6.36976	6.16645	6.09281	6.25345	5.97507	5.55925	5.92794	5.48187	5.72875	5.83721	5.08759	5.41767	5.89042	5.69629	5.6542	5.63896	5.72444	5.42315	5.94944	6.02754	6.16419
CREM	7.25347	7.45059	7.28085	6.86425	6.89205	7.30549	7.34334	7.19674	7.52099	7.17864	7.57613	7.54968	7.99853	7.7526	7.55716	7.64995	7.74255	7.82996	7.58518	7.83018	7.5962	7.74061
CCNY	7.63581	7.75585	7.76584	7.92595	7.69962	7.58846	7.47332	7.51389	7.50461	7.61743	7.83397	7.12187	7.63253	7.57145	7.52826	7.54447	7.52179	7.41475	7.27218	7.87412	7.88546	7.86398
ANKRD30A	3.43858	2.85807	2.71332	2.23336	2.93705	2.66071	2.72134	2.49541	2.25322	3.04265	1.98372	2.91005	2.34043	2.95934	2.37745	3.3249	3.10673	2.70536	3.91093	2.75884	3.47593	3.17415
ZNF37A	7.71254	7.72968	7.24387	7.57718	7.62346	7.91091	7.50383	7.42102	7.66084	7.64646	7.75186	7.57064	7.08101	7.13407	7.78863	7.71025	7.63028	7.27862	7.35351	7.66424	7.77763	7.62762
RET	3.71631	3.90316	3.82286	3.89876	3.21604	3.96911	3.82842	3.90504	3.82927	3.4297	3.58771	4.10087	4.17308	3.40939	3.54943	3.44405	3.90245	3.91808	4.11767	3.20134	3.29071	3.62642
FXYD4	6.61533	6.41756	6.83098	6.31028	6.44761	5.88574	6.26729	6.27114	6.08882	6.49292	6.41713	5.96153	5.71003	6.68362	6.82514	6.32676	6.22325	6.18081	6.76282	6.14147	6.11625	6.15702
ZNF485	6.6392	6.17793	6.25676	6.64045	7.38875	6.65362	6.82717	6.74786	6.6626	6.86605	6.01494	7.19002	6.01076	6.22873	6.82776	6.70804	6.54187	6.47522	6.68205	6.63345	6.25239	6.72935
RASSF4	7.22936	6.78576	7.48687	7.12343	7.19029	7.08644	6.98847	7.24763	6.79583	7.27599	7.42618	8.05201	7.89419	7.76405	7.34598	7.30188	7.14761	8.06201	7.47287	7.44737	7.48411	7.3461
WASHC2C	6.51381	6.0546	5.84637	5.59561	6.22915	6.1298	5.87226	6.10415	5.76445	6.30763	6.19652	5.97213	6.06141	5.89234	6.22668	6.31273	5.75807	5.74416	6.20214	5.8273	5.863	6.42873
GPRIN2	6.66647	6.39651	6.78414	6.5265	6.76651	7.35255	6.25495	6.32166	6.07859	6.35983	6.06035	5.86994	5.39651	6.79249	6.0638	6.50425	6.86647	6.67406	8.0523	5.78037	6.15477	6.07758
MAPK8	7.25111	6.98858	7.21964	6.8715	6.88686	6.71166	6.47756	6.44388	6.56042	6.77624	6.78017	5.99023	6.36035	5.50694	6.58857	6.8989	6.79174	6.93492	6.56103	6.41299	6.37775	6.49945
WDFY4	4.24076	4.5811	4.37261	3.97731	4.15014	4.59211	5.21154	5.03222	5.26343	5.26129	5.02406	6.4249	6.236	6.03424	5.78221	5.35384	5.3117	5.07228	5.45135	5.29636	4.9816	5.34507
C10orf53	2.6581	3.08753	2.94724	2.85274	3.0848	3.01042	3.19952	2.51163	2.85022	2.9455	4.08882	2.5315	3.72611	3.88899	3.45108	3.14385	2.6654	2.51216	3.47505	2.82775	3.19837	3.55374
CISD1	6.92049	7.00238	6.80448	6.91058	6.90005	6.91088	6.43302	6.47315	6.52221	6.9808	7.09531	6.03102	6.96101	6.56514	7.09647	6.95011	7.3075	6.97664	6.89973	7.46836	7.24822	7.71375
UBE2D1	8.05819	8.24519	7.62876	8.08834	8.02362	7.49342	7.70279	7.6957	7.87351	7.93894	8.27777	8.67857	8.71751	8.98064	8.3009	8.36931	8.25976	9.18044	8.65469	8.79096	8.6033	8.70981
TFAM	8.7233	8.57877	8.76092	8.65553	8.82245	8.6733	8.44184	8.18101	8.40844	8.71253	8.79136	7.5964	7.9515	8.51506	8.54524	8.48191	8.54433	8.44339	8.23294	8.54524	8.51873	8.60253
PHYHIPL	2.85076	3.0721	3.50649	3.49371	3.54632	4.11392	3.08711	3.13266	3.45893	3.11061	4.57648	2.71577	3.10614	3.1176	3.12079	3.19829	3.64381	3.08232	3.10241	3.05883	3.14459	3.0506
CDK1	6.3271	5.27542	5.34746	5.63746	5.08395	5.42473	5.01172	5.16509	5.05048	5.33381	5.63505	5.32657	6.12832	5.19253	5.50548	5.82743	5.09759	5.66638	6.39277	5.96368	6.01271	5.89613
CABCOCO1	8.48853	8.90993	8.91172	9.02635	9.21598	9.10414	8.39952	8.19664	8.53842	8.14103	8.56689	6.2564	6.65923	6.78749	7.84924	7.98536	8.10447	7.66859	6.87784	7.56195	7.96828	7.75426
ARID5B	9.82604	9.97407	9.86768	9.82298	9.83292	9.94137	10.1017	10.027	10.0932	9.59781	10.1241	9.32764	9.76992	9.54591	9.85432	9.9174	9.97203	9.83151	9.41273	9.69273	9.9079	9.73371
ZNF365	5.05389	5.29691	5.11237	6.08487	5.4616	5.20911	4.85499	4.6877	4.87699	4.64867	4.81574	4.11692	4.47747	4.84303	4.62779	4.48521	4.19765	5.49153	4.75379	4.90488	5.06693	5.24234
REEP3	10.5864	10.6324	10.7264	10.6096	10.7945	10.7239	10.394	10.4702	10.3169	10.2602	10.5076	10.0906	10.5988	10.3472	10.6787	10.6671	10.6567	10.7236	10.7868	10.8721	10.7334	10.8781
LRRTM3	5.05007	4.59572	5.13353	6.47236	6.9011	6.37244	4.90588	5.14784	4.77944	6.56049	6.34917	3.9016	3.79846	4.43018	4.43872	4.58126	4.70163	4.10899	3.71815	4.48721	4.71402	4.55208
SIRT1	8.56979	8.27505	8.13552	8.39432	8.14434	8.39807	8.1917	8.07806	8.29973	8.12584	8.44796	7.70962	7.85054	7.76524	8.48016	8.03879	8.34491	8.48432	8.08672	7.8379	7.96378	7.82885
MYPN	4.62099	4.13453	4.6213	4.74333	4.38991	5.1263	4.64976	4.31927	4.49339	4.49442	4.79685	3.85604	4.58545	4.28902	4.47787	4.51774	4.16843	4.2005	4.50836	4.32079	4.03527	3.93648
HNRNPH3	12.0925	12.1602	12.1419	12.2301	12.3302	12.3431	11.9108	11.7971	12.0655	12.0588	12.1791	11.891	11.8901	11.6921	12.0609	12.2679	12.2026	12.3654	11.9137	12.3188	12.3028	12.404
TET1	6.91651	6.75049	7.02855	7.10146	7.18694	7.45815	6.82105	6.97002	7.08609	6.80125	7.06088	5.32864	5.95454	5.48042	5.79468	5.97854	6.2267	5.20624	5.47883	5.99188	6.4092	5.84087
STOX1	3.82129	3.76707	3.35119	3.91536	3.56992	3.64848	4.09925	3.00372	4.54276	3.44509	4.5272	4.98318	5.16165	3.45534	4.17459	3.56909	3.71972	3.80121	3.14854	4.17755	4.45094	4.08885
DDX50	9.81378	9.77359	9.69202	9.84715	9.91779	10.0117	9.6262	9.43141	9.75614	9.59787	9.90981	9.61824	9.398	9.50016	9.7302	9.61872	9.53626	9.90996	9.96056	9.5981	9.53659	9.70602
KIF1BP	9.26666	9.44034	8.93275	9.45642	9.54072	9.50471	8.98463	9.07448	9.14308	9.10115	9.36305	8.37274	8.77479	8.62984	9.30806	9.03029	9.12865	9.21237	8.38408	9.02316	9.1566	9.14013
VPS26A	10.0529	10.1567	10.0233	10.226	10.409	10.1908	9.90482	9.76572	10.0933	10.1246	10.3049	9.82474	9.84682	9.68685	10.0433	9.91841	9.87528	10.0793	10.0172	9.95116	9.96368	9.99702
HK1	4.4932	4.3368	4.12934	3.69267	4.10277	4.10718	4.18939	4.23801	4.17716	4.21447	4.22644	4.28913	4.41551	5.11451	4.38777	4.48994	4.70347	4.24241	4.26384	4.85592	4.32053	4.36063
COL13A1	5.20539	4.87529	5.41585	4.96861	4.94704	5.37878	5.11087	5.3647	4.96259	5.07857	5.20457	6.24487	5.32244	5.71195	4.77224	5.31938	4.64909	4.98898	5.13845	6.59506	5.22217	5.14155
EIF4EBP2	10.8836	10.8257	10.8244	10.9143	10.9669	10.8528	10.7499	10.9437	10.6174	10.8293	10.9121	10.4307	10.4412	10.3625	10.7879	10.7176	10.8258	10.6318	10.1315	10.6274	10.6923	10.7828
ADAMTS14	5.63577	4.93918	5.31087	4.91252	5.22427	4.99312	5.47685	5.46721	5.26998	5.4084	4.04324	5.73401	5.73039	5.55505	5.45513	5.53266	5.02648	5.78375	5.28852	5.29891	5.29093	5.52882
UNC5B	9.62707	9.49379	9.46409	9.34285	9.40913	9.5593	9.37188	9.88927	9.1399	9.77261	9.72711	8.7892	8.57069	8.6379	9.53005	9.56774	9.56889	8.34903	8.45419	9.10275	9.43917	9.26611
SLC29A3	5.86156	5.80269	5.99278	6.24401	5.97085	6.20844	5.74372	5.97532	6.12665	6.26874	5.39784	6.78938	6.85142	6.50337	6.16838	5.80831	6.43541	6.56734	6.5317	6.9234	6.38587	6.21063
CHST3	6.93481	6.93929	7.11195	7.22042	7.28616	6.83508	6.68708	6.84739	6.87997	7.04687	7.21442	6.52878	6.64344	6.1956	7.21187	7.51727	7.28174	6.96237	6.60101	7.10625	7.39514	6.89329
ANAPC16	9.88804	9.93509	10.0618	10.397	10.1701	9.99811	10.0626	10.0577	10.1168	9.91993	10.3511	9.64713	9.70206	9.97351	9.97208	10.0074	9.93296	9.69386	9.73979	9.91878	10.033	9.89976
MCU	6.59245	6.53004	6.66029	6.68002	6.65612	6.81795	6.48607	6.24565	6.4358	6.32008	6.74941	6.15242	6.38031	6.55136	6.21716	6.40718	6.41353	6.73513	6.54027	6.63171	6.79071	6.6082
NUDT13	5.75041	5.88651	5.69194	5.75306	5.76173	5.82072	6.1292	5.41079	5.60188	5.73963	5.57221	6.14508	4.66626	5.26587	5.17264	5.82471	5.94569	5.98899	6.22336	5.03388	4.82274	4.47738
FAM149B1	8.63101	8.27677	8.52105	8.56102	8.69958	8.62277	8.26996	8.2171	8.44407	8.1065	8.6222	7.46059	7.83772	7.77861	7.99889	8.24559	8.19075	8.41871	8.29158	8.01855	8.0966	8.14502
SEC24C	6.45936	6.11632	6.1378	6.25933	6.25432	5.97909	5.71088	6.339	6.15637	6.01901	6.51282	5.95393	5.98429	6.11092	6.48318	6.06733	6.21667	4.98911	5.64301	6.67432	6.60176	6.52856
FUT11	8.32138	8.17626	8.19659	8.20062	8.22293	8.15472	8.02897	8.07143	7.94386	8.11809	8.25618	7.57122	7.58665	7.56639	8.29373	8.31973	8.29727	7.93417	7.84193	8.17949	8.34317	8.16724
CHCHD1	10.4754	10.1103	10.1743	10.5557	10.5626	10.5363	10.1142	10.0202	10.188	9.9718	10.4126	9.72146	9.57547	9.68858	10.659	10.2169	10.491	10.2285	10.4246	10.5351	10.5023	10.5943
ZSWIM8	8.48734	8.35661	8.24403	8.02559	8.51025	8.24698	8.14158	8.26713	8.11782	8.08162	8.02884	7.78721	8.46946	8.38135	8.27504	8.30851	8.30702	8.20292	8.24385	8.6291	8.69597	8.7376
PLAU	3.89179	4.20923	3.16724	4.30102	3.55078	3.75789	4.32542	3.71824	4.27526	4.31404	4.47318	6.87012	6.5726	7.12075	5.19004	5.06019	5.0247	5.66672	6.21225	6.51634	5.91395	6.30796
VCL	8.43396	8.04801	8.39668	7.86752	8.03202	8.07782	7.85629	7.54054	7.91768	8.13083	8.389	7.91752	8.151	8.14727	8.01501	8.00143	8.13809	8.32492	8.11262	8.4094	8.20985	8.39227
ADK	9.06902	9.06902	9.32007	9.10738	9.45147	9.10789	8.90992	8.94538	9.05769	8.87443	9.26414	8.33963	8.59043	8.9067	8.52531	8.79382	8.46438	8.66063	8.60177	8.74993	8.74394	8.78435
SAMD8	8.7582	8.65766	8.48709	8.43756	8.84007	8.66008	8.3191	8.21069	8.24902	8.40779	8.69192	8.08681	7.89049	8.19923	8.54924	8.68854	8.65822	8.88478	8.37013	8.72706	8.67958	8.54302
VDAC2	6.54319	6.32014	6.4825	6.54686	6.26137	6.53601	6.27943	6.35098	6.28577	6.01273	6.06335	5.87301	6.2454	6.52284	6.37298	6.17051	6.36954	6.35744	6.56462	6.44663	6.39876	6.6209
LRMDA	7.36565	7.25264	7.10266	7.33449	7.74312	7.42973	7.22276	7.15627	7.20013	7.24125	7.40669	7.90851	7.76315	7.56306	7.77873	7.79387	7.66815	7.6921	7.74383	8.11821	7.93838	8.17257
RPS24	11.3459	11.1766	11.2255	11.2904	11.3075	11.3723	11.3168	11.2039	11.3705	11.1877	11.4953	11.1535	10.9702	11.4259	11.33	11.3148	11.43	11.1398	11.1048	11.5134	11.5445	11.6329
ZMIZ1	8.42521	8.69664	8.34566	8.49724	8.37017	8.51686	8.57366	8.6017	8.4784	8.74042	8.73074	8.75075	8.70452	8.65974	8.73247	8.7217	8.56501	8.64497	8.50529	8.50028	8.50832	8.4663
PPIF	9.04675	9.10151	8.91205	9.18027	8.96961	9.01084	9.50312	9.52384	9.57182	9.24894	9.22669	10.4817	10.3925	10.5802	8.90365	9.40989	9.54502	9.89667	9.73913	9.65398	9.49655	9.72925
SFTPA1	4.17941	4.46781	4.24107	3.65895	4.74278	5.11454	4.36903	4.09397	4.12706	4.4822	4.84032	4.6183	4.16466	4.48	4.78277	4.70765	4.3188	4.95801	4.5603	4.78713	4.41612	4.10883
TMEM254	5.95453	6.09159	6.05671	6.44503	6.00984	6.37095	5.53776	5.72812	5.66289	5.61549	5.71336	4.89234	4.93412	4.59737	5.83929	5.73703	5.58644	5.37863	5.57614	6.04676	5.84839	5.59686
DYDC2	4.02178	3.49683	4.02549	4.32383	3.77852	3.24318	4.28786	4.148	3.67463	4.57799	3.88947	4.25674	4.31866	4.12379	4.03896	4.29463	3.76047	4.30287	3.91035	3.74238	3.85885	3.75132
PRXL2A	8.15712	8.35782	8.11397	7.69811	7.72639	7.55687	8.06424	8.01334	8.0908	7.9641	8.3359	7.7139	8.01129	7.88716	7.90796	8.13979	8.22306	7.73772	7.70736	7.74316	7.85408	7.61414
TSPAN14	6.4564	5.77067	5.85008	5.91937	5.85272	6.13151	5.66102	5.98602	5.81331	6.33583	6.17801	6.58521	6.23552	6.5657	6.04275	6.4112	6.31435	6.12278	6.25198	6.48932	6.31835	6.14853
SH2D4B	4.06708	3.89941	3.97844	4.00893	4.12784	4.12558	4.20152	4.07387	3.71888	4.05997	4.07241	3.73274	4.30475	3.82675	4.10384	4.60398	4.32514	3.82941	3.86582	4.41966	4.36631	4.02561
C10orf99	3.74253	4.10002	4.04405	3.75504	3.99305	4.01465	3.835	4.42941	4.04401	3.98239	4.24363	4.26745	4.7835	4.24001	4.24553	4.11147	4.16713	3.91151	3.76541	4.36178	4.50125	4.7368
CDHR1	4.22978	4.10418	4.28511	4.23622	4.49896	4.17278	4.22495	4.29363	4.12207	4.25252	2.97013	4.34198	4.25845	4.68389	3.90561	3.89341	4.04717	4.18184	4.08458	4.85712	4.85187	4.54677
RGR	5.38605	5.20078	5.55694	5.57891	5.61924	5.10021	5.55341	5.5087	5.18511	5.47253	5.32044	4.94353	6.3028	4.86872	5.69371	5.99959	4.72852	5.60084	5.90899	4.96597	5.00235	4.88728
CCSER2	8.32329	8.30099	8.03741	8.54043	8.39012	8.40257	7.95053	7.9606	8.62229	8.0894	7.92671	7.66199	7.73182	7.74063	8.11964	8.16499	8.25619	8.45841	8.24638	7.90579	7.78644	8.0979
OPN4	4.13728	4.02434	4.51468	4.14746	4.39735	4.70104	4.45096	4.2177	4.30244	4.85905	4.55282	4.76631	4.93703	4.25269	3.80211	4.62465	4.34588	4.83129	4.6336	4.01132	3.8946	3.69004
LDB3	5.18986	5.22824	5.28661	5.81621	5.29582	4.66555	5.46847	5.54181	5.58588	5.65819	5.0893	5.91556	6.70755	5.5796	5.16865	4.78784	5.37726	5.38273	5.63478	5.19155	5.18224	5.17148
SHLD2	6.42358	6.73717	6.83037	6.86455	6.72795	6.67375	6.56357	6.43745	6.84767	6.20963	6.77773	6.71042	6.81715	5.22333	6.55388	6.70217	6.48287	6.52812	6.45806	6.64598	6.38461	6.6218
MINPP1	8.1124	8.23255	8.30249	8.31584	8.40939	8.45946	7.93688	8.13023	7.84296	8.26053	8.23321	7.59349	7.84843	7.9278	8.34672	8.26299	8.46309	8.75762	8.39622	7.99888	7.92092	8.03279
PAPSS2	8.94456	8.94319	8.90915	8.64078	8.69714	8.67957	8.44828	8.77478	8.26414	8.02889	8.52618	7.6977	7.96721	7.92547	8.65485	8.81041	8.88734	8.70122	8.18455	8.73178	8.57725	8.63397
LIPJ	2.54714	2.89396	2.65083	2.76316	2.74339	2.63532	2.92511	2.21461	2.48786	3.03657	2.2833	2.41915	2.37674	2.76681	2.73853	2.70532	2.38331	2.20183	2.22016	2.34429	2.72354	3.44713
LIPF	3.39962	3.11368	3.72945	3.55278	3.55963	2.79731	3.33638	3.23579	3.21151	3.16061	2.42603	3.77748	3.73613	3.68524	3.23329	3.71096	3.23369	3.50609	3.0208	4.21091	4.1011	4.46841
LIPK	3.26421	3.44441	3.54553	3.83697	3.20569	3.67192	3.33918	3.37497	3.53193	3.46905	2.01709	3.78119	3.15251	3.26413	3.27552	3.60217	2.73683	3.76574	2.30458	4.12001	3.81374	3.72708
LIPM	3.69884	3.96442	3.62919	3.52775	3.42027	3.36775	3.80443	3.6214	3.81917	3.78392	3.29113	4.21717	3.73084	3.63922	3.79306	3.60409	3.53975	4.12749	3.93445	3.09117	3.40102	3.57704
STAMBPL1	5.47096	4.19849	5.89086	5.24152	5.26779	5.56305	4.57054	4.64057	4.71417	5.06854	5.4622	7.31279	7.06767	7.26076	5.50774	5.09296	5.24392	7.419	7.53204	7.28352	6.98542	7.09084
FAS	7.5036	7.61319	7.36354	7.71338	7.44901	7.29856	7.46747	7.14973	7.39893	7.72619	7.91976	7.23263	7.95921	8.7635	7.77428	7.8688	8.00184	8.3721	7.95485	8.19261	8.02504	8.08655
IFIT2	6.61035	6.84717	7.09074	6.98367	7.10842	7.18948	7.2098	6.90811	7.1928	6.99488	7.46776	7.67341	7.2309	7.53631	7.50738	7.70758	7.59707	7.47238	6.98622	7.50674	7.35554	7.84675
IFIT1B	2.50149	2.95343	3.5214	3.14004	3.05922	3.2937	3.22358	3.27655	3.21026	3.2509	3.80502	3.60712	3.41661	3.31572	3.49481	3.1906	4.01713	3.25574	3.2791	3.11381	3.27091	3.3174
IFIT1	9.63606	9.5133	9.66815	9.85915	9.96186	9.66121	9.79151	9.27084	9.98822	9.35996	10.0943	8.87595	8.91976	9.14008	9.82134	9.72737	9.62292	9.46719	8.8624	9.3728	9.49507	9.54058
KIF20B	7.49267	7.56301	7.00018	7.64961	7.64701	7.60597	7.64445	7.63085	7.78066	7.52886	7.772	7.35699	7.19048	7.15976	7.88883	7.26004	7.60644	6.44384	7.17494	7.51628	7.6144	7.36214
PCGF5	9.24255	9.16951	9.35171	8.97052	9.10237	9.47121	9.18149	9.02227	9.30221	9.32172	9.58282	9.11355	9.14632	9.17668	8.85268	9.36686	9.1188	8.96564	8.80109	8.89164	9.01748	9.04468
HECTD2	7.64804	7.81888	7.84775	7.38817	7.82015	7.72964	7.60745	7.52402	7.6442	7.74294	7.89632	7.40269	7.55806	7.01313	7.33399	7.49564	7.29724	7.23034	7.37757	7.2065	7.30213	7.16961
TNKS2	8.85831	8.81979	8.75884	8.71867	8.79275	8.70882	8.68378	8.55955	8.78668	8.67612	8.98243	8.87581	8.83487	8.68396	8.55627	8.92794	8.77526	8.54184	8.34888	8.99861	9.04764	9.02977
BTAF1	9.5575	9.49059	9.54219	9.10568	9.42679	9.39211	9.3859	9.52599	9.22826	9.47383	9.68999	9.8568	9.86121	9.78579	9.52278	9.46925	9.49471	9.71842	9.50912	9.81972	9.65633	9.77831
2020-03-05	9.41659	9.3652	9.18385	9.21226	9.28713	9.21233	8.84973	8.75358	8.8376	8.90703	9.05498	8.89049	8.05652	7.97892	9.33975	9.05734	9.04893	9.67291	8.98138	9.21365	9.18574	9.43403
HHEX	5.88467	6.28132	6.22264	6.35627	6.34612	6.0429	6.43509	6.29249	6.3907	6.60117	6.48945	7.24576	6.81384	7.03574	6.78599	6.90722	6.61806	6.74929	7.01854	6.74794	6.37448	6.73081
EXOC6	7.65478	7.37252	7.20051	7.34559	7.7792	7.71387	7.57841	7.21363	7.71396	7.53429	7.85738	7.9088	8.11135	8.05331	8.05306	8.24111	7.87897	7.77414	8.31169	8.19315	8.24555	8.36203
CYP26A1	3.69604	3.27492	3.92162	4.11388	3.31181	4.02833	3.40097	3.44772	3.74493	3.69111	3.2405	3.58365	3.40962	3.1434	4.05565	4.3365	4.50693	3.46251	3.48312	4.05624	4.45857	4.94002
CEP55	5.16295	4.86543	5.04719	4.83306	5.70215	5.68737	5.21074	5.19834	5.02305	7.20158	5.60987	5.58931	6.67902	5.41858	4.96494	5.5694	5.82683	4.88764	6.0715	4.68384	4.46068	4.27021
FFAR4	3.83192	3.78367	3.76998	3.26742	3.93793	3.90002	3.31963	3.58406	2.98637	3.77806	2.84685	4.07489	3.44731	3.41664	3.31471	3.66786	3.82561	4.20173	4.01209	3.95857	3.96217	3.95875
PDE6C	3.9627	3.77497	3.78326	4.18683	3.91948	4.05941	4.20278	4.04035	3.96809	4.01933	3.42551	3.7258	4.83681	4.18912	4.12022	4.15506	4.39338	4.30572	4.84789	4.12547	3.73342	3.84461
LGI1	6.21427	5.64565	5.48723	5.74878	4.95292	5.83898	6.1307	5.7567	6.14335	6.03652	6.48239	6.61991	6.34483	6.48335	6.15612	6.3719	6.51243	4.35646	6.66514	6.25395	6.38486	6.10177
SLC35G1	5.47723	5.11063	5.0735	5.33217	5.63972	5.31127	4.35905	4.85402	4.80596	4.90637	4.962	5.01142	4.74148	5.01505	4.74257	4.83006	4.84484	5.48663	5.67968	5.3129	5.2368	5.53665
HELLS	5.61979	5.52554	5.03841	5.56187	5.44586	5.95283	5.07588	5.0521	5.17514	5.12157	5.51367	5.43356	4.54165	5.49679	6.00261	5.7327	5.47421	5.81059	6.23197	5.95513	5.89581	5.96382
CYP2C18	2.06087	2.02591	2.46087	2.55116	2.27543	3.29065	2.47056	2.52687	2.4564	2.49961	2.71151	2.63902	2.47235	2.63764	2.39379	2.31851	2.34916	2.51611	2.54093	2.18819	2.18816	2.19032
CYP2C19	2.37539	2.69741	2.73104	2.74837	2.86413	2.76522	2.70419	2.75952	2.69027	2.73273	2.94094	3.32922	2.98379	2.43603	2.43237	2.54932	2.40629	2.74947	2.77386	2.42726	2.42723	2.42936
CYP2C9	2.74902	2.08098	2.66926	2.60854	2.85791	2.62444	2.33205	3.00953	2.32073	2.35528	2.53156	2.3076	2.77007	2.40564	2.54669	2.56791	2.55058	2.36642	2.38627	2.62564	2.59374	2.43379
ACSM6	5.44066	5.22087	5.82303	5.77024	5.58313	5.67883	5.66896	5.50019	5.47501	5.484	4.88237	5.41034	5.09358	5.13541	5.7099	5.92835	4.60365	5.61836	5.6687	5.48093	5.48426	5.57897
ENTPD1	6.40908	6.67853	7.00526	6.47989	7.18335	6.64197	6.91742	7.04025	6.98597	6.54665	7.07177	7.4652	8.01558	7.79199	7.28411	7.4655	7.18931	7.96453	7.5488	7.59346	7.50052	7.77962
CC2D2B	5.69378	5.44612	5.65329	5.55885	5.74043	5.70862	5.75952	5.7046	5.55739	5.74622	5.70056	5.60454	5.57213	5.96424	5.1762	6.46469	5.73678	5.85533	5.80316	5.45524	5.72024	6.01544
CCNJ	6.53962	6.44106	6.25647	6.49913	6.53619	6.23542	6.3571	6.47888	6.58501	6.75821	6.70413	6.28111	6.71622	6.74786	6.40658	6.27106	6.46105	6.16973	6.23164	5.94621	6.33855	6.16308
DNTT	2.5708	3.10567	2.99066	3.0276	3.3932	3.09028	3.65234	3.23126	3.46273	3.501	2.44885	3.00004	3.94372	2.92493	3.40675	2.93472	2.98164	2.96783	2.29607	2.66534	3.02018	3.08089
LCOR	9.14267	9.34418	9.36018	9.2516	9.07124	9.3154	9.14491	9.05143	9.14292	9.43817	9.49683	8.8242	8.78767	9.62447	9.34208	9.29514	9.31043	9.03211	9.06692	9.17302	9.25273	9.12507
ZDHHC16	9.12956	8.37898	8.86656	8.64585	8.84804	8.72049	9.11102	9.1496	9.01002	8.96855	7.77394	8.40003	8.66409	8.72757	8.68758	9.22887	9.14713	8.98353	9.11598	8.98397	8.98353	9.0507
ANKRD2	4.69393	4.93143	4.93065	5.19115	5.39552	4.97745	5.19983	5.0763	4.94476	4.77674	5.47401	5.09677	5.06098	5.16274	4.79103	5.39414	4.32611	5.17101	4.73941	4.85052	4.6725	4.85152
HOGA1	6.31765	6.19152	5.85211	5.98959	6.07383	5.60094	5.91566	5.84074	5.85432	6.04325	5.8776	5.23289	6.1331	5.66158	6.13688	5.80801	5.4617	5.98184	5.46346	6.0096	6.21209	5.92463
PI4K2A	7.16124	7.12469	7.09133	7.04323	6.80937	7.11773	7.14969	7.08044	7.09299	7.26764	7.11451	7.0185	6.71844	7.14617	7.33141	7.14946	7.58031	7.21745	6.73827	7.24311	7.43029	7.16457
ZFYVE27	6.13502	6.21441	6.04316	6.02358	5.99417	6.11457	5.89203	6.17216	5.81946	6.0492	5.94081	5.31197	5.85923	5.98109	5.99931	6.02866	5.73068	6.1239	5.81696	5.99278	5.93022	5.95029
GOLGA7B	3.67987	3.45552	2.86317	3.35129	3.99102	3.04086	3.19085	4.66575	3.81496	3.21381	3.78016	4.22329	4.30537	3.86148	3.29789	3.70621	3.45466	3.22812	3.24774	4.46596	3.59441	3.39271
R3HCC1L	7.3758	7.12474	7.34211	7.14708	7.1866	7.03679	6.94481	6.83775	7.04038	6.96693	7.16381	7.18195	6.6289	7.063	7.02356	7.01681	6.45898	7.2033	6.88907	7.14676	7.03795	7.02918
ENTPD7	7.40325	7.22933	6.85634	6.9324	7.3239	7.19804	7.34212	7.26306	7.28504	7.58745	7.37114	7.43708	7.95256	7.21035	8.04507	7.93695	7.80323	7.53052	7.6713	7.43337	7.35358	7.37989
ABCC2	4.01792	4.10692	4.39584	4.19315	3.99053	4.16232	4.39796	4.19642	3.80083	3.95083	4.14053	4.61424	4.88534	4.60498	3.93686	3.8792	4.09833	4.46565	4.5771	4.15054	4.45267	4.09357
PAX2	5.80357	5.48561	5.20584	5.86281	5.27696	5.52381	5.62524	5.80469	5.70406	5.77876	5.56467	5.83246	6.20131	5.92025	5.76533	5.95425	5.63136	6.01116	6.04639	5.52547	5.57258	5.39053
SLF2	7.21863	7.66685	7.48584	7.53008	7.41055	7.54359	7.0584	7.08833	6.94989	7.20935	7.46601	6.92213	7.07246	7.29801	6.96975	7.03331	7.20006	7.31864	7.61096	7.34427	7.47214	7.29164
LZTS2	5.83935	5.86777	5.91113	6.26719	5.92065	5.97389	5.97218	5.81713	5.97615	5.96599	6.49219	5.35448	5.75718	5.71988	5.87475	5.98394	6.0695	5.63583	5.63824	5.52591	5.73138	5.47273
SFXN3	6.29995	6.50838	6.29995	6.41346	6.59944	6.32853	5.94491	6.19332	5.96946	5.82155	5.68933	6.28389	6.69671	5.78012	6.12531	6.6389	6.44429	6.93808	8.09296	6.20238	5.87498	6.02335
KAZALD1	4.77105	4.72127	4.36298	4.79471	4.68165	4.716	4.25063	4.29923	4.23841	4.2757	4.25392	3.66458	3.93592	3.72629	4.8374	4.98451	4.87387	4.2869	4.30832	5.43382	4.54366	5.2973
TLX1	3.31333	4.20451	2.77353	3.22369	3.59966	3.43726	3.82948	3.75213	4.16776	3.78847	2.89701	3.23831	3.80004	3.88365	2.96458	2.50109	3.96673	3.604	4.06952	2.36532	2.26935	2.22181
BTRC	8.124	8.48988	8.02403	8.34764	8.48338	8.16875	7.59184	7.74643	7.51329	7.38037	7.43595	7.38529	7.47658	7.49922	7.79036	8.15324	8.08141	8.36287	9.64354	8.00772	7.99556	7.37644
DPCD	9.86926	9.65356	9.96538	9.67422	9.658	9.76468	9.75031	9.52512	9.82114	9.43689	9.82051	9.14397	9.05593	9.21293	9.46996	9.39164	9.63187	9.54526	9.14847	9.46685	9.45292	9.69331
FBXL15	6.36501	6.32799	6.3304	6.45438	6.18949	6.45957	6.55928	6.59327	6.68367	6.50935	6.94574	6.60165	6.49766	6.41381	6.83102	6.49458	6.60218	6.28866	6.11413	6.36873	6.36451	6.59751
SUFU	6.36888	6.33452	6.58398	6.72931	6.50656	7.05665	6.9331	6.94645	6.88334	6.81956	5.88618	6.92254	6.3664	6.74333	7.00717	6.71119	6.4537	6.75704	6.94485	6.1135	6.41766	6.60398
CNNM2	6.35932	6.03808	6.18862	6.23508	6.41402	6.40682	5.8947	6.04835	6.06563	6.13299	6.34282	6.31229	5.90567	5.73454	6.22129	6.45242	6.43148	6.94834	6.3538	6.30954	6.09374	5.98854
INA	8.06803	7.86972	8.01216	7.80821	7.63265	7.61024	8.04493	8.0676	7.85578	8.10113	8.10725	8.00012	7.50485	7.71921	7.59497	7.75138	8.42471	7.89094	7.57852	7.22335	7.29066	7.15699
SFR1	6.32082	6.42379	6.35745	6.65752	6.36389	6.64325	6.12137	6.21621	6.40125	5.73733	6.86043	5.6307	5.58348	5.738	6.51498	6.45245	6.19456	6.52685	6.29862	6.10975	6.04298	6.00349
GSTO1	8.98287	9.005	9.25826	9.13368	9.42997	9.01821	9.02112	8.8528	9.12241	8.20599	9.03994	9.13017	9.23754	9.03885	9.04019	9.09754	8.94582	9.50332	9.25823	9.59172	9.28601	9.74882
GSTO2	7.46195	7.73777	7.44969	7.23715	7.04359	7.1854	7.27419	7.35107	7.31229	7.20745	7.42208	6.72096	6.84783	6.55208	7.0205	6.9213	6.89884	6.70955	6.65627	6.64643	7.01164	6.75752
CFAP58	4.53734	4.31451	4.42079	4.35198	4.69974	4.24376	4.52805	4.45474	4.06532	4.20009	4.85549	5.18998	4.11898	4.23122	4.32462	5.04759	4.45388	4.61854	4.02293	4.77329	4.68339	4.68876
ADD3	8.39502	8.39163	8.1965	8.40235	8.20446	8.22945	7.7722	7.78025	7.69884	7.58241	8.00881	7.67403	7.8769	7.59795	8.17387	8.15806	8.08426	9.21457	8.69114	8.54377	8.47119	8.5359
MXI1	8.4508	8.27909	8.67698	8.57359	8.55097	8.29498	8.43825	8.54493	8.47481	8.51763	8.86484	7.87564	8.16849	8.06061	8.63207	8.4804	8.49425	8.42579	7.84927	7.94114	8.1193	7.94549
DUSP5	5.55964	4.27398	4.41262	5.1753	4.85521	4.20711	4.42062	5.14142	4.37776	5.02476	4.93269	5.85463	5.1225	6.21013	5.82516	6.43506	5.70425	6.85096	5.71104	6.39232	6.05791	5.93805
SHOC2	9.95575	10.0758	10.1728	10.0506	10.2384	10.0697	9.98358	10.0188	9.86152	9.91133	10.2359	9.97891	10.036	9.77167	9.93116	10.096	10.0824	10.5107	10.0292	9.96524	9.89859	9.95307
ACSL5	5.93065	5.35032	5.56946	5.61797	5.79503	5.59306	6.29916	6.10597	6.11075	6.13223	5.57393	7.63386	6.98386	7.89534	6.78277	6.84366	6.50813	6.84605	6.74008	7.02879	6.96957	7.15617
VTI1A	7.75191	7.88764	7.76825	7.55476	7.23482	7.45982	7.26277	7.17139	7.31743	7.33416	7.55588	7.69525	7.64161	7.72664	7.3806	8.01462	7.25268	8.01923	7.99524	8.26638	7.91237	8.25106
TCF7L2	7.13442	7.49761	7.51468	7.42385	7.45342	7.50797	7.63589	7.34128	7.58527	7.02335	7.16221	6.47843	6.59182	6.39668	7.00643	6.9243	7.2051	6.9726	6.32461	6.52601	6.69555	6.59775
HABP2	6.00699	5.32455	5.50864	5.51538	6.0017	5.8165	6.06234	6.02728	6.04329	5.87056	5.26922	5.54186	6.24432	5.76535	5.57684	5.45628	5.67793	5.84157	5.92985	5.68889	5.76815	5.72989
CASP7	5.94438	6.58936	6.48639	6.6243	6.33626	6.68771	6.24156	6.29276	6.36558	6.34858	6.20989	6.6446	5.37651	6.36451	5.68106	6.15235	5.89185	6.09382	6.44843	6.3853	6.37358	6.48912
PLEKHS1	2.62998	2.34007	2.28797	2.59592	2.3982	2.22319	2.4402	2.49832	2.42558	2.47018	2.55399	2.57243	2.87417	2.67962	2.07969	2.37678	2.572	2.47398	2.49961	2.56561	2.32584	2.41754
NHLRC2	9.2495	9.18786	9.05693	9.16572	9.11651	9.29376	9.0962	9.07338	8.98334	9.10029	8.26976	8.32392	8.40188	8.51201	9.07552	8.85084	8.93113	8.95285	9.25571	8.66496	8.79277	8.70085
TDRD1	6.99001	6.83868	6.55056	5.00341	6.23642	6.22845	6.50235	6.37942	6.56492	6.7723	6.48664	6.20601	4.82945	5.63624	6.36453	6.56002	6.6122	6.40836	5.94144	5.15973	5.06188	5.2082
FAM160B1	7.88551	8.00992	8.11901	7.92562	8.08843	7.85865	7.66011	7.60391	7.63139	7.95197	8.28777	7.55266	7.53472	7.67465	7.62628	7.77072	7.54751	7.82574	7.74467	7.78296	7.72451	7.77297
CCDC172	2.05381	1.86	2.29658	2.01248	2.37443	2.19202	2.13811	2.18855	2.12543	2.16413	2.63219	1.99567	2.67959	2.07139	1.90347	2.2691	2.02152	2.17316	2.1954	1.87945	1.87942	1.88136
PNLIPRP3	4.67176	5.39909	4.93262	5.35511	4.81382	5.24398	5.33942	5.25413	5.15599	5.38546	4.92385	5.22526	5.10034	5.04022	5.17058	5.45095	5.23088	5.29973	5.52146	4.81914	4.84879	4.86291
PNLIP	4.25367	4.74591	4.59456	4.80344	4.65241	4.57895	4.60303	4.56352	4.87448	4.59651	4.26408	4.81377	4.589	5.22636	3.92674	4.63454	4.43476	4.78383	4.67981	4.47571	4.69242	4.59215
PNLIPRP1	3.8238	3.89069	4.13606	3.48964	4.07109	4.40125	3.77369	3.455	4.07837	3.9314	3.3996	3.0525	3.48957	3.80451	3.86557	3.85807	3.74045	3.82284	3.65561	3.89668	3.7499	3.85488
KCNK18	1.99848	3.14506	2.75834	2.88818	2.26646	2.7921	2.71271	2.75954	2.70093	2.73686	3.99246	2.68673	2.89483	3.51138	2.79002	2.97264	3.11612	2.74748	2.76812	2.47478	2.70185	2.59034
SLC18A2	4.33844	4.92453	4.66365	4.75682	4.94347	4.92773	4.62864	4.91158	4.52577	4.17945	4.7735	5.40002	6.03634	4.94856	4.96602	4.67298	4.68378	4.88496	6.19634	4.96531	4.94284	5.22109
EMX2	4.5359	4.42485	3.67219	4.38066	4.27015	4.30197	4.85898	4.89982	4.52117	4.68645	3.84528	4.38237	4.15364	5.14684	4.9025	4.4058	4.46316	4.50538	4.43371	3.94912	4.05987	3.75673
WDR11	8.11395	8.07826	7.81323	7.73589	7.64965	8.02296	7.76276	7.96746	7.8699	8.04221	8.09659	8.37762	7.97763	7.73341	7.95078	7.88134	8.20029	7.96747	7.76571	7.90057	7.8952	7.81981
TACC2	6.89123	7.18555	6.84895	7.44523	7.57176	7.29772	7.41493	7.33969	7.71691	7.27293	5.53158	6.67873	6.78003	6.55204	7.46899	7.25828	7.36147	7.33489	6.83167	6.93637	7.16498	7.37672
BTBD16	3.14553	2.92662	2.86742	3.47623	3.11874	2.97961	3.49176	2.76765	3.0757	3.13131	2.96502	2.5427	3.1028	2.91881	2.82173	2.99349	3.21546	2.73833	3.27975	2.76635	2.815	2.9492
DMBT1	4.2409	4.46188	4.15246	4.45788	4.38287	4.09762	4.34983	5.06395	4.46813	4.14693	4.48492	4.11851	5.59109	4.80814	4.31451	3.94705	3.36248	4.74918	4.60721	4.06224	4.32117	4.12483
FAM24A	3.44661	2.73862	2.80558	3.18175	2.86659	3.04833	2.91638	2.97243	2.90229	2.9453	3.26633	2.74481	3.28766	3.32288	2.62427	2.83208	2.29919	2.97162	2.99633	2.6452	2.64517	2.68455
PSTK	6.66406	6.94861	6.71396	6.90905	6.88334	6.99217	6.58984	6.56514	6.58774	6.66012	6.84627	6.16688	6.25864	5.47104	6.5243	6.55573	6.50325	6.52601	6.44432	6.30716	6.2576	6.32649
ACADSB	6.71089	6.73579	6.59086	6.93981	6.73157	6.62916	6.14158	6.63439	6.48764	6.48318	6.76994	5.43949	5.34482	6.34987	6.48163	6.21417	5.87537	5.59207	5.40803	6.1855	6.52527	6.42134
BUB3	10.7204	10.7525	10.6907	10.9571	10.8628	10.8883	10.6034	10.5562	10.5639	10.6487	10.8556	10.8183	10.7003	10.7593	10.8574	10.6929	10.8715	11.0673	11.144	10.9641	11.0037	11.0312
GPR26	4.81744	5.49684	4.76119	4.9023	5.32291	4.93684	4.99793	5.08144	4.94983	5.12169	5.06326	5.28107	5.12808	4.81228	4.62409	5.00916	4.67669	4.91816	5.25363	4.65572	4.93026	4.92057
LHPP	5.5751	4.76621	5.53435	5.51686	5.25401	5.57806	5.63747	5.2744	5.36571	5.43488	5.68503	5.1696	5.47792	5.6235	5.59543	5.58692	5.12133	5.57503	5.60006	5.0233	5.08688	4.88721
ABRAXAS2	7.39131	7.78035	7.72527	7.79972	7.89972	7.85713	7.39467	7.21973	7.41607	7.47814	7.81423	7.15933	7.40891	7.71486	7.68187	7.51686	7.7418	8.15503	7.84567	7.55901	7.70906	7.66642
BCCIP	9.2569	9.39217	9.49659	9.55826	9.65807	9.75584	9.27625	9.21649	9.40718	9.29271	9.62957	8.784	9.23662	9.4383	9.58793	9.65754	9.55049	9.87349	9.30596	9.78981	9.53197	9.8136
FANK1	6.30013	6.45575	6.88402	6.56785	6.30155	6.50752	6.65392	6.5477	6.69159	6.47173	6.296	5.80001	6.20912	6.58697	6.37038	6.12702	6.7216	6.39794	6.27384	6.2237	6.32796	6.29381
DOCK1	7.20001	7.39626	7.2147	7.38323	7.34036	7.4611	7.10091	7.18168	7.1604	7.23928	7.49478	7.0154	6.95061	6.88513	7.45774	7.27236	7.43942	6.94201	6.68908	7.28105	7.39611	7.26946
PTPRE	6.77943	6.75891	6.81335	6.70813	6.55941	6.87802	7.35372	7.24319	7.30996	7.48924	7.4365	8.36128	8.44896	8.39234	7.49868	7.89858	7.73783	7.37534	7.69344	7.66566	7.58223	7.62543
GLRX3	8.69168	8.7741	8.61456	8.6527	8.89032	8.69491	8.54843	8.34899	8.57164	8.63163	8.88958	8.48391	8.15693	8.67001	9.0463	9.00225	8.8323	9.012	9.00027	9.09833	8.9222	9.04673
PPP2R2D	7.309	7.4583	7.55331	7.1786	7.67467	7.54295	6.98257	7.05049	7.08151	7.05107	7.32485	6.75962	6.14151	6.78909	7.15859	7.67249	7.27086	7.14962	7.12022	7.53346	7.37968	7.53792
JAKMIP3	5.30486	6.16468	5.91351	6.02814	5.47686	5.42594	6.02182	5.93499	6.14545	5.34691	4.79801	6.08879	6.44241	6.08149	5.29164	5.16565	5.23738	6.07754	7.32033	5.24081	5.19659	5.13007
DPYSL4	4.97809	4.82741	4.31242	4.64876	4.82753	4.8744	4.65715	5.61648	4.53777	5.65801	5.57614	4.33796	4.21146	5.2529	5.12809	4.90631	4.97934	4.72482	4.19308	4.29603	4.54563	4.22988
LRRC27	7.67056	7.6707	7.59527	8.04014	7.57034	7.8012	7.74135	7.89662	7.44212	7.6491	7.71113	7.25884	7.65808	7.77438	7.64682	7.65617	7.14394	7.66855	7.67701	7.41781	7.37868	7.37671
PWWP2B	6.31152	6.55532	6.74649	6.77881	6.52458	6.40094	6.50064	6.68027	6.56455	6.43703	6.71783	5.76063	5.9013	6.31633	6.4581	6.46944	6.04909	6.30375	5.8844	5.96849	6.18027	5.99109
C10orf91	4.48295	4.57062	4.49914	4.45974	4.65375	4.26341	4.79986	4.59963	4.58459	4.18558	4.60642	4.3012	5.39966	4.81747	5.19914	4.68604	4.64319	4.85395	4.81282	4.69676	4.83446	4.67296
ADGRA1	7.7996	7.85397	8.41249	8.10349	8.06534	7.5774	8.43723	8.43108	8.35714	8.43344	7.41711	8.05792	8.82959	8.70248	7.89863	8.46235	7.90143	8.21746	8.51651	7.6745	7.69218	7.75167
UTF1	6.09701	6.46588	6.48812	6.45103	6.73568	6.07609	6.79862	6.78742	6.92919	7.02321	6.98842	7.00169	6.49427	6.50002	6.49427	7.19956	6.67591	6.41849	6.50326	5.62621	6.10698	5.55857
VENTX	4.86867	4.67898	4.41928	4.88747	4.50324	4.14055	4.81748	5.19432	4.72704	4.69267	3.64599	4.61555	5.02248	4.94267	4.84106	4.79023	4.64046	4.7948	5.10623	4.52741	4.61274	4.68461
PAOX	6.27712	6.61903	6.94526	6.65447	6.34908	6.7064	6.67541	7.09529	6.5692	6.31483	6.50778	6.27086	6.60232	6.80841	6.14705	6.77553	6.11715	5.87729	6.41856	6.64772	6.68761	6.78599
CYP2E1	5.03817	5.68982	4.79843	5.08044	4.8661	5.16989	5.14881	4.96194	5.16071	5.12472	5.2992	5.22562	5.52961	5.52416	5.14973	4.81818	4.86654	4.9458	4.63205	5.09245	5.03668	5.16489
DIP2C	7.04536	6.8022	7.06166	7.13355	7.19892	7.04735	6.86467	6.92359	6.88168	6.9741	7.12431	6.7552	7.04979	6.86109	7.16884	7.07582	7.29291	6.83093	7.06324	7.1701	7.2018	6.9685
IDI2	5.02165	5.01428	6.15718	5.43692	5.17676	5.7225	5.25033	5.0126	5.47932	5.11388	5.68435	5.38	4.02726	4.67092	5.71706	5.45349	4.94693	5.1978	4.75717	5.52809	5.63979	5.80598
IDI1	5.57426	5.45094	4.98882	5.41731	5.82869	5.56834	5.03229	5.12107	5.51503	4.99663	5.8526	4.74965	5.7788	4.96348	5.27531	5.55222	5.0036	5.25233	4.88444	5.75595	5.7009	5.75534
PITRM1	6.81593	6.52793	6.54059	6.69192	6.68042	6.80012	6.55075	6.52698	6.532	6.62706	6.84442	6.3617	6.11535	6.22779	6.57663	6.5538	6.61955	6.6131	6.23814	6.37122	6.44735	6.27654
KLF6	10.6441	10.6873	10.6497	10.6728	10.6016	10.5187	10.6393	10.496	10.5539	10.5553	10.8642	10.5324	10.7597	10.5013	10.6903	10.5462	10.2781	10.746	10.4433	10.6317	10.4912	10.5158
AKR1C2	2.92796	3.61776	2.80974	3.66721	2.60837	2.37903	3.1942	2.77067	4.13513	2.74656	2.70417	2.33822	2.87307	2.99874	3.47801	3.28755	2.65712	2.75179	2.77374	2.88526	2.93188	2.90887
TUBAL3	2.52262	2.49736	2.47013	3.09239	2.72397	2.75729	2.54083	2.59017	2.52842	2.56628	2.69219	2.71007	2.01668	2.87522	2.63847	2.68044	2.80867	2.5774	2.59915	2.47376	2.62162	2.62191
ASB13	6.26982	5.78858	5.76316	6.27263	6.20291	6.25371	6.00969	6.07606	6.13817	5.88355	6.37953	5.68541	5.19744	5.94536	6.17281	5.98557	6.00206	6.30286	5.90723	5.18314	5.50275	5.61025
GDI2	11.1442	11.2215	10.8972	11.1047	11.2091	11.0785	10.925	10.8377	10.9063	10.9438	11.2825	11.1663	10.9448	11.1599	11.1606	11.1679	11.222	11.5604	11.3199	11.3532	11.2188	11.1817
ANKRD16	5.72229	5.79315	5.3229	5.48103	5.66454	5.67104	5.57709	5.88442	5.82178	5.38009	5.94818	5.83109	6.01483	5.38942	5.3529	5.49455	5.40847	5.60626	4.67953	5.60092	5.74077	5.82991
IL15RA	8.05866	8.07288	7.67145	8.03057	8.71486	7.69768	8.72321	8.8488	8.67108	8.73928	7.98422	9.23285	9.35101	9.17737	8.76837	8.49944	8.72722	8.60021	8.80922	8.18186	8.36084	8.24949
ITIH5	4.78002	5.45657	4.40041	5.4917	5.57716	5.39484	5.49398	5.1374	5.79366	4.97954	6.10362	4.87916	5.51985	5.08361	5.10463	5.06337	5.32755	3.98456	4.03583	5.14094	5.17002	4.75184
KIN	8.89198	8.71867	8.85161	8.81095	9.06611	8.84902	8.7158	8.71863	8.8629	8.62936	8.86595	8.86969	8.50969	8.61761	8.8222	8.76621	8.44484	9.02778	8.57168	8.8651	8.81398	8.71798
USP6NL	7.10088	7.24074	7.28969	7.84169	7.89168	7.98347	7.35167	7.5293	7.30928	7.13808	7.75057	7.01424	6.70039	7.03378	6.90639	7.30591	6.73947	6.77922	6.83341	6.86618	6.80316	6.78997
UPF2	9.51537	9.44039	9.40696	9.849	9.88565	9.75314	9.59497	9.59984	9.49775	9.48879	9.75537	9.05785	9.12341	9.24963	9.57729	9.35525	9.54093	9.09229	9.00873	9.49223	9.62306	9.39157
UCMA	4.09551	4.38854	4.41533	4.39635	4.13398	4.30651	4.38573	4.41007	4.52578	4.7685	4.32071	4.33752	4.24927	4.84335	4.92939	4.71758	4.85138	4.62184	4.72634	3.98872	4.42039	4.46839
PHYH	9.7466	9.75362	9.63587	9.86446	9.90142	9.97013	9.84567	9.6981	9.96405	9.56402	10.0145	9.0253	9.47016	9.52761	9.4012	9.69475	9.35164	9.28022	9.32144	9.48163	9.4903	9.48602
BEND7	5.95702	5.47735	5.2892	4.51728	4.8611	4.66734	4.61442	4.65745	4.73388	4.58891	5.66982	4.08438	3.54791	4.34292	5.42126	5.63936	5.15724	4.49159	6.30155	4.22097	4.2437	5.03044
FRMD4A	7.46728	7.53761	7.76163	7.64844	7.69307	7.75108	7.38055	7.42889	7.47269	7.5281	7.63937	7.04738	7.2232	7.08512	7.20525	7.16945	7.21877	7.37686	7.08701	7.16258	7.29463	7.19806
DCLRE1C	6.80968	7.8097	7.15467	7.37837	7.46578	7.77536	7.25622	7.12438	7.27753	7.25746	7.54225	6.95083	7.97211	7.57153	7.44086	7.56303	7.36538	7.9914	7.77316	7.66237	7.63056	7.75928
FAM171A1	6.39718	6.47518	6.31232	6.37068	6.68422	6.25458	6.13244	6.25073	6.26506	6.33834	6.70388	6.19282	5.74285	6.24621	7.00881	6.62784	6.85872	6.38454	6.36119	6.75196	6.68479	6.78076
ITGA8	6.50472	6.44296	6.65853	6.38354	6.33919	6.36413	6.90551	7.21131	6.73193	7.12525	7.58167	5.77697	6.18887	6.17651	7.07905	7.02768	7.04477	5.86545	4.95743	5.57095	5.7524	5.4455
MINDY3	8.65812	8.56136	8.50616	8.56705	8.56195	8.41562	8.28353	8.07237	8.48428	8.21373	8.55813	7.46578	7.82089	8.10511	8.40681	8.63266	8.44528	8.55405	8.14373	8.44689	8.32168	8.32781
C1QL3	3.7455	3.80101	4.01905	5.46992	5.47243	4.7647	5.06202	4.05068	5.02932	3.93688	5.00042	3.75378	4.28321	4.51673	3.72822	5.3014	4.91903	3.61851	3.53927	6.72754	4.64949	4.35072
RSU1	9.83944	9.84192	9.69662	9.96588	9.91523	9.91506	9.47845	9.46597	9.60691	9.32775	9.70826	9.89243	9.50715	9.55069	9.5365	9.6728	9.71302	10.2852	9.88275	10.0985	10.0593	10.0966
TRDMT1	7.62107	7.43722	7.70085	7.57153	7.42735	7.24698	7.19512	7.22605	7.29819	7.28672	7.3356	6.77504	6.37708	6.83128	6.98988	6.82831	7.27117	6.85603	6.70032	7.00953	7.05478	7.11858
ST8SIA6	5.3548	5.01109	5.39304	5.17892	5.68301	4.95958	5.64823	5.88895	5.70982	6.08539	5.79154	6.72001	6.07032	6.76562	5.9922	6.16041	6.13042	5.91082	5.75473	5.86006	6.34614	6.02189
HACD1	5.88429	6.11026	6.43811	5.83148	6.34872	6.4755	6.18032	5.88633	6.12598	6.4689	6.49943	6.92972	7.75696	6.77557	7.04932	6.95348	6.94165	7.16429	7.27611	7.34035	7.163	7.59666
NEBL	4.97628	4.90045	4.8232	5.34817	5.10782	4.89594	4.81942	5.00059	4.39407	5.37772	5.45244	4.6946	4.09722	4.22814	4.72997	4.76646	4.45514	4.85258	3.99066	4.16378	4.42315	4.28045
C10orf113	2.815	2.41243	2.38402	2.73681	2.07825	2.94281	2.65105	2.84315	2.20005	3.24301	3.32225	2.29779	2.47445	2.68122	3.26257	2.49053	2.31953	2.74911	1.83521	2.01877	2.29379	2.14248
C10orf67	4.29585	4.18376	3.73215	4.24623	4.34794	4.11679	4.4745	4.60114	4.24133	4.64683	4.2096	4.12822	4.15311	4.68282	4.27769	4.12694	4.49898	3.60375	4.10623	3.90065	4.07613	4.01434
ARHGAP21	8.10405	8.53448	8.30818	8.16255	8.2039	8.27415	8.1772	8.28419	8.12129	8.61103	8.40045	8.45409	8.44557	8.48364	8.2763	8.37336	8.30798	8.31709	8.02038	8.52374	8.605	8.3373
PRTFDC1	10.1414	10.1269	10.1507	10.2853	9.96489	10.2597	9.84239	9.82536	9.92513	9.7409	10.0192	9.00432	8.96625	9.16016	9.53749	9.76668	9.58974	9.79718	9.16585	9.45739	9.73123	9.50475
ENKUR	4.52876	4.41809	4.63222	3.87634	4.1484	4.35498	4.3167	3.99296	4.68317	4.6626	4.88845	4.03428	3.77659	4.85922	4.60782	4.16536	4.55024	4.14853	3.95126	4.35393	4.31086	4.12901
ABI1	9.82794	9.83438	9.74067	9.90548	9.91867	9.95639	9.78789	9.73947	9.89734	9.74497	9.84759	9.96757	9.82574	9.84432	9.99928	9.8045	9.88534	10.2409	10.0719	9.93044	9.80004	9.80726
ANKRD26	8.45115	9.0295	8.98056	8.46582	8.66898	8.39516	8.83603	8.75324	8.77077	8.71603	7.8525	8.40285	8.67902	8.36472	8.70263	8.48483	8.75714	8.38552	8.52695	8.70523	8.80517	8.84487
YME1L1	10.1858	10.1027	10.0866	10.2593	10.1688	10.1341	10.047	9.99884	10.1325	9.82275	10.1406	9.91168	9.5674	9.83097	10.0321	10.1394	10.0017	10.2904	9.91422	10.0462	9.97146	10.0929
ACBD5	8.9769	9.23276	8.97794	8.90627	9.34888	9.12279	9.09853	9.06605	8.93647	9.02417	9.15582	9.09225	8.62019	8.62626	8.90759	9.18232	9.20159	8.99837	9.51674	8.78136	8.9134	9.26468
PTCHD3	3.03436	3.17812	2.91383	3.8632	3.12834	3.73389	4.27198	3.63642	3.48581	2.88178	3.8472	3.73542	4.1558	3.57786	3.36608	3.80921	3.61935	4.02578	2.92612	2.98918	3.57498	3.65648
MKX	4.72779	4.65969	4.71425	5.00665	5.26681	5.55204	5.46993	4.00248	5.79064	5.26072	6.06838	4.80257	4.71037	5.19219	5.06321	4.71197	4.95392	4.02261	5.28781	4.64481	4.46635	4.36304
JCAD	6.98699	6.96269	6.57052	6.61225	6.95064	6.99918	6.87164	6.98609	6.66799	6.88724	7.38109	6.74057	7.13628	6.75033	7.30826	7.29221	7.3477	6.88713	6.67006	6.85523	7.16385	7.13442
LYZL2	4.74836	5.54038	5.28244	5.69049	4.84222	4.74329	4.93076	4.83241	4.89554	4.90386	2.89335	3.58757	4.68303	3.73442	5.61721	4.2694	4.59403	4.85221	4.98659	4.9071	5.00802	4.95953
ZNF438	5.20783	5.62673	5.47753	4.886	5.56439	5.36677	4.95503	5.2073	5.13601	5.30018	5.69702	5.89065	5.42327	5.28109	5.49676	5.32136	5.31593	5.68489	5.0684	5.43861	5.37505	5.53462
ARHGAP12	8.79671	8.89354	8.63144	8.65478	8.37494	8.60259	8.6376	8.3658	8.63883	8.80397	8.16937	8.19802	7.81442	8.46055	8.48837	8.34804	8.53543	8.15127	8.89396	8.23472	8.2192	8.31337
KIF5B	10.2065	10.3524	10.2565	10.314	10.4793	10.3743	10.1466	10.0608	10.2156	10.3893	10.4843	9.95322	10.1337	10.2533	10.1955	10.2864	10.3643	10.2608	10.0348	10.2987	10.279	10.2705
EPC1	6.91723	6.86134	6.51163	6.69909	6.70562	6.85102	6.59799	6.80366	6.44712	7.09008	6.85259	6.32383	6.28977	6.31955	6.645	6.48599	6.7375	6.54868	6.05606	6.18691	6.34244	6.20251
NRP1	9.56252	9.31399	9.44358	9.32966	9.24061	9.18046	9.23456	9.51277	9.11072	9.25246	9.46651	9.34788	9.66009	9.18762	9.4379	9.46311	9.49566	9.6053	9.58123	9.37568	9.46383	9.41131
PARD3	8.44245	8.40218	8.58988	8.53501	8.64695	8.57976	8.18576	8.00831	8.22266	8.11625	8.36944	7.45504	7.81958	7.33055	8.22018	8.18436	8.17803	8.44596	7.86614	7.96516	8.11736	7.90481
CUL2	8.11091	8.25874	8.28295	8.22664	8.07415	8.15261	8.00701	7.96878	8.17114	7.95153	8.36028	7.88424	7.7612	7.8785	8.30365	7.98868	8.00418	8.10665	7.93094	8.27416	8.18844	8.21663
RASGEF1A	5.37522	5.46169	5.9696	6.05554	6.2674	5.84284	5.92863	5.90256	6.2377	5.89401	5.5153	5.53413	6.06499	6.31626	5.88613	6.11892	5.55101	6.09584	5.97545	5.50993	5.45848	5.57886
CXCL12	9.64528	9.98389	10.5124	9.84069	9.68142	10.1437	10.1223	9.95115	10.2078	10.65	10.4023	11.1876	11.111	11.3022	10.9964	10.6352	10.6026	11.5372	10.7382	11.0245	10.9883	10.8728
OR13A1	2.6689	2.4732	3.17353	2.58221	3.17453	2.9422	3.50988	2.56257	3.94127	2.54066	2.89086	3.00605	3.1632	2.81485	3.33724	2.21145	3.35879	2.53541	2.55536	2.77713	2.89848	2.79093
2020-03-08	7.15211	6.87652	6.9441	7.25515	7.02899	7.34275	6.86429	7.04978	6.93139	7.16724	7.26176	7.05711	7.49566	7.03463	7.03566	6.98209	7.26294	7.2229	7.13418	7.18187	7.09155	7.19644
ZFAND4	6.63736	6.89661	6.82999	6.84918	6.75215	6.89615	6.62742	6.41967	6.57375	6.57931	6.95875	6.72294	6.62611	6.18501	6.58214	6.76643	6.72622	7.01271	6.71079	6.65781	6.89411	6.5737
FRMPD2	2.91962	2.85717	2.77323	2.66752	2.96917	2.79627	2.72336	2.77049	2.71151	2.74767	2.92196	2.58998	3.16361	3.01131	3.10218	2.31321	2.75264	2.76056	2.78134	2.51121	2.92198	3.47617
ARHGAP22	4.62058	4.43098	4.6295	4.32799	3.65342	4.07444	4.72672	4.86859	4.92372	4.37827	4.96796	4.75011	5.21421	5.35529	5.08928	4.83429	4.89487	4.71698	4.77409	4.86486	4.55806	4.65526
VSTM4	6.89776	6.94756	7.04163	6.92499	7.04192	7.05113	6.64281	6.81838	6.55875	6.63072	6.44885	6.18615	5.93046	6.55759	7.02264	6.82325	7.114	6.96642	7.18535	6.58836	6.94826	6.93779
TMEM273	6.43116	6.24437	6.59952	6.83637	6.22244	6.54893	6.47722	6.45698	6.77642	7.04864	7.21067	7.89947	7.68973	8.02701	7.7125	7.22486	7.6031	7.52215	7.73148	7.70575	7.55077	7.60502
OGDHL	4.15541	3.77373	4.18826	4.29248	4.00896	4.3261	3.46441	4.45243	4.09741	4.07442	4.48267	3.67546	4.28141	3.93334	4.65394	3.86453	4.15644	4.27395	3.04675	4.59868	4.443	4.49667
ASAH2	2.73518	3.32015	3.00288	3.62844	4.02899	2.86567	3.05927	3.11381	4.33334	3.42406	3.60498	3.66541	4.07744	3.97229	3.52619	3.38504	1.97245	3.10135	3.1254	3.03305	3.12698	3.37287
A1CF	3.70925	3.91442	4.48003	5.01444	4.32964	4.11424	4.18918	4.12583	4.35815	4.3268	4.66555	4.56712	3.9244	4.42637	4.47661	4.05346	4.11901	4.78004	4.50094	3.95638	3.57444	3.7094
PCDH15	2.66177	2.65217	2.95143	2.40309	2.6597	2.36841	2.56512	2.60968	2.55392	2.58811	3.42338	2.70025	2.5496	2.76319	3.11122	2.68512	2.80842	2.59847	2.61811	2.71585	2.78972	2.57777
ZWINT	4.86668	4.70804	4.86976	4.78106	5.56725	4.77156	4.78001	4.5484	4.83187	4.47215	5.02502	4.84514	5.21746	5.38355	5.60897	5.00077	4.3966	5.3586	5.62832	5.4697	5.43826	5.54989
FAM13C	6.97763	6.86063	7.02796	7.41609	7.37034	7.209	6.78382	6.74652	6.88778	7.20847	7.36483	6.79284	6.45167	7.07088	7.54621	7.15166	7.42552	6.96741	7.24799	7.48085	7.30994	6.82166
CCDC6	8.73924	8.73551	8.66464	8.72179	8.7513	8.84405	8.69841	9.26509	8.33087	8.65853	8.92308	8.22529	8.04736	8.0857	8.63288	8.80054	8.73351	8.27439	8.25911	8.50531	8.49922	8.48129
ANK3	9.68182	9.68423	9.71481	9.70828	9.89977	9.80451	9.41617	9.57624	9.32071	9.87237	9.71645	8.94695	9.1049	8.72789	9.48361	9.63915	9.60656	9.26661	9.02832	9.24609	9.4841	9.17411
RHOBTB1	7.3347	7.09383	6.98508	7.38825	7.35498	7.45997	7.17488	6.93351	7.30295	7.07074	7.35207	6.90924	6.67845	7.26952	7.41107	7.27948	7.15256	6.87006	7.2138	7.43609	7.66202	7.46389
TMEM26	6.06768	5.86902	5.60942	6.25326	5.77751	6.01197	5.86106	5.61547	5.86505	5.93503	6.10579	5.33859	4.77393	5.47644	5.76444	5.8134	5.84915	6.0685	5.57975	5.34962	5.25536	5.2931
RTKN2	5.1606	4.7653	5.66471	5.20181	5.45929	5.59265	5.38365	5.41055	5.31451	4.79283	5.60285	4.67451	4.87883	5.2743	4.52735	4.51811	4.41964	5.43932	4.66895	4.40496	4.66022	4.36426
JMJD1C	8.52468	8.5129	8.56065	8.49079	8.56197	8.32338	8.28157	8.48194	8.30876	8.39418	8.69977	8.15559	8.30565	8.25271	8.38871	8.31985	8.19497	8.06376	7.76587	8.30479	8.44965	8.24849
CTNNA3	4.16494	4.05553	4.39107	4.24521	4.67784	4.62059	3.91312	4.26592	4.25741	4.34611	5.3179	4.60559	3.23156	4.26192	4.44533	5.07613	4.20947	3.57453	4.44972	4.18731	4.31581	3.93328
DNAJC12	5.49349	5.88582	5.05893	6.08968	5.77994	5.34721	5.31898	5.35193	5.30792	5.76961	5.59955	5.58924	5.80692	6.5682	6.00378	6.00547	6.74508	6.48591	6.60573	6.62972	6.35299	6.50787
HERC4	9.14247	9.18738	9.28323	8.97567	9.2706	9.06109	9.15106	9.32176	8.92142	9.1861	9.38949	8.69402	9.03622	8.95589	8.77619	8.66941	8.98142	8.73149	8.76771	8.82232	8.89517	8.66598
PBLD	6.15346	5.97431	5.86311	6.24317	5.78781	6.04005	6.1447	5.74358	5.90602	5.66979	5.99782	5.9657	6.52732	6.02307	5.95429	5.8914	5.78613	6.42606	6.14655	6.04843	6.29836	6.20559
RUFY2	9.20654	9.04767	9.05922	8.96835	8.88844	8.77308	8.80368	8.83529	8.86455	8.95745	9.10316	8.37136	8.71962	8.60987	8.70067	8.38747	8.55175	8.33058	8.2656	8.80494	8.79131	8.67828
SLC25A16	7.58609	7.40154	7.75914	7.4892	7.50313	7.28229	7.32704	7.10409	7.20216	7.08629	6.95692	6.60595	7.26497	7.17201	7.56792	7.20048	7.2266	7.65883	7.60846	7.67523	7.60567	7.69209
TACR2	4.23495	4.43306	4.31155	3.97716	4.63961	4.34957	3.83871	4.18611	4.35013	4.38655	4.41743	4.47573	4.20532	3.3435	3.7448	4.36328	3.59404	4.34698	3.91296	4.12296	3.77782	4.24743
TYSND1	5.50264	5.64722	5.2074	5.43387	5.71486	5.63841	5.58333	5.55633	5.36944	5.46297	5.57371	5.74626	5.40629	5.33211	5.19774	5.30619	5.36195	5.20109	5.27272	5.41694	5.65112	5.67276
SAR1A	8.99763	8.99568	9.04893	9.05055	9.20072	9.01181	8.66534	8.59948	8.87333	8.66385	8.86155	8.63447	8.43512	8.76765	9.08379	9.12616	8.98565	9.25328	9.07346	9.52013	9.27701	9.56254
PPA1	12.4267	12.6519	12.7357	12.3277	12.1522	12.2953	12.0131	12.0171	12.0488	12.3575	12.4301	12.1709	12.3658	12.2334	12.4778	12.7599	12.4974	13.0222	12.2234	12.8264	12.6756	13.0291
NPFFR1	6.91826	6.61695	7.64898	7.58913	7.32632	7.33585	6.46116	6.56848	6.62703	6.63916	6.72418	6.59172	5.38027	6.10308	6.75524	6.8983	6.86108	7.17493	7.85519	6.62964	6.53286	6.64683
LRRC20	3.98974	3.65869	4.19524	3.96853	4.41608	4.09378	4.26346	4.0754	4.65127	4.33193	3.48133	4.51712	3.9456	4.72865	3.84822	3.84397	3.76137	3.63165	3.3483	3.94885	4.08861	3.96538
TBATA	4.80212	4.43831	5.11507	5.14924	4.85921	5.04051	4.88846	4.75082	4.72144	4.81732	4.71843	4.54433	4.92327	4.81755	4.74291	4.69809	4.42396	5.03912	4.95886	4.78348	5.02962	4.8264
C10orf105	5.55217	5.77892	5.76555	5.97735	4.80413	5.69777	5.50445	5.57469	5.43391	5.53653	5.73711	6.11245	5.2671	5.75061	5.38579	5.36255	5.54165	5.87775	5.70534	5.74631	5.40848	5.46079
PSAP	11.6044	11.5081	11.547	11.458	11.5695	11.5323	11.4679	11.6947	11.3235	11.4903	11.591	11.8911	11.9198	11.9132	11.5566	11.472	11.4902	11.8597	12.0074	11.8429	11.6846	11.601
SPOCK2	7.1369	6.81606	6.91488	6.20636	6.50275	6.43062	6.47515	6.52609	6.69038	6.10704	6.51271	6.37584	6.03839	6.25319	6.11616	6.08781	5.99554	7.05803	6.46046	6.07794	6.04462	6.15899
ASCC1	7.04948	7.12389	7.14963	7.427	7.45308	7.37413	7.28432	7.3063	7.18873	6.95212	7.28887	6.29281	6.86234	6.94967	7.11896	7.10977	6.95337	6.6595	6.41805	6.96755	7.07625	6.99045
MICU1	8.19837	8.47046	8.5249	8.46355	8.55425	8.47912	8.12477	8.06682	8.1499	8.41993	8.5273	8.12714	8.3665	7.99077	8.10476	8.38606	8.22162	8.43342	7.92554	8.45966	8.4783	8.32809
PLA2G12B	3.8338	3.82145	3.55415	3.93716	4.15588	4.21122	3.314	3.81521	3.65939	3.77841	2.28809	3.4172	4.22562	3.46817	3.86729	3.90482	3.80917	4.55301	3.98089	4.20359	4.5128	4.35767
P4HA1	10.3009	10.4765	10.2245	10.2364	10.4217	10.4203	10.0929	10.2482	9.90339	10.2178	10.2421	9.61223	9.94295	9.68148	10.1371	10.3906	10.0735	10.5542	10.3277	10.0925	10.1914	10.0384
ECD	9.03853	8.84613	9.08039	8.84114	9.01727	9.13116	8.72571	8.82522	8.75515	8.65391	8.93898	8.58864	8.74756	8.53819	8.75185	9.01047	8.93659	9.48366	8.91717	8.86521	8.91147	8.80888
CFAP70	6.05424	6.26868	5.93632	6.25001	5.90464	6.10302	5.62647	5.48396	5.85697	6.06574	6.38722	5.14787	5.39997	6.12422	5.40236	5.84846	5.86188	5.83273	5.384	5.7175	5.85731	5.82744
ANXA7	8.79158	8.77216	8.54239	8.65145	8.62057	8.71584	8.58622	8.55256	8.2483	8.57214	8.32529	8.34538	8.26864	8.41046	8.60592	8.87446	8.52369	8.81606	8.64823	8.53623	8.65372	8.81494
MSS51	5.96936	6.11293	6.34976	5.67002	5.75627	5.75763	5.94734	5.83328	5.62139	6.03279	6.01041	5.72898	5.83138	6.03455	5.62081	5.63871	5.75825	5.38459	5.70633	5.90293	6.04583	6.03701
PPP3CB	9.09653	9.06919	8.84613	9.01341	9.12421	8.81704	8.69841	8.6204	8.8019	8.98463	8.94755	8.42867	8.62252	8.44172	8.7893	8.41755	8.62544	8.8606	8.821	8.61093	8.57984	8.67442
USP54	6.94663	7.11254	6.5606	7.01075	7.17648	6.89167	6.58283	6.67967	6.57667	7.05861	7.15924	6.52767	5.84448	6.23815	6.65613	6.54194	6.51303	6.2967	5.99413	6.44585	6.76195	6.23596
MYOZ1	6.5787	5.62166	5.98954	6.3819	6.64814	5.90582	6.45685	5.85973	6.77336	7.30021	7.45943	5.63638	6.39247	5.73508	7.11173	6.92373	6.54294	4.65773	5.52157	5.83172	6.27937	5.83167
CAMK2G	6.03514	6.04994	6.36101	5.65949	5.88636	6.07085	5.90808	5.96803	6.22067	5.91396	6.65541	6.30117	6.37583	5.38073	5.80992	6.16052	5.52271	5.22199	5.58919	6.05818	6.20691	5.97393
C10orf55	2.43172	3.10083	2.22055	3.11101	3.28845	2.83554	3.56989	3.04692	4.24315	3.29088	2.75751	5.59739	4.7889	5.87729	3.89486	3.54293	3.60612	3.12174	3.50076	5.31104	4.76368	4.46296
AP3M1	7.90202	8.12532	8.06986	8.41217	8.46899	8.38637	7.79565	7.93584	8.10863	7.98385	8.32629	8.07709	7.75744	7.78874	8.04383	8.07661	8.19488	8.37281	8.08834	8.21516	8.13646	8.19155
DUSP13	5.47525	5.5613	5.40793	4.82588	5.3702	4.73359	5.10942	4.94109	5.29734	5.31396	5.3382	5.11603	5.60937	4.72874	5.17025	5.35092	5.335	5.28788	5.4993	5.42386	5.2101	5.45472
COMTD1	4.41611	4.73724	5.02128	4.93676	5.19428	5.21119	4.9006	4.83389	4.93417	4.96192	4.22279	4.99159	5.25822	4.94015	4.12829	4.93441	4.69642	4.93403	4.57245	4.99551	4.9738	5.26127
KCNMA1	6.07154	5.808	5.96621	5.90421	6.12837	5.94258	6.15419	6.08944	6.26175	6.09656	4.45088	5.54382	5.17036	5.22976	5.81223	6.06718	5.85662	6.02606	5.7963	5.25529	5.57567	5.45148
POLR3A	6.98072	7.05599	7.02456	7.16445	6.86776	7.08568	6.55905	6.67564	6.88673	7.085	7.15032	5.88045	6.54638	6.82802	6.67836	6.87454	6.49426	6.58455	6.3245	6.84545	6.90692	6.7463
ZCCHC24	6.18146	6.24315	6.487	6.56269	6.25274	6.36953	5.59677	6.3477	5.63462	6.52048	6.69245	5.34902	5.97215	5.78136	6.5007	6.27597	6.5988	6.50953	5.68376	6.23406	6.11653	5.77415
SFTPD	4.75275	5.4544	5.25132	4.95992	4.59335	4.75525	5.04421	4.55756	5.09134	4.93883	5.58482	4.76205	5.22666	4.68299	5.10124	4.984	5.22106	4.82327	4.34697	4.86415	5.10676	5.21076
ANXA11	7.38886	7.62962	7.56147	7.62064	7.11883	7.25597	7.17119	7.29139	7.17793	7.48581	7.4785	7.15286	7.30332	7.34883	7.38979	7.59283	7.18703	7.61721	7.93578	7.10281	7.08634	7.17762
DYDC1	2.31945	2.49384	2.48511	2.62406	2.73378	2.84631	2.42971	2.47875	2.41737	2.45501	2.62358	2.89606	2.46233	2.67218	2.74635	2.71127	2.24512	2.47084	3.0242	2.69358	2.64741	2.62083
LRIT2	2.42392	2.69416	2.49569	3.00025	2.73602	1.96704	2.5668	2.62341	2.55256	2.596	2.76761	2.88707	2.82865	2.38037	2.52725	2.35984	2.48931	2.61098	2.63594	2.28129	2.45497	2.34333
GRID1	3.54488	4.06146	3.70391	3.85594	3.79704	4.46539	3.85341	3.82894	3.92332	4.37357	2.69802	3.97298	4.61584	3.9417	4.11169	3.5972	4.345	4.15945	3.97967	3.63201	3.61851	7.03333
WAPL	9.37813	9.46648	9.46156	9.5914	9.47263	9.63147	9.25852	9.27572	9.29157	9.51278	9.50452	9.17919	8.98263	9.2672	9.51253	9.39754	9.56059	9.32888	9.19253	9.48445	9.50553	9.5596
ATAD1	8.22144	8.2393	8.54426	8.21347	8.21593	8.26641	7.83562	7.93192	8.05351	8.07108	8.37038	7.7455	7.93383	7.7305	8.26319	8.14274	8.19581	8.33357	7.96594	8.20453	8.40268	8.12738
RNLS	7.35868	7.60837	7.09625	7.36154	7.38258	7.27328	6.89309	6.75285	6.89756	7.31145	7.27228	6.63639	6.5622	6.99681	7.25178	7.11062	7.33724	7.67011	7.43015	7.13085	7.2412	7.39008
ACTA2	6.94481	7.22349	7.37509	6.66047	6.79985	6.60256	6.75756	6.27174	6.98774	7.45047	7.60686	8.36554	8.55447	8.45856	7.99829	8.23457	8.24921	8.46041	9.22416	8.58148	8.44717	8.54905
PANK1	5.69701	5.08777	4.58585	5.20881	4.96208	5.97353	4.88354	4.67848	4.97257	4.77937	5.4175	4.81999	5.45897	4.51635	4.74942	4.56079	5.34327	5.33088	5.23032	5.27457	5.33187	5.33579
HTR7	4.56929	4.6355	5.01313	5.43907	4.49242	4.4133	4.88035	4.76662	5.22742	4.37734	4.95327	4.24851	4.08123	5.16455	5.0278	4.45443	4.67869	5.12305	4.58169	4.32751	4.59768	4.44377
ANKRD1	3.01648	3.01853	2.62754	3.11116	2.63671	2.80974	3.27863	2.94399	2.87873	2.91875	3.07604	3.18111	3.28759	3.07681	2.62387	2.69487	3.01236	2.9299	2.9529	2.62621	2.62618	2.85561
PPP1R3C	6.99767	7.13444	7.34966	7.82497	7.81583	7.82958	7.54283	6.85802	7.82163	7.24922	7.8764	7.46213	6.90476	6.94222	7.02572	6.81626	7.0496	6.79603	6.95045	6.99261	7.2417	7.32956
CPEB3	6.09771	6.20756	5.81844	5.97272	5.84153	5.8731	5.19796	5.45527	5.03779	5.92333	5.7906	5.50198	4.41233	4.84503	5.61472	5.64656	5.43656	5.07936	5.31956	5.57903	6.15408	5.75974
IDE	7.47863	7.53423	7.40325	7.37441	7.40449	7.67225	7.69624	7.50339	7.89689	7.43399	7.39338	8.02256	7.27833	7.39194	7.53851	7.29954	7.71516	7.39	7.22025	7.57356	7.55069	7.59339
MYOF	8.86686	8.68421	8.65086	8.61245	8.75852	8.80023	8.52062	8.4053	8.74835	8.48214	8.84574	8.03904	8.04247	7.94675	8.5262	8.53931	8.38909	7.78643	7.83728	8.34032	8.5263	8.28096
RBP4	6.65463	6.84036	6.97485	6.1312	6.44529	5.83061	6.73721	6.70869	6.56206	6.49391	6.18318	6.59081	6.39068	6.31773	6.56521	6.735	6.62702	6.3695	6.48702	6.30376	6.37124	6.61848
FRA10AC1	9.03666	9.57762	9.24524	8.93787	9.21591	9.01314	9.12173	8.98029	9.21465	8.96493	9.0537	8.15293	8.27805	8.61051	8.60253	8.83779	8.70896	8.31448	8.44748	8.5408	8.55674	8.59171
NOC3L	7.54253	7.3196	7.29814	7.33965	7.76928	7.38641	7.25944	7.02796	7.34309	7.35656	7.88453	7.29751	6.96151	7.14199	7.35537	7.67122	7.26717	7.49825	7.01073	7.50147	7.31362	7.41137
CYP2C8	5.21982	5.50303	5.81	5.57483	4.92163	4.8918	5.24155	5.16422	5.19135	5.23841	4.868	4.70827	5.53475	5.65604	5.44211	5.0017	5.66045	5.4408	5.48293	5.60906	5.61333	5.19124
SORBS1	4.8954	5.44452	5.09201	4.72532	4.99078	5.22065	5.77092	5.18276	4.96665	5.30349	4.00095	4.95747	4.89454	5.03937	5.32532	5.49394	5.1473	5.39672	5.62369	4.403	4.58752	4.49714
ALDH18A1	6.20572	6.21161	6.59224	6.93397	7.05745	6.89151	6.26353	6.24635	6.32312	6.29051	6.65664	5.96989	6.34434	6.44311	6.59695	6.57489	6.42888	6.95563	6.5861	6.70738	6.72674	6.91035
TCTN3	9.12763	9.27297	9.25851	9.33144	9.38839	9.50843	8.77255	8.76964	8.82831	9.08754	9.2215	8.63308	8.28027	8.74003	8.88388	9.01387	8.8267	9.51229	8.81396	8.95077	8.93597	9.09212
BLNK	5.81413	6.05828	5.92575	5.54257	6.07287	5.96301	6.11229	6.25264	5.82863	6.18044	6.09715	7.46354	6.89169	7.38057	5.71876	5.35402	5.68915	6.85157	6.83988	6.22648	6.29591	6.04745
OPALIN	6.61971	6.26983	6.43335	6.70217	6.91645	6.62161	6.98761	6.93007	6.85023	7.13245	6.0691	7.51521	6.67068	6.90069	7.00666	6.07808	6.90288	6.82808	7.13973	6.19281	6.2504	6.32319
TLL2	3.97838	3.98921	3.75297	4.26113	4.74023	4.3131	4.38496	4.54785	4.42591	4.58938	4.42817	4.11603	3.61205	4.25235	5.10315	4.00334	4.30397	3.72753	4.26677	4.5002	4.56302	4.5002
TM9SF3	11.1726	11.2527	11.218	11.206	11.1163	11.1954	10.8621	10.7213	10.8862	11.1032	11.2163	10.9162	10.6661	10.716	11.1342	11.0746	11.1578	11.4379	11.2287	10.9948	10.9986	11.0063
EXOSC1	9.19323	8.65293	8.74195	9.1164	9.05059	8.80071	8.72227	8.65942	8.76519	8.51139	8.74397	8.72982	8.78826	8.18667	8.4032	8.70704	8.71967	8.99783	8.94401	8.95941	8.82935	8.96629
MORN4	8.10951	8.33961	8.21466	8.01227	7.83371	8.17033	7.57652	7.41042	7.60726	8.54426	8.2769	7.15802	7.60951	6.61834	7.94439	8.12126	7.98085	7.23569	8.28239	8.01619	8.22344	7.96567
SFRP5	5.3679	4.90286	5.30923	5.2231	5.88926	4.97264	5.68007	5.21015	5.88331	5.99614	5.98763	5.53971	6.41655	5.7853	5.69495	5.94433	6.25925	4.70012	5.66595	5.3418	5.5874	5.35766
CRTAC1	6.3831	5.91311	6.3112	6.79188	6.62183	6.91966	6.4141	6.51842	6.46565	6.59975	6.69532	6.6717	7.17696	7.34058	6.75404	6.4707	6.49271	6.80963	7.50124	6.53568	6.53312	6.52891
HPSE2	2.92009	2.67833	3.11516	2.69826	3.1648	2.24994	2.81949	2.87183	2.80632	2.84649	2.55252	2.64494	3.74492	2.76	2.60725	3.07372	3.42251	2.85218	2.87525	3.74784	3.27272	2.82501
GOT1	7.6406	7.7847	7.56322	7.4737	7.34005	7.71531	7.45517	7.23407	7.54675	7.20803	7.68118	7.01634	7.7688	7.3879	7.39195	7.71228	7.75806	8.09562	7.46366	7.84224	7.66531	7.68655
SLC25A28	8.27756	8.27956	8.10627	8.43873	8.14569	8.13935	8.093	8.29982	8.08245	8.03834	8.17878	7.66878	7.41999	7.85901	8.22503	8.21371	8.04529	8.33259	7.48116	8.00047	7.92565	8.15161
COX15	7.59496	7.38967	7.506	7.62822	7.63175	7.52201	6.95616	6.96742	7.37508	7.15687	7.64276	7.04997	6.96378	7.07224	7.36614	7.53072	7.38417	7.58678	7.52783	7.66592	7.66761	7.58553
CHUK	8.46492	8.21629	8.3217	8.54948	8.3156	7.88351	8.07242	8.07366	8.269	8.28122	7.95964	8.17867	8.28413	8.63824	8.6286	8.35563	8.46854	8.85515	8.77801	8.55528	8.52577	8.67093
CWF19L1	6.78551	6.51424	6.44529	6.36875	6.67792	6.80269	6.47276	6.47247	6.56775	6.38162	6.81339	6.72313	6.70136	6.13311	6.43352	6.28268	6.60668	6.72877	6.3957	6.47491	6.60631	6.66894
BLOC1S2	9.03191	8.6672	8.96479	9.14975	9.36118	9.08643	9.12666	8.90016	9.21268	8.99544	9.38433	9.24604	9.63187	9.47014	9.28177	9.16826	9.03922	9.28681	9.31278	9.57504	9.29998	9.36797
PKD2L1	3.44044	2.93395	3.35375	3.91968	3.74685	3.4667	4.63629	4.46073	3.89568	4.48739	2.67132	5.312	5.17411	4.48948	3.60797	4.12628	4.14607	4.55702	4.14008	3.50079	3.5334	3.47379
SEC31B	5.36909	5.79662	5.58136	5.30639	5.48304	5.32087	5.52222	5.68537	5.3686	5.66829	5.14004	6.14258	5.88392	5.57125	5.60627	5.76786	5.51623	5.61911	5.9467	5.61206	5.68179	5.76211
PDZD7	5.77168	6.01755	5.75995	5.84763	5.70634	5.24175	5.72401	5.7887	5.59963	5.59179	5.54895	5.64744	5.64209	5.94985	5.62103	5.88235	5.59395	5.51459	5.63278	6.05794	5.90745	6.07226
POLL	8.00564	7.54195	7.1206	8.01343	7.52249	7.71039	7.51256	7.66508	7.47734	7.40158	7.73232	7.42095	6.35931	7.00838	7.42924	7.12041	7.65238	6.74931	6.80586	7.26926	7.5701	7.43815
FGF8	4.40165	3.67664	3.70482	3.57036	4.03967	5.02431	4.34575	4.07192	4.01175	4.33948	3.74576	3.53402	4.50254	4.83502	3.70751	3.60052	3.67592	4.2051	4.79191	3.35756	3.43836	2.92447
OGA	10.2036	10.4128	10.1786	10.053	9.81085	9.98827	10.0343	9.99454	10.0485	10.1674	10.4069	9.88119	10.1608	10.1953	9.82908	9.90796	9.8955	9.77014	9.7925	9.83165	9.91599	9.94737
KCNIP2	4.04487	3.9891	4.2659	3.60411	4.40625	4.20392	3.89779	4.30908	4.15396	4.29101	2.86041	3.3542	3.59007	4.67073	3.66168	3.75928	4.51835	4.20364	4.20751	4.42253	3.79871	3.38889
ARMH3	7.70294	7.51776	7.76971	7.61021	7.75794	7.6598	7.39007	7.3873	7.41298	7.39446	7.80797	7.2834	6.87422	7.49061	7.53381	7.47473	7.49381	7.52563	7.24801	7.60529	7.56302	7.69547
LDB1	9.39198	9.09402	9.25009	9.04088	9.02185	8.93055	9.15657	9.16624	9.00837	9.2286	9.00968	8.7213	9.13695	9.10026	8.88498	8.79252	8.98318	8.63242	8.86096	8.88754	8.93324	8.8094
PITX3	5.39099	5.07164	5.25738	5.61552	4.7078	5.43838	5.3651	5.40337	5.26044	5.43723	5.44692	5.63957	5.8701	4.9881	4.94166	5.47415	4.6369	5.54842	5.51808	4.55763	4.84344	4.79507
CUEDC2	8.56158	8.56884	8.56413	8.62081	8.77381	8.6833	8.56691	8.47117	8.61117	8.46769	8.9394	8.00262	8.42053	8.24097	8.66401	8.61183	8.54293	8.28321	8.42565	8.41123	8.51291	8.62393
C10orf95	4.89689	4.71246	4.60077	5.37604	5.28623	4.98573	4.66992	4.67372	4.57651	4.38177	3.50979	4.57554	4.47115	4.21143	4.23646	4.76088	4.49472	4.75676	5.11025	4.86654	4.12844	5.09606
ACTR1A	7.31954	7.14288	7.46157	7.30996	7.40936	7.46735	7.05319	6.83041	7.03084	6.84445	7.23043	7.39443	6.65459	6.82434	7.29003	7.3827	7.63107	7.42707	7.22799	8.12204	7.91362	8.05892
NT5C2	6.99133	6.92823	6.93204	6.49496	6.47373	6.5394	6.36122	6.88722	6.15491	6.86797	6.51957	6.78449	6.52687	7.15726	6.72569	6.47364	6.79531	7.08026	6.9231	6.64455	6.73608	6.52625
PCGF6	7.70389	7.50432	7.72668	7.60942	7.33302	7.3613	7.82462	7.9703	7.6514	7.71813	7.70844	7.43089	8.06945	7.97225	7.60777	7.8914	7.51325	7.62213	7.5036	7.57529	7.63382	7.48483
CALHM2	8.5453	8.83888	8.38519	8.66058	8.58005	8.8792	8.66224	8.83452	8.5282	8.68158	8.6894	8.54835	8.76907	8.13501	8.80415	8.59401	8.75076	8.33661	8.48331	8.742	8.7884	8.58783
CFAP43	4.45524	5.06912	4.48416	4.77387	4.21538	4.35328	4.77102	4.51747	5.11613	4.48823	5.80167	3.69681	4.11121	3.69215	4.61778	4.7125	4.45323	3.62074	3.66948	3.68228	3.85004	3.88095
ITPRIP	4.64262	4.67305	4.63383	4.35529	4.75361	4.40123	4.18444	4.22663	4.17383	4.2062	4.48359	4.38765	4.48495	4.73019	4.4684	4.59971	5.07356	4.66767	4.30355	5.76353	5.28959	5.43454
SORCS1	8.73504	8.54342	8.53191	8.33237	8.31715	8.02468	8.48081	7.92345	8.65587	8.52408	8.73576	8.72779	8.23495	8.26475	8.20762	8.77003	8.57781	8.58484	8.25064	8.5258	8.44655	8.31734
XPNPEP1	7.68116	7.80554	7.30182	7.46516	7.85767	7.42207	7.30433	7.29793	7.36111	6.92196	7.52131	7.86331	7.13852	7.60145	7.88697	7.59049	7.53058	8.40641	7.61302	8.19517	8.041	8.29175
SMNDC1	9.78869	9.60522	9.70612	9.50809	9.70958	9.56476	9.41549	9.41596	9.36532	9.52527	9.71603	8.57675	9.38448	9.39628	9.86429	9.47171	9.49897	9.89206	9.46415	9.70911	9.67235	9.85314
BBIP1	8.69598	8.60225	8.78672	8.68143	8.84722	8.92869	8.60043	8.61171	8.50096	8.42943	8.67261	8.00192	8.12961	7.97687	8.27548	8.60535	8.23293	8.5547	8.15078	8.42003	8.3307	8.45766
GPAM	6.70314	7.11013	6.42848	6.89339	7.55304	7.65908	6.69079	6.36332	6.65744	6.74775	6.95127	6.46691	6.25119	6.70679	6.42829	6.42077	6.76881	6.97668	7.05756	7.00859	6.85488	6.91695
ZDHHC6	8.9494	8.93858	8.99772	8.65109	8.6347	8.7594	8.64344	8.34185	8.72761	8.75889	9.01132	8.71775	8.72853	8.68849	8.69464	8.82056	8.70138	9.07012	8.89784	8.76951	8.81483	8.77565
NRAP	3.25309	2.75008	3.48979	2.64409	3.03126	2.84739	2.83106	2.87426	2.8202	2.85335	3.35391	2.96589	3.38772	3.09883	2.78626	2.85278	3.27175	2.87951	3.84762	2.65058	2.88787	2.77694
DCLRE1A	7.90064	7.85201	7.62426	7.84499	7.91568	7.93163	7.49114	7.35583	7.69647	7.27228	7.72273	6.82848	6.27745	7.16959	7.65316	7.43366	7.44976	7.84205	7.48423	7.38809	7.45335	7.36683
AFAP1L2	8.41021	8.38159	8.69588	8.69066	8.84511	9.20467	8.43017	8.24949	8.50911	8.65154	8.65154	8.57621	8.18493	7.85821	8.89956	8.59957	8.56119	8.56448	9.11952	8.27201	8.37135	8.22372
ABLIM1	10.7333	11.008	10.6987	10.7361	10.9131	10.936	10.564	10.573	10.5886	11.2426	9.99419	9.72826	9.14086	9.51006	10.0754	10.3414	10.2569	9.74824	10.4625	9.54617	9.59618	9.5032
GFRA1	7.13555	7.19264	7.16554	7.50148	7.40952	7.20208	6.64128	7.15853	6.415	7.07175	6.98157	5.6756	5.57244	5.76038	6.70198	6.91374	6.88955	6.23861	6.70633	6.73334	6.97609	6.6814
C10orf82	5.01428	5.39708	5.58555	5.40471	5.04587	5.08986	5.42163	5.29855	5.56065	5.43899	5.73975	6.23166	5.26045	5.58299	5.32451	4.81517	5.51802	5.46873	5.51273	4.80464	4.99185	4.96461
SHTN1	6.60553	6.65354	6.51128	6.81197	7.01115	6.65553	7.48594	7.10787	7.51961	6.75975	6.11949	7.32427	7.7228	7.65935	7.14714	7.13328	7.1794	7.53117	7.41967	6.59629	6.65647	7.00334
VAX1	4.45226	3.52133	3.80906	4.08339	4.1998	3.62759	4.38673	4.60404	4.77583	5.30468	2.81231	4.03961	4.88838	4.74712	4.1674	4.42082	5.05913	4.80794	5.06305	3.32072	3.3255	2.99859
PDZD8	7.65788	7.54722	7.33431	7.69464	7.62068	7.46643	7.5095	7.43122	7.55145	7.49524	7.63268	6.46697	6.99465	7.22905	7.48011	7.45701	7.45124	7.18829	6.46919	7.33918	7.50433	7.47996
RAB11FIP2	9.79584	9.96173	9.64837	9.84856	9.79278	9.71737	9.39829	9.49199	9.34498	9.75458	9.72815	9.36454	9.01558	9.31654	9.592	9.2954	9.39195	9.82026	9.2309	9.38166	9.37715	9.49777
PRLHR	3.32188	2.96252	3.31248	2.94382	3.14221	2.98161	3.14577	3.24927	3.06278	3.2187	3.19842	3.43508	2.75287	3.93718	3.39136	3.23063	3.36809	3.50559	2.83737	3.15395	3.04781	3.66492
CACUL1	9.16046	9.1167	8.96819	9.03802	8.74261	9.23479	8.74602	8.79753	8.82244	8.86537	9.08101	8.86239	8.85237	8.88086	8.84596	9.04201	9.0686	9.39501	9.11089	9.02488	9.00401	9.11905
SFXN4	6.80481	6.8637	6.87509	7.39295	7.39196	6.93775	6.81668	6.69001	6.92021	6.70015	6.9721	6.72487	6.38711	7.1802	7.04976	6.85315	6.88942	7.36144	7.32915	6.94033	6.78711	7.10756
PRDX3	9.90826	9.77461	9.62209	9.82515	9.82247	9.86469	9.48824	9.32856	9.56991	9.65455	9.69226	9.43489	9.5608	9.23426	9.6938	9.61962	9.72846	9.7931	9.69137	9.78457	9.66167	9.94764
RGS10	6.56199	6.37893	6.63663	7.0273	6.89842	6.80244	6.90035	6.6572	6.60008	6.293	8.08886	6.9325	7.0867	7.12203	7.08814	7.16018	6.94722	7.22988	6.86031	6.57996	7.01039	6.85778
TIAL1	8.72362	8.62516	8.56229	8.49312	8.74862	8.70382	8.41914	8.4487	8.42871	8.58956	8.70302	8.39625	7.99285	8.13056	8.25314	8.51839	8.47068	8.73232	8.29753	8.43663	8.39486	8.52159
MCMBP	9.69528	9.88095	9.76809	10.0815	10.0466	9.90446	9.70045	9.61584	9.70799	9.85407	9.82095	9.88304	9.29419	9.84443	10.0164	10.0253	9.93793	10.4202	10.0204	10.0315	9.87596	10.0152
FGFR2	5.27195	5.5996	5.14518	6.09853	6.22497	6.52463	5.71856	6.01156	5.78949	5.41134	7.5426	4.96638	3.98319	3.80445	5.0628	5.43094	4.5659	4.79166	4.38634	3.81069	4.32664	3.71743
ATE1	8.44068	8.34272	8.27811	8.1797	8.40646	8.35966	8.23704	8.27253	8.08532	8.07153	8.17881	8.04136	7.79163	8.028	7.80256	7.73692	7.75912	8.22959	7.97977	7.97895	7.98453	7.88034
NSMCE4A	9.22517	9.21029	9.14958	9.32471	9.08347	9.20671	9.05362	8.98752	9.08974	8.96033	9.33322	9.1549	8.84654	8.916	9.00847	9.06588	8.93795	9.16058	9.14482	9.20779	9.18327	9.12027
C10orf88	7.63218	7.36697	7.45736	7.79576	7.45657	7.1594	7.16846	7.04797	7.34269	7.02091	7.58356	6.80387	6.91283	6.12858	7.11254	7.03718	7.52388	7.26013	6.86609	7.33603	7.23113	7.03967
IKZF5	8.47997	8.52162	8.05973	8.44138	8.64257	8.65542	8.14293	8.37041	8.18431	8.32808	8.54299	7.87354	7.45286	7.91523	8.1765	8.27674	8.0749	8.26156	7.8533	8.00549	7.99395	7.9303
OAT	7.36137	7.08639	7.31708	7.41323	7.44642	7.42605	7.2018	7.21104	7.40224	7.21061	7.44585	7.16846	7.06448	6.85626	7.2416	7.2712	7.22186	7.2938	6.78701	7.28949	7.39466	7.3615
NKX1-2	7.47636	8.00936	7.80116	7.1491	8.21964	7.70223	8.08155	8.08155	7.88768	7.9341	7.06442	7.92431	8.00324	8.05191	7.6874	7.58991	8.28434	7.79194	7.61672	7.78282	8.04177	7.97056
FAM53B	4.87443	4.8042	4.55256	4.57756	4.58591	4.47002	4.77853	5.30418	4.61098	5.15006	5.2647	5.10869	5.81105	5.45389	5.24265	5.14739	5.31337	5.30402	5.14572	5.01697	5.03194	4.88058
EEF1AKMT2	9.90259	9.95521	9.85191	9.841	9.91766	9.6697	9.6719	9.57208	9.78862	9.82222	10.0517	9.37164	8.97751	9.35487	9.58366	9.51461	9.51835	9.2706	9.29677	9.45573	9.45573	9.38242
CTBP2	6.90767	6.53377	6.50729	7.29365	7.02732	6.96888	7.00956	6.99777	7.101	6.63654	7.12347	6.85784	6.82328	6.7266	6.53781	6.39667	6.57195	6.90297	6.40002	6.55611	6.66029	6.55093
TEX36	5.66431	5.8668	5.62257	5.98223	6.07464	5.70849	6.13112	6.21696	5.61989	5.92953	5.91492	6.49411	6.28	5.90491	5.96788	5.53898	5.43742	5.7356	5.71605	5.96073	5.87712	5.85862
MMP21	5.71145	4.96127	4.6184	5.07386	4.87422	5.04348	5.38064	5.16296	5.3441	4.42789	5.27101	4.47629	5.04415	4.67515	4.62776	5.28803	4.71266	4.81144	4.78658	4.55882	4.8535	4.87999
UROS	8.67865	8.52253	8.56583	8.63777	8.74334	8.65054	8.42316	8.43413	8.52002	8.18552	8.50218	8.4233	8.3095	7.96293	8.65195	8.46077	8.50379	8.40592	8.56528	8.8242	8.68057	8.87103
DHX32	9.26274	9.35927	9.19233	9.32431	9.38108	9.31441	9.25699	9.07839	9.35984	8.9062	9.22868	8.55486	8.98777	8.80753	9.30402	9.33289	9.42287	9.41039	8.95244	9.2294	9.33174	9.34264
C10orf90	3.13769	3.76247	4.55229	3.15134	3.42611	3.5743	3.23775	3.31391	3.51514	2.59939	2.36463	2.98619	2.76112	3.27838	3.97035	2.85746	3.4445	2.66175	7.20596	3.06733	3.14471	2.87502
MKI67	4.02562	4.19508	4.67121	4.02417	3.84192	3.42416	4.45412	4.36368	4.31426	4.63727	3.20033	5.2739	5.05127	5.1879	4.78782	4.76263	4.67241	4.7879	5.08128	4.69992	4.7206	4.93169
EBF3	6.35128	6.73403	7.18251	6.10752	6.91152	6.5683	6.79558	6.67155	6.6696	6.85915	6.17714	6.62356	6.6317	6.22683	7.15062	6.61623	6.48474	6.73987	6.84559	6.34388	6.26547	6.16931
ADAM8	6.87923	6.43988	7.1246	5.77509	6.36028	6.06982	6.86568	6.92773	7.15267	7.42559	7.13808	8.27296	7.50562	8.19918	6.49531	6.56902	7.09791	5.29101	6.44736	7.17045	7.14939	7.20794
TUBGCP2	7.06642	6.86558	7.04561	7.22318	7.33467	7.19244	6.98671	7.02583	7.09684	7.28955	7.61142	7.11414	6.94565	6.96693	7.47459	7.38357	6.81246	6.67237	7.0213	7.06018	6.99581	7.02776
CALY	4.13064	3.94959	4.61258	4.66757	4.36533	4.42539	4.53879	4.7122	4.66088	4.46226	3.71841	4.03835	4.4732	4.54383	4.81882	4.76343	4.38035	4.77266	4.36677	4.19515	4.41386	4.35914
FUOM	9.71547	9.89956	10.1274	9.57815	9.92802	9.89309	10.0131	9.79529	10.1452	9.52284	10.1099	9.9812	9.65964	9.81784	9.59537	10.0554	10.2218	9.65439	9.38156	10.1814	10.1233	10.1862
ECHS1	11.0411	11.1782	11.3076	11.3672	11.3529	11.6821	11.1464	10.9691	11.1669	11.023	11.626	10.4711	11.0312	10.874	11.3081	11.0883	11.1297	11.2218	11.0108	11.1842	11.2398	11.1014
SPRN	5.2906	5.10972	5.45027	5.78326	6.20383	5.95676	6.18038	5.54082	6.05235	5.25984	6.05073	5.55635	5.08402	5.74628	6.33514	6.62	6.08638	5.3018	6.27906	5.6296	5.6295	5.71311
SYCE1	6.06658	5.7876	5.9667	6.09983	5.28461	5.35622	5.78133	5.20671	5.6663	4.95425	5.66484	4.88071	5.43833	4.99699	4.89268	5.22262	5.06978	4.95284	5.83088	5.24736	5.24727	5.32238
ODF3	6.10757	6.06268	5.41216	6.00254	6.17019	5.97947	6.4895	6.62136	6.12896	6.41807	6.50582	6.50927	6.59305	6.16126	6.35996	6.85657	6.21975	6.47861	6.35784	5.72609	5.57569	5.72279
RIC8A	7.71805	7.31081	7.57531	7.62026	7.67617	7.13192	7.40155	7.43731	7.21537	7.58224	7.59178	7.15308	6.77585	6.94936	7.67318	7.46847	7.18166	7.29721	7.57767	6.93347	6.88008	6.85199
PSMD13	8.40158	7.96729	8.02004	8.38461	8.20314	8.25307	7.8283	7.65067	7.86235	7.77191	8.11812	8.25303	7.78779	8.16415	8.4364	8.21288	8.27976	9.12273	7.95274	8.55603	8.4265	8.96172
NLRP6	5.526	6.63789	6.61741	6.11126	6.21685	5.10043	6.44036	6.56882	6.48181	6.50091	4.43747	6.90634	6.76363	6.66433	6.66309	5.57018	6.56125	6.35012	6.80215	6.17516	6.43335	6.64764
PGGHG	5.32484	5.74446	5.59682	5.53312	5.56855	5.07087	6.07598	6.05754	5.67694	5.69131	6.19755	6.32279	6.39924	6.16136	5.68836	5.50552	6.02565	5.23816	5.27012	5.72004	6.07719	5.45409
IFITM2	10.7069	10.5443	10.5346	10.4013	10.4109	10.4309	10.877	10.9203	10.8167	10.4978	10.8348	10.9533	10.8625	10.9333	11.0095	11.0249	11.0565	10.9211	10.9804	10.6484	10.645	10.5731
B4GALNT4	5.79522	5.57918	5.67978	5.90128	5.94078	5.7174	6.13404	6.28715	5.99132	5.85452	5.75983	5.64801	5.27255	5.29431	5.22672	5.46564	5.40969	5.19167	5.20847	5.02635	5.29806	5.07863
PKP3	4.09054	3.88764	3.84558	3.9579	3.82837	3.66542	4.64927	4.21298	5.20828	4.40136	4.97782	4.44251	4.05353	4.48456	4.55997	3.95204	4.32286	3.88243	3.09254	3.16402	3.21753	2.99253
PTDSS2	6.34168	6.18953	5.7409	6.43849	6.09915	6.37817	6.293	6.49891	6.17356	6.07877	6.42238	6.07996	6.07	5.88892	6.11525	6.06509	6.28719	5.71368	5.64618	6.28964	6.2224	6.09066
LRRC56	4.15654	3.80938	3.72183	4.16378	4.05183	4.39215	4.06554	3.77365	4.75008	3.75146	5.32996	3.57325	5.07249	4.53676	3.90281	4.54126	3.99953	4.2383	3.77188	3.98599	4.17792	3.89005
RASSF7	4.83872	5.65009	5.50173	5.14783	4.99343	5.26018	6.02278	5.81229	6.16292	5.42829	5.34769	5.67554	6.11686	5.09776	5.09187	5.21833	5.44481	5.36282	4.95438	4.32467	4.55481	4.62674
PHRF1	5.42096	4.93886	5.21561	5.20528	5.29379	5.20049	5.30132	5.02614	4.75386	4.84761	5.76036	5.22457	5.26807	4.75514	5.03689	5.63741	5.22278	5.32347	4.75298	5.20308	5.27462	5.15013
DRD4	6.94551	7.33008	7.40424	6.97061	7.52837	7.4365	7.31239	7.27207	7.10314	7.49836	6.88599	6.80077	7.60748	7.21736	7.85744	7.82898	6.74118	7.44765	7.99779	7.07674	7.10117	7.06535
EPS8L2	4.21429	3.84551	4.53128	4.29867	3.56093	4.13859	4.63484	4.33436	4.38969	3.93382	5.01899	3.98638	4.39184	4.48792	3.77277	4.18118	3.80399	3.58391	3.60464	3.85705	3.75234	3.63023
TMEM80	6.66868	6.5865	6.85449	6.57256	6.77791	6.34666	6.58662	6.78246	6.71954	6.64245	7.00475	6.10505	6.6968	6.12469	6.12032	5.94749	6.54822	5.93236	6.22507	6.16953	5.70009	5.86299
TALDO1	9.6598	9.64569	9.86587	9.57936	9.91662	9.66607	9.44831	9.31475	9.64034	9.45096	9.79336	9.85657	9.73233	10.0479	9.97704	9.62583	9.88001	10.2073	10.0567	10.2806	10.1343	10.336
RPLP2	8.13367	8.16982	8.2949	8.12491	8.45512	8.41433	8.266	8.06414	8.32147	7.99174	8.24685	8.13212	7.6221	8.16794	8.23371	8.07665	8.18698	8.14515	8.34684	7.95866	7.95624	8.00123
PNPLA2	7.32493	7.3641	7.14005	6.81469	7.20569	7.42286	7.34502	7.61979	7.12123	7.51076	7.10227	7.55691	6.80531	7.39457	7.39993	7.26937	7.38071	7.21771	7.12322	7.07003	7.12238	7.14583
CRACR2B	8.09977	7.90788	8.49235	7.59943	7.9481	8.11966	8.59263	8.50202	8.64573	8.30947	7.868	8.75195	8.43884	8.16378	8.59532	7.88982	7.23768	7.91387	8.40028	7.59889	7.60202	7.59889
CD151	7.3447	7.05163	7.09115	7.40337	7.55347	7.27285	7.17881	6.88074	7.20364	7.396	7.32925	6.77613	7.28657	7.237	7.44899	7.4133	7.46928	7.31527	7.27081	7.55141	7.57389	7.64766
TSPAN4	3.96908	4.56516	4.52377	4.29342	4.37348	4.50412	4.01279	4.78063	4.60295	4.26708	3.68808	4.83641	4.83239	4.51942	4.39658	4.15227	4.47023	4.77374	4.8657	4.09371	4.60306	4.44053
AP2A2	8.30743	9.03759	8.50773	8.49103	8.68425	8.5824	8.7899	8.84988	8.74041	8.76508	7.78087	8.45877	8.63235	8.35015	8.40968	8.39515	8.47731	8.64154	8.84452	7.83039	8.45001	8.36408
MUC2	3.86888	4.09963	3.86579	3.61683	4.13839	3.69746	3.72963	3.90199	3.93305	4.46379	4.69384	4.20601	4.93892	3.83416	3.74818	3.92445	4.16152	4.08735	3.93956	3.47239	3.59869	3.63996
MUC5B	3.28609	3.66074	3.8547	4.00055	3.79382	3.71246	4.473	3.81828	3.8132	3.68978	3.34342	4.25407	4.02618	4.00889	3.71437	3.46553	3.37085	3.62147	3.18881	3.34623	4.02665	4.26888
BRSK2	5.30328	5.23752	5.43225	5.16766	5.41764	4.9783	5.55006	5.42729	5.76862	5.53652	5.65936	5.65266	5.54594	5.65411	5.33385	5.30607	5.42144	4.94818	5.3892	4.94618	5.09456	5.23371
KRTAP5-5	4.57357	3.98571	4.85092	4.41634	4.29569	4.66788	4.93381	4.89325	4.55431	4.91877	2.9446	5.53284	5.19269	4.88979	3.49878	4.91293	4.18633	4.74098	5.0912	4.41862	4.69953	4.44595
KRTAP5-6	6.26364	5.91582	5.94777	5.65753	5.77565	5.72845	5.91334	5.96863	5.88939	6.0621	5.20375	6.00751	6.02797	6.38695	6.341	5.84924	5.2764	6.12012	6.11588	6.0757	6.03001	6.27328
SYT8	6.55701	6.34187	7.07522	6.37349	6.06681	6.40196	6.66602	6.76326	6.95516	6.82677	5.87214	6.88553	7.1942	7.03018	6.68723	6.36321	6.52783	7.02251	6.77831	6.53751	6.44207	6.82305
TNNI2	6.23092	6.02865	5.86809	6.20192	6.4065	6.12018	6.41661	6.56474	6.57931	5.97933	6.22197	6.5646	7.11448	7.19305	6.33831	6.80695	5.77815	6.33508	6.40623	6.60757	6.57429	6.75095
LSP1	4.74032	4.73534	4.63215	5.16568	5.4114	5.08391	5.55847	5.73103	5.61591	5.70869	5.46328	6.28336	6.67364	6.09797	5.94929	5.71158	5.69113	5.63725	6.01817	5.04342	5.20544	5.32593
TNNT3	5.61007	5.82877	6.05072	6.07503	6.42048	6.39089	6.04316	6.2235	6.14085	5.9116	5.83817	6.32855	6.07289	6.29598	5.82472	5.9858	5.96488	6.34845	6.37214	5.86367	5.87457	6.10995
TSPAN32	7.40401	7.94214	7.69426	7.87034	8.33615	8.03094	7.90137	7.82155	7.81362	8.04781	7.83553	7.94629	6.76774	7.92377	8.22495	7.95307	7.90829	8.02123	8.26046	7.70275	7.55577	7.57583
CD81	7.89295	8.31082	8.19605	8.03189	8.26	8.18953	8.22751	8.16816	8.12343	8.28061	8.31963	8.16002	8.13481	7.53163	7.93922	8.17401	8.22422	7.46319	7.69118	8.12426	8.31404	8.1186
KCNQ1	5.9844	6.21476	6.22468	6.51554	5.87408	6.07489	6.58326	6.26416	6.43069	6.52414	6.14557	7.32106	6.9342	7.06486	6.52633	6.56355	6.52619	6.69027	6.76264	6.53012	6.36542	6.64337
SLC22A18	6.55304	6.81932	6.69056	6.96534	7.07678	6.49466	6.88486	6.90045	6.81568	6.98053	7.00051	7.17774	7.2707	7.04279	6.95549	6.99578	7.24381	7.23718	7.30265	6.8635	6.85097	6.86384
ART1	5.67716	5.8762	6.32782	5.58297	5.73706	6.12668	5.91635	5.9521	5.74341	5.99241	6.0332	5.68071	6.21016	6.61952	5.80286	5.49108	6.02322	5.99529	6.29405	5.80544	5.79491	5.72274
PGAP2	4.87562	5.23385	4.77777	4.99793	4.73464	5.00263	5.19813	4.81928	4.74921	5.43504	3.94975	4.65272	4.52424	4.35024	4.37537	4.96603	4.79715	4.68507	4.29464	4.30065	4.73901	4.94592
OR52K2	2.63849	1.87901	2.58335	3.89982	4.02569	3.12188	3.16953	2.64849	3.05788	2.98993	3.43932	3.11743	2.61247	3.3496	2.9907	2.82551	3.14769	2.11733	2.52179	4.03056	3.49086	4.27307
OR52K1	2.89656	3.03193	3.09304	2.71447	2.23019	2.75134	2.70477	2.76052	2.69075	2.73353	3.21819	3.25041	2.59998	2.7584	2.85679	2.41353	3.05514	2.74481	2.76939	2.94843	2.80021	2.67348
OR52M1	3.30374	2.73547	4.00282	3.28429	3.30769	3.92248	3.49808	3.51525	3.13644	3.66428	1.68509	3.79304	4.0481	2.73614	3.05606	3.1757	3.34169	4.05542	3.9211	3.28898	3.09816	3.46436
OR52I2	3.88854	3.52641	3.94614	3.76666	4.01084	3.62879	3.61321	3.61884	3.71361	3.68406	4.23462	3.96559	3.26064	3.96124	3.48582	3.89497	3.5352	3.33863	3.64632	4.14756	3.92067	3.92579
OR52I1	3.95243	4.60386	3.49857	4.92529	4.46972	3.63248	4.06259	3.87011	3.89803	3.95498	3.71794	3.96437	3.58383	3.69183	3.81852	3.92906	3.79893	4.15296	4.24437	4.2047	4.03508	3.61187
OR51D1	3.4546	3.16846	2.87939	3.25173	3.89225	3.68797	3.2366	3.7457	3.816	3.8465	2.17795	3.71148	4.10153	3.81884	3.3503	3.25921	3.38577	3.75986	4.094	3.76927	3.46844	3.23001
OR51E1	5.67031	6.59333	6.03415	7.31947	7.2442	6.61755	6.1275	6.1067	6.15317	6.15375	6.37415	5.86648	6.92332	7.12471	7.93747	6.93404	8.18585	8.52948	7.0268	7.38433	7.23672	7.26026
MMP26	2.02134	2.83974	2.72574	2.90742	2.46773	2.74367	2.45067	2.497	3.61715	2.47457	3.9515	3.57883	3.60986	3.0666	2.33331	2.34073	2.56449	2.47527	3.13483	2.49713	2.43831	2.46727
OR51F2	3.36257	2.42944	3.02485	2.7635	2.849	2.80834	2.6166	2.66073	3.72748	2.63937	4.04589	3.22718	3.49821	2.62536	2.46404	2.71284	3.21965	2.61911	3.24722	2.63993	2.58391	2.61149
OR51A7	2.57306	2.70763	3.14385	3.00297	2.85084	2.63345	3.12573	2.35272	2.76482	2.64824	2.45904	2.54755	2.68208	2.68479	2.12903	2.46011	3.15877	2.98969	2.71577	2.46654	2.44991	3.00666
OR51L1	3.40833	4.18948	3.40833	4.1756	3.8103	3.15905	4.6806	4.21221	4.15003	3.63847	4.11745	3.89682	3.744	5.08868	3.38747	3.55743	3.69129	4.01886	3.77424	2.72582	2.74606	2.25778
OR52J3	2.6509	2.38935	2.30511	2.48851	2.56273	2.22868	2.39669	2.44501	2.38454	2.42162	3.11857	2.61441	2.22844	2.43394	2.54378	2.88708	3.04555	2.43597	2.45727	2.66528	2.61686	2.56787
OR51B6	4.39623	4.81524	4.71084	4.9217	3.02427	4.36017	4.45968	4.29611	4.35442	4.44111	5.40242	4.41652	4.79577	5.10381	5.24361	3.99771	4.82662	4.47869	4.85044	4.2883	4.48635	4.61385
OR51M1	4.23462	4.48732	4.02316	3.91591	3.78944	3.44673	3.84039	3.80606	3.84737	4.14066	3.77313	3.6187	3.9617	4.12361	4.72226	4.0433	3.96965	4.0805	4.17142	4.35775	4.33629	4.45867
OR51Q1	3.0866	2.83535	3.33699	2.68896	2.55577	2.55387	2.8816	2.9376	2.86751	2.91049	2.84434	2.64436	2.94337	3.05522	2.62456	2.8922	3.22086	2.92096	2.94566	2.97718	2.59477	2.59692
OR51I2	2.60921	2.49156	3.42976	2.63292	2.99029	2.60769	2.29912	2.34207	2.28832	2.32128	3.50577	3.06724	2.58964	2.80702	2.57342	2.11583	2.33738	2.33847	2.3574	3.19512	3.43523	3.42302
OR52D1	2.69296	2.65232	3.67506	2.50012	2.42989	2.42062	2.44868	2.50416	2.43473	2.4773	2.554	2.88851	2.18523	2.23367	2.11946	2.49317	2.39364	2.50123	2.52569	2.48644	2.41781	2.52034
OR52B6	4.36481	4.37584	4.08671	3.25801	4.06749	3.26025	5.26508	3.32093	3.26479	3.29922	4.405	4.11446	2.94959	2.81441	3.18709	3.21121	3.62891	3.23165	3.25143	3.34073	3.3501	3.28061
TRIM22	9.83371	9.51606	9.76071	9.58805	9.90122	9.85609	9.44296	9.3869	9.43495	9.50087	9.69609	10.0958	9.79074	9.83697	9.55523	9.73464	9.62414	10.5133	10.0718	10.0527	10.0218	10.1064
OR52N4	6.07677	6.424	6.5642	5.65418	6.12112	5.81927	6.35548	6.3267	6.34429	6.43474	6.79559	5.94574	6.38456	5.97884	6.41636	6.18581	5.74774	5.73381	5.29923	5.61983	5.93824	5.70065
OR52N2	3.87097	5.75472	3.97015	3.85966	4.16825	3.34979	4.23986	3.27041	4.58105	4.87847	5.13582	3.70107	4.55138	4.7544	5.64618	4.23872	4.79394	4.61346	1.76955	4.39111	4.85613	4.24584
OR52E4	2.41848	2.54501	2.94557	2.72561	2.71049	2.64689	3.40417	2.63125	2.57819	2.61072	3.06272	3.03844	3.25681	2.89883	2.97979	3.10539	2.63808	2.63539	3.67047	2.75431	2.62351	2.64848
OR56A3	3.15682	3.73294	3.39808	3.2181	3.4993	3.22624	3.32044	3.57593	3.35954	3.54852	3.21672	3.15686	3.81826	3.44345	3.64252	3.11214	2.92199	3.49319	2.60581	3.30858	3.38122	3.61152
OR56B4	4.87032	4.19313	4.4611	4.69162	4.58739	4.63066	4.57778	4.49513	4.78374	4.4275	3.70689	5.15564	4.84878	4.43497	4.9	4.34051	4.33585	4.56944	4.90197	4.90492	4.98639	5.0427
OR52W1	5.66048	5.88585	6.0016	4.9552	5.87339	5.59892	5.52597	5.76512	5.76326	5.84921	3.93155	6.01763	6.25376	6.01859	5.46644	5.83664	5.04732	5.96634	6.05105	6.00806	6.10899	6.31763
C11orf42	3.03108	3.04416	3.21348	3.06695	3.25914	3.00073	3.50683	3.12947	2.17248	2.20658	3.77812	4.01946	2.6426	2.30689	2.62706	2.72061	3.72786	3.63741	3.47044	3.34519	2.80871	3.26229
CNGA4	4.86555	4.60955	4.88341	4.8757	4.68601	5.08775	4.82805	4.78422	4.88723	4.85961	4.56474	4.69253	4.94296	5.2825	4.59925	4.97822	4.67783	5.0421	5.1682	4.9723	4.82688	4.57707
CCKBR	4.73996	5.25285	5.48192	5.0345	4.99712	5.03932	5.04691	5.17028	5.10999	5.2059	4.5008	4.87109	5.09768	4.94903	4.88973	4.87474	4.70191	4.60045	5.25175	4.84966	4.86856	5.07949
SMPD1	7.64772	8.18663	7.70075	8.00325	7.94343	7.84449	7.92931	7.5673	7.96861	7.66865	7.38866	7.79218	7.61381	8.05999	7.95458	7.78596	7.45106	7.5621	8.24659	7.87265	7.92511	8.11825
DNHD1	5.72561	5.77786	5.75341	5.60601	5.64269	5.15207	5.65537	6.00804	5.7042	6.03715	5.8381	5.9532	5.91975	5.44461	5.75815	5.80089	5.66223	5.78057	5.7733	5.14741	5.44127	5.06653
ILK	7.82591	7.71253	7.9158	7.69754	7.81264	7.61671	7.70643	8.01086	7.61022	7.73652	7.93557	7.40057	7.63242	7.71892	7.67335	7.60589	7.80689	7.38348	7.80232	7.48808	7.47686	7.48264
OR10A5	4.8203	4.75305	5.21075	4.70976	4.79765	4.87249	5.18916	5.01694	5.08828	5.32037	4.59643	5.48827	5.08656	5.64854	4.76163	4.83575	4.77083	4.76725	5.02529	4.73029	4.80031	4.94246
OR10A2	4.81016	4.83427	4.2187	5.0258	4.63211	5.11658	5.28977	5.13202	5.21804	5.32565	5.11168	5.26911	5.44166	5.9187	5.24294	5.11805	5.60288	4.74585	4.70009	5.15316	5.10084	5.00624
OR10A4	4.11779	4.71287	4.90312	4.84414	5.57673	4.73562	4.61048	4.67871	4.69646	4.93361	4.48204	4.68168	5.23898	4.163	4.79221	4.51811	4.18232	5.05657	4.89861	4.84044	4.4563	4.05495
OR2D3	3.60798	3.97408	3.78979	4.20201	3.81576	4.6887	4.26444	4.1739	4.08082	4.27714	2.83185	3.84619	4.40358	3.74234	4.06418	4.1007	3.57716	5.0609	3.94117	3.55014	3.63947	3.97992
ZNF215	5.37159	4.76833	4.42001	4.83542	4.30676	5.05014	4.36821	4.72481	4.3032	4.52697	5.67866	6.07563	5.61211	4.95294	5.29063	4.58682	5.00313	5.15344	5.4284	5.87403	5.65331	5.43932
SYT9	5.52378	5.51374	5.68595	5.9484	6.61126	6.20152	5.40162	5.38762	5.65873	5.64786	5.41079	5.15017	4.57806	4.85579	5.22935	5.4127	5.96297	5.30334	5.17194	5.60139	5.83601	5.902
OLFML1	9.13138	9.28395	9.03466	9.54452	9.47853	9.32775	8.82421	8.92336	8.82888	9.1552	9.32938	7.48066	7.99541	7.94632	7.91646	7.90851	8.27919	7.93294	7.53083	7.86	8.25234	7.74444
PPFIBP2	8.2613	7.94955	7.84858	8.14422	8.05347	8.03355	7.94347	8.05393	7.85204	7.84381	7.75309	7.32541	7.55375	7.52826	7.68287	7.54282	7.62947	7.70449	7.84577	7.43518	7.50312	7.46466
TUB	5.00808	5.46856	5.18091	5.28462	5.83688	5.55161	4.81965	4.5256	4.47131	4.80743	5.70927	3.70394	3.62801	4.0122	4.80812	4.8368	5.28384	4.44118	4.46031	4.28168	4.25246	4.19017
AKIP1	8.1902	7.9496	8.00865	8.2091	8.32438	8.31959	8.00397	7.97838	7.96469	7.65004	7.94589	7.70605	7.05851	7.70475	7.96232	7.91582	7.8271	7.96336	7.62833	8.16142	8.11847	8.16876
ZNF143	8.0048	7.90717	7.84448	8.1053	8.16799	8.01685	7.7384	7.61853	7.78762	7.78514	8.1874	7.88807	7.59722	7.64681	7.99561	7.94679	8.3993	8.38575	8.15211	8.14627	8.02116	7.95763
WEE1	7.89088	8.09734	8.09579	7.94675	7.82087	7.86201	7.56959	7.52653	8.02656	7.46043	7.94679	6.69408	6.90327	6.98715	8.11917	7.9405	8.01521	7.40238	7.18427	7.60564	7.51846	7.46981
SWAP70	10.3783	10.7851	10.3316	10.8104	11.0781	10.9719	10.2811	10.1463	10.339	10.845	10.8743	10.6185	10.9531	10.4092	10.8209	10.9278	10.7629	10.8292	11.2998	11.2258	11.0752	11.1845
CTR9	9.47761	9.47994	9.49863	9.97994	9.74268	9.77315	9.49712	9.26387	9.51583	9.49878	9.74386	8.69047	9.02431	9.22125	9.49013	9.48108	9.48304	9.29106	9.31007	9.55698	9.60738	9.53117
USP47	9.22217	9.30932	9.01381	9.16822	9.10145	9.29547	9.08507	9.17853	9.11054	8.87459	9.30235	8.75578	8.70862	8.84043	9.05058	9.13745	9.19244	9.1476	8.85392	8.95575	9.07592	8.99464
MICAL2	5.89835	6.14117	5.48336	6.1043	6.08239	6.30701	6.48168	6.3617	6.21612	6.45796	6.34193	6.13084	6.20782	6.23614	6.58476	6.74128	6.61155	6.04009	6.24688	5.66945	5.59066	5.678
PARVA	9.74246	9.75108	9.53613	9.71186	9.5956	9.75204	9.57104	9.55569	9.68871	9.44954	9.62122	9.20452	9.21383	9.44945	9.47122	9.62721	9.56239	9.64359	9.39597	9.61051	9.50455	9.54369
TEAD1	8.90234	8.84258	8.85023	8.52623	8.56299	8.41308	8.46724	8.43802	8.41254	8.86553	8.88187	7.96267	7.71714	8.24217	8.5309	8.61167	8.53395	7.98283	8.11977	8.12663	8.35553	8.23345
ARNTL	5.19815	5.53146	5.64279	5.37294	6.10559	5.91954	5.60808	5.54594	5.75727	5.86856	6.10465	6.86638	6.55436	5.94932	6.64133	6.91597	6.19892	6.44179	7.09467	6.75441	6.48005	6.61233
FAR1	9.28838	9.35026	9.57524	9.1951	9.20802	9.33536	9.04103	9.03013	9.06738	9.16317	9.48213	9.32356	9.0948	9.06988	9.23123	9.18765	9.27961	9.31211	9.5147	9.45034	9.37977	9.37652
CALCB	5.82641	6.47153	6.50712	6.81932	7.0394	7.65448	6.92126	7.14129	7.28564	6.88126	6.10341	7.30927	6.80172	6.64759	7.07308	6.46739	7.04229	6.47003	6.9258	6.85218	6.72949	6.9038
INSC	8.47893	8.6133	8.36558	8.64315	8.62844	8.60594	8.76188	8.78776	8.97252	8.22924	8.98291	7.82714	7.73074	8.06334	8.4998	8.37812	8.29493	7.89412	7.60637	8.03307	8.32804	7.92333
NCR3LG1	4.1916	5.88678	4.93401	6.2644	5.80709	5.14926	5.85015	5.86209	5.91884	5.92204	2.9189	6.46042	5.41391	4.90642	6.31199	4.99524	5.79925	5.90666	5.92717	5.29149	5.66035	5.80188
MYOD1	3.34699	3.25084	3.51425	3.50428	2.86736	3.35119	3.28684	3.3323	3.2754	3.31029	3.42658	3.81681	3.38097	3.00732	3.95115	3.36711	3.53528	3.33896	4.37546	3.13788	3.35141	3.36836
KCNC1	4.53434	5.68442	4.6925	4.84185	4.24298	4.67681	5.38737	5.82742	5.51266	5.82311	4.89215	4.97945	5.05088	5.10489	5.40314	4.61209	5.04075	5.00288	5.26146	3.41205	3.43926	3.34728
MRGPRX4	6.38127	6.42614	6.49546	6.18345	6.77459	5.89809	6.72273	6.58795	6.73573	6.86439	6.68973	6.93492	6.82074	6.88749	7.17307	6.43568	6.68752	6.14581	6.6107	6.3739	6.37752	6.35357
SAA1	11.5339	11.3767	11.3069	6.37765	6.67435	5.71958	9.16316	6.0075	9.70923	4.88019	9.04177	12.3058	12.4234	12.3886	12.1174	12.2075	12.1635	15.208	14.7042	14.8527	14.6549	14.9068
GTF2H1	8.22379	8.27143	8.05848	7.54787	7.80953	7.6852	7.68984	7.66689	7.78976	7.78976	7.99971	7.8803	7.61829	8.02523	7.68072	7.79471	8.00712	7.74046	7.53466	7.98452	8.05553	7.95719
LDHA	6.6658	7.34941	6.81022	6.80639	6.61698	6.94333	6.67202	6.36784	6.75362	6.8047	6.93928	6.74619	7.61314	7.09307	7.45845	7.01652	7.09873	7.67281	7.10681	7.78977	7.53406	7.93969
LDHC	3.50141	2.77989	2.70703	3.36188	3.42602	3.83325	2.4211	2.02701	3.56458	2.00703	1.92675	2.76219	2.71471	2.471	4.92319	2.61137	2.82451	2.16911	2.1873	13.1592	2.15935	2.05844
LDHAL6A	2.79019	3.46371	2.88508	3.56731	3.28766	3.90073	3.19536	3.24475	3.18294	3.22084	4.22031	3.00576	3.63916	3.53154	3.16423	2.79928	3.14656	3.22349	3.24526	2.93587	2.93585	2.93774
ZDHHC13	7.86911	7.80354	7.59183	7.70902	7.90331	8.0315	7.38367	7.29031	7.61232	7.40062	7.74493	7.71477	7.99621	7.22638	7.91711	8.2341	7.72202	8.44591	8.21634	8.35265	8.1896	8.28576
NAV2	7.28907	7.57214	7.66252	7.6637	7.68597	7.31211	7.58178	7.7766	7.30208	8.05579	8.02454	7.65243	7.60225	7.66199	7.41039	7.6604	7.72214	7.01049	6.61073	7.46721	7.93768	7.45243
HTATIP2	6.68039	6.82923	6.70283	6.71171	6.5889	6.46233	6.56171	6.5894	6.49758	6.30272	6.91977	6.31842	5.59565	7.00105	6.81841	6.49235	6.71866	6.97769	6.70545	6.47271	6.44346	6.2705
PRMT3	6.35436	6.34763	6.06425	6.21285	6.47474	6.20101	5.86171	5.9128	6.15281	5.85148	6.39023	5.76891	5.31554	5.77004	6.11448	5.71333	6.46683	6.00613	5.75083	6.04868	6.17952	6.58986
SLC6A5	3.73023	3.51952	3.95734	3.91422	3.78646	3.71456	3.94418	3.97381	3.98035	3.85957	3.44474	3.81674	3.5325	3.97193	4.39708	4.04248	3.72856	4.22408	4.18561	3.29654	3.48391	3.58816
NELL1	3.87235	4.01785	3.95489	3.38746	3.72948	4.06763	3.71262	3.55092	3.79951	3.90359	3.18706	3.95038	4.38993	3.74415	3.33638	3.7484	3.60597	3.69681	3.48971	4.31332	4.21674	4.21581
ANO5	7.51131	7.57613	7.30631	7.16081	7.37921	7.28676	6.5853	6.59883	6.6154	6.61703	7.18642	5.24236	5.00516	5.62746	6.2344	6.28044	5.77862	6.50937	5.31803	5.948	6.26555	5.97064
SLC17A6	3.94583	3.08351	3.72504	3.33279	3.33763	3.88177	3.70349	3.51711	3.35998	3.20199	4.22113	3.41933	3.84013	3.47275	3.56173	3.55381	3.60645	3.93936	3.23259	3.40478	3.48653	3.69362
GAS2	6.46102	5.42545	6.28099	5.73249	5.32609	5.63981	5.71731	5.88568	6.07253	5.90297	5.77734	5.7616	5.33731	5.65861	5.68316	5.57101	6.07216	5.9543	5.83777	5.13167	5.57759	5.22913
LUZP2	2.61079	3.26685	3.07459	3.37812	2.9853	3.46405	3.2329	2.51289	2.85264	3.16716	4.02793	3.35337	3.02494	3.55942	4.51239	3.90767	4.51215	3.75086	3.53613	4.20986	4.08046	3.9526
ANO3	4.75465	4.01353	4.06241	4.24788	4.20233	3.88462	4.37566	3.99062	4.34823	4.61486	4.92563	4.60324	4.42116	4.19767	4.45844	4.7082	4.08457	3.82593	4.43061	4.11074	4.32767	3.97841
FIBIN	9.2252	9.22172	9.20753	9.97032	9.91653	10.2114	9.28818	9.34202	9.35338	9.47075	9.58521	8.15367	7.95806	7.93308	9.02112	9.16006	9.0591	7.73469	8.37574	8.58413	8.83745	8.77266
BBOX1	6.44431	6.57681	5.97726	5.66076	6.6069	6.57822	6.41982	5.9739	6.67195	6.15578	6.63377	5.9588	5.83685	5.45255	5.70878	6.18048	6.16371	6.16832	5.05444	5.72211	5.82457	6.18167
METTL15	5.55093	5.66003	5.80251	5.63993	5.78043	5.76082	5.60174	5.53493	5.73372	5.5047	6.28483	5.79256	5.85014	5.65793	5.46468	5.66438	5.33643	5.61979	5.42926	5.52661	5.55921	5.50809
FSHB	5.00691	4.96851	5.20087	4.93058	4.96661	4.77103	4.99607	4.90857	4.98081	5.15614	4.39312	5.228	4.94907	5.24743	5.20869	4.59727	4.87682	4.95112	5.18507	5.14764	5.15889	5.15014
ARL14EP	9.32647	9.14385	9.39305	9.138	9.10822	9.3209	9.08056	8.86694	9.20016	9.08872	9.37765	8.9018	9.02098	9.02319	8.87904	8.97585	8.76425	8.9627	8.91505	9.06157	9.07612	9.06976
ELP4	8.32579	8.50121	8.08499	8.37709	8.41655	8.27512	8.06024	7.97891	8.08923	8.35409	8.5915	8.00207	7.92855	8.16813	8.35518	8.49263	8.38564	8.41074	8.23529	8.30096	8.40051	8.34365
RCN1	5.56476	5.85962	5.60452	5.3343	5.38039	5.23083	5.13529	5.2096	5.5859	5.60557	6.01349	5.17236	4.94831	5.35384	5.49746	5.5342	5.54967	5.69316	5.24336	4.6649	5.30515	5.12476
PRRG4	6.70508	7.16076	7.21263	7.21478	7.85661	7.04501	7.55001	7.37059	7.55834	7.59686	7.69332	7.71421	7.12818	7.44568	7.77714	7.90579	7.6697	6.40487	7.38405	7.16892	7.31293	7.05376
DEPDC7	6.15914	6.6323	6.53636	6.48312	5.7645	6.21754	6.62219	6.67074	6.53677	6.60241	6.75257	6.54814	6.55304	5.87704	6.43535	6.25966	7.06644	6.30048	6.38361	5.84184	5.82199	5.52412
TCP11L1	7.33177	7.45151	7.08067	7.32986	7.22925	7.31474	7.01648	7.20828	7.14241	7.00665	7.2311	6.94697	7.02328	6.81988	7.02464	7.19583	6.87101	6.84259	7.04846	7.15426	7.24861	7.13432
HIPK3	8.13341	8.20293	8.04804	8.23406	8.22864	8.2056	7.98983	7.73556	7.79448	8.01686	8.14129	7.99581	8.08881	8.01579	8.31668	8.34849	8.43317	8.75004	8.18625	8.30013	8.26388	8.6901
KIAA1549L	4.63409	4.29035	4.7688	4.94583	4.61579	5.22235	4.61653	4.35618	4.3309	3.88578	4.81537	4.21177	3.98849	4.31252	4.11887	4.69637	4.71883	4.24698	4.68476	4.82915	4.79929	4.59157
NAT10	7.24557	7.27245	7.01232	7.12535	7.05754	7.34121	7.05439	7.12951	7.0897	7.14288	7.33784	6.94454	6.89963	7.37872	7.25681	7.18599	7.25301	7.1293	6.75359	7.55024	7.45078	7.38282
CAT	8.49081	8.65928	8.26151	8.71759	8.45571	8.69042	8.87312	8.71173	8.89196	8.45376	8.93337	8.64944	8.65334	8.73539	8.62647	8.81303	8.83602	8.61774	8.48038	8.31071	8.44946	8.36087
EHF	4.11295	3.85162	4.03999	4.09096	4.51401	3.52079	3.25773	4.08293	3.65642	3.63215	3.82645	4.16208	3.60697	3.96847	4.0792	3.57679	4.01344	4.33347	4.27873	4.33991	4.07242	4.06246
PDHX	7.18013	7.29657	7.2355	7.27969	7.62278	7.48766	7.38296	7.12527	7.53759	7.06103	7.69493	7.3253	6.64114	7.22366	7.12643	7.04067	7.11179	7.47273	6.91044	6.96528	6.83738	6.89505
CD44	6.41451	6.47744	6.64402	6.84398	6.72026	6.83617	6.34736	6.04324	6.51275	6.70861	6.89146	8.50179	8.68659	8.54199	7.41432	7.3033	7.50247	9.06955	8.51869	8.69722	8.01919	8.44989
FJX1	5.24814	5.30289	5.79726	5.39015	5.69901	5.53809	5.25792	5.52822	5.35769	5.85597	6.01354	6.71828	5.69244	5.73131	5.87381	6.18172	6.33814	6.30438	6.02345	6.26671	6.28639	6.26241
TRIM44	9.88465	9.58626	9.8544	9.52918	9.90382	9.6409	9.43779	9.38862	9.48183	9.66411	9.86218	9.0929	9.8681	9.7129	9.75026	9.89764	9.76845	10.1292	9.6614	9.80119	9.84627	9.86744
LDLRAD3	6.97663	6.53477	7.05986	7.2058	7.21956	6.92189	6.52409	6.4913	6.62304	6.88733	6.56373	6.28222	5.72664	6.3718	5.78383	6.52492	6.04147	6.8591	6.80481	5.9573	5.98807	5.85034
PRR5L	3.20545	3.95452	3.53744	3.79851	4.21201	3.63655	3.6856	3.70219	3.77207	4.44275	2.33544	3.79364	4.59431	5.18731	3.60193	3.94337	3.53332	3.9827	4.49206	4.45359	4.34359	4.2607
C11orf74	9.33873	9.39346	9.1324	9.36673	9.75431	9.46707	9.14105	9.00872	9.27448	9.14949	9.48262	8.19301	8.80993	8.48325	9.10447	9.21116	9.03228	9.01344	8.79808	9.05294	9.03885	9.08399
API5	9.34016	9.15852	9.0723	9.26071	9.32558	9.3919	8.94559	8.92794	9.06028	8.97251	9.06788	8.64907	8.5113	9.23754	9.06638	9.32708	9.38453	9.56275	9.38855	9.29332	9.22964	9.35834
TTC17	9.04153	8.98721	8.80661	8.77982	8.74905	8.81735	8.80372	8.81042	8.86323	8.81413	8.9707	8.99033	8.93627	8.77845	8.92399	8.83658	8.76884	9.2075	8.71901	8.7541	8.82972	8.78732
HSD17B12	8.38769	8.07875	8.14955	8.24039	8.17861	8.42002	8.45328	8.39764	8.53861	8.50786	8.78428	8.02613	8.11398	8.52261	8.28535	8.40931	8.28885	8.42763	7.84835	7.93207	8.1222	7.84258
ALKBH3	9.61286	9.6177	9.51042	9.93156	9.73388	9.85698	9.26676	9.24933	9.27755	9.27818	9.4825	8.70756	8.95735	8.68876	9.31445	9.32068	9.32927	9.53232	9.3175	9.35036	9.26328	9.29692
C11orf96	7.68861	7.65753	7.78923	7.7894	7.91747	7.62933	7.58368	7.8269	7.39776	7.73657	7.9993	7.46939	7.86517	7.67403	7.65264	7.59286	7.96801	8.19015	7.19673	7.92513	7.9408	7.50682
ACCS	6.98735	6.85729	7.03528	7.43639	7.16604	7.01592	6.93233	7.02946	6.98617	7.03511	6.49783	6.35741	6.9072	7.59296	7.0831	6.88111	6.75971	7.1697	7.45854	6.65066	6.8202	7.08546
EXT2	7.22437	6.78017	6.78129	7.14145	7.0919	7.15001	6.37121	6.34762	7.05001	6.3185	5.89041	6.10632	6.05898	6.41071	7.09164	6.85007	6.93428	7.32127	7.15463	7.50249	7.373	7.29422
CD82	6.88388	6.5803	6.228	6.99055	5.9868	6.08974	6.52044	6.62126	6.68714	6.59089	6.90405	7.37566	7.26635	6.80412	6.79835	6.80908	7.02079	7.11376	6.57798	7.236	6.99896	7.04574
TSPAN18	7.19348	7.07407	7.16876	6.96647	7.32729	6.82387	7.17877	7.24278	7.24915	7.2984	7.53878	7.37333	6.87159	7.11941	7.05682	6.9247	7.13951	6.60629	6.21021	6.83538	7.25476	6.87071
CRY2	6.13575	6.63459	6.23106	6.1165	6.02498	6.09384	5.92858	6.00775	5.99561	6.04928	6.22379	6.15141	5.71936	5.76701	5.79484	5.53329	5.68567	5.7258	5.58709	5.87306	6.20107	5.91825
MAPK8IP1	8.16058	8.15558	8.34731	8.33177	8.72643	7.38438	8.25885	8.40729	8.2636	8.49549	8.37778	8.78089	8.78592	8.01907	8.21318	7.37662	8.25008	8.34339	8.77353	7.40988	7.65154	7.59005
LARGE2	7.87623	7.89812	7.79438	8.65391	8.26803	8.07359	8.23481	8.34503	8.19028	8.19334	7.4896	8.72154	8.61738	8.72319	7.21327	7.92864	7.75519	7.99169	8.1749	8.42552	8.37241	8.31344
CREB3L1	6.92006	6.96497	6.80072	7.39248	7.40806	7.39065	6.97568	6.73394	7.11013	6.65694	7.09468	6.25559	6.20696	6.15377	7.53534	7.39929	7.43127	7.10217	7.12275	7.01982	7.08441	6.82515
DGKZ	4.51488	4.27391	5.34899	4.37318	4.45059	4.25416	4.71978	4.87385	5.35394	5.14626	4.28968	5.18618	5.32847	5.08572	5.02698	4.65953	4.97368	4.92553	5.59712	4.37645	4.41051	4.03778
MDK	8.75424	8.64776	8.8126	8.95008	8.7713	9.02259	8.5794	8.62055	8.70782	8.83761	8.88042	7.9534	8.18548	7.96567	8.50003	8.31856	8.34538	7.969	8.34868	7.98358	8.17785	8.31165
ATG13	8.46389	8.39046	8.5465	8.4607	8.50283	8.35506	8.05572	7.97132	8.06753	8.4744	8.00146	7.14917	7.69256	7.60726	8.0726	8.3479	8.11935	7.96894	8.29143	7.83731	7.84949	8.05373
ZNF408	5.17741	5.5355	5.42183	5.44799	5.25499	5.29143	5.62095	5.7178	5.72521	5.25313	5.43292	4.80293	5.1329	5.35406	5.21471	5.01695	5.3276	5.47373	5.24952	4.70921	4.69159	4.73151
C11orf49	7.20123	7.25285	7.0858	7.23983	6.94023	6.88331	7.35942	7.37684	7.23973	6.86191	7.52889	6.95242	6.78238	6.0915	7.41828	6.9842	7.39518	6.99445	6.36166	6.76602	6.81982	6.64056
DDB2	7.16643	7.05186	7.16427	7.39211	7.40188	7.51304	7.15639	7.07119	7.25851	7.24515	7.61362	7.73541	6.97559	6.98504	7.22309	7.22974	7.29197	6.92589	7.18122	7.26314	7.36472	7.1849
NR1H3	7.41243	7.10152	7.44773	7.05786	7.16862	7.65277	7.26403	7.506	7.24099	7.30314	7.68992	7.71326	7.67532	7.62517	7.00918	7.23306	7.15784	7.08887	7.24486	7.37751	7.66648	7.31222
MADD	5.65517	5.55788	6.00668	6.00826	6.07402	5.73438	5.99853	5.72932	5.51201	6.04442	6.48156	5.82842	6.02184	5.58287	5.57584	5.90612	5.79681	5.50031	5.2896	5.61403	5.82093	5.51087
SLC39A13	8.09339	7.8731	8.04142	8.25836	8.30628	8.22816	8.1228	8.12012	8.1205	7.96858	6.90215	7.43899	7.89701	7.68273	7.59326	7.99093	8.07039	7.88643	7.97939	8.03453	8.14466	8.13762
PTPMT1	9.61398	9.64545	9.62592	9.67319	9.70877	9.49974	9.66442	9.65062	9.64997	9.29196	9.59094	8.97178	8.90826	9.18535	9.66543	9.73813	9.7105	9.5458	9.28637	9.40007	9.44456	9.39832
NDUFS3	8.49436	8.66504	8.7699	8.97018	9.0902	8.98156	8.94293	8.93062	8.93004	8.61064	8.87738	8.6309	8.85189	8.65382	8.64444	8.72261	8.79166	8.82434	8.59288	8.69432	8.73401	8.69275
FAM180B	6.62735	6.57884	6.86965	6.6306	7.74765	6.98621	7.16322	7.20986	7.15522	7.27351	5.93994	7.14809	6.93004	6.92183	7.08666	6.71699	6.97793	7.08175	7.28517	6.67474	6.72387	6.6342
OR4B1	2.21856	2.09479	2.8241	2.61666	2.80706	2.25818	2.39329	2.43647	2.38243	2.41556	4.0267	2.84319	2.72039	3.0051	2.20483	2.21665	2.62356	2.39799	2.41702	2.14656	2.14654	2.14819
OR4X2	2.23714	2.84815	2.98723	3.30229	2.66381	2.71724	3.03387	2.64967	3.00123	2.66509	1.71482	2.64747	2.37499	2.90022	3.02112	2.80416	3.02479	2.33997	3.21966	3.0934	2.76292	2.75378
OR4X1	3.19978	2.43999	2.83402	2.67658	2.69724	3.36687	3.87675	2.91348	2.8453	2.8871	3.00641	2.30405	3.18528	4.26177	3.0837	2.43054	2.89637	2.9012	2.92522	2.58393	2.60023	2.78809
OR4S1	2.7282	1.52617	2.46589	2.48901	2.73826	2.16255	2.81605	2.49789	2.44119	2.47596	4.11701	3.14105	2.87342	3.4464	2.86316	2.96956	2.89392	2.50123	2.5212	2.54318	2.70443	2.6683
OR4C3	2.79583	2.3017	3.01431	2.41073	2.88557	3.11816	3.01395	2.68782	3.00537	3.3978	3.61572	3.52912	2.30538	2.4956	1.96086	3.63069	3.40323	3.69924	3.18606	1.47468	1.63869	1.70318
OR4A47	2.2507	2.77411	2.44032	3.23438	3.03587	2.21068	4.9081	2.18708	2.13375	2.16645	3.06625	3.79416	2.54275	3.40706	2.71002	1.97942	2.63069	2.15903	3.76956	2.37377	2.35522	2.29473
TRIM49B	2.98294	3.41648	2.93795	4.26627	3.33731	2.89969	3.33257	3.45503	3.11108	3.04937	1.74738	2.78922	3.21644	3.02163	3.89071	2.83568	3.71289	3.95288	4.3187	3.67278	3.75079	3.888
OR4C13	3.66166	2.93164	2.8906	3.18371	3.02554	2.81211	3.26236	2.64045	2.86026	2.95926	2.66632	2.98944	2.88548	2.80865	3.20226	2.95376	2.4027	2.62852	2.64799	3.75352	3.18634	3.38366
OR4C46	3.90903	3.64426	3.08877	3.93177	3.40656	3.26467	3.50322	3.56226	3.48837	3.53367	3.6182	4.00635	3.28253	4.22571	3.46829	3.39064	3.54458	3.53066	3.55669	3.6519	3.78279	3.75692
OR4A16	4.25756	4.18322	4.05885	4.17183	4.24423	4.05403	4.32433	4.29085	4.6528	4.70938	2.37555	4.87522	4.61917	4.01471	4.32722	3.69989	3.61271	4.4086	4.22447	4.26713	4.15104	4.36163
OR4A15	3.40592	3.29412	2.98983	3.28411	3.14381	2.8157	3.57852	3.04356	3.62485	3.528	2.47111	3.77185	4.06655	3.04965	2.88496	3.31226	3.64751	3.73851	3.93619	2.58901	2.73656	3.27475
OR4C15	2.85172	3.3554	4.06119	3.9721	3.10422	3.02625	4.17202	4.07326	3.66866	3.67629	2.76306	2.99669	3.32067	4.24785	3.39571	3.37183	3.18969	2.72822	3.22216	3.57153	3.4409	3.28167
OR4P4	2.55743	2.27533	2.5342	2.95667	2.92174	2.08719	2.33854	2.85791	2.2099	2.67932	3.20612	2.97808	3.11986	2.97599	2.77104	2.21091	2.78187	2.17376	2.44834	3.61665	3.34419	2.99949
OR4S2	3.04878	2.80272	2.45869	2.8472	2.91963	2.19022	2.92098	3.32067	2.20715	2.96227	2.00979	3.48095	3.23992	2.7316	2.91844	3.42435	3.73487	3.41758	3.81676	3.17011	2.97643	3.06332
OR4C6	3.69547	3.6519	2.64256	4.38327	3.42186	4.01766	4.94663	3.57006	3.39374	3.3579	3.5017	2.97697	2.67624	4.13178	3.6076	4.25791	2.48784	3.79885	3.75971	2.63841	2.68761	2.54992
OR5D14	3.09027	2.72016	2.98827	2.74053	2.68597	3.25388	3.03085	2.61021	2.99906	3.01593	2.68933	3.13449	3.15112	3.73738	2.42431	2.23985	2.60277	2.96351	3.25774	2.8204	2.99839	3.23437
OR5D18	2.32738	2.52657	1.91844	2.7787	2.757	2.21544	2.85394	2.35866	2.29836	2.33533	3.4133	2.73337	2.63599	2.02464	2.39026	2.77034	3.05732	2.3427	2.36394	2.38563	2.51418	2.44756
OR5L2	2.39819	1.691	2.28663	2.4178	2.41607	3.06582	2.90777	2.25416	2.19383	2.23082	2.15597	2.27415	3.8676	2.98775	2.50379	2.56182	2.56758	3.15522	2.28826	3.59684	3.19605	2.83912
OR5D16	2.7183	2.31634	2.54946	2.33896	2.36273	3.67943	2.1366	2.18022	2.12563	3.17576	3.67388	2.76596	2.74041	2.22755	2.65911	2.57045	2.98106	2.16692	2.59136	3.13443	2.67504	2.87405
TRIM51	4.156	3.3258	3.60213	4.82951	5.05402	3.87379	4.34111	4.57108	4.0806	3.78654	3.42685	3.76328	4.49156	4.638	4.44776	3.49935	4.0567	4.19282	4.0361	4.30324	4.1778	4.67712
OR5AS1	5.20465	4.80671	5.48596	4.88697	5.01899	5.19111	5.29884	5.52779	5.34611	5.2823	5.02552	5.65321	5.62882	5.24409	4.85346	5.38156	5.35474	4.92206	5.09626	5.33281	5.33824	5.22978
OR8I2	3.59648	3.78301	3.66045	3.9526	3.61883	4.14986	3.83258	4.10878	3.88203	4.08644	3.88826	4.13775	4.83594	3.87018	4.03874	4.502	4.27472	3.5725	4.03242	4.61502	4.56721	4.51519
OR8H2	3.8677	3.82974	3.85542	4.56882	4.16377	4.46491	4.39786	4.15858	4.07485	4.20896	4.14781	3.91398	4.17694	4.43445	4.0112	4.61315	4.1616	4.4676	4.44093	4.09031	4.06442	4.04515
OR8H3	4.48793	4.4432	5.14026	5.34157	4.4404	4.32421	5.33544	5.05036	5.00578	4.97147	4.66459	6.17613	5.68789	6.11526	5.11313	4.34904	4.41055	5.38429	5.01509	5.26164	5.24251	5.31411
OR5J2	2.44675	2.20618	2.52115	2.50288	2.52791	2.3888	2.3399	2.3849	2.56909	2.36311	3.50166	2.34148	2.07555	2.99191	2.82911	2.75764	2.32515	2.36121	2.38105	2.30826	2.46791	2.34102
OR5T3	2.89402	3.36785	2.6099	3.1761	2.53058	2.82954	2.2516	2.40787	2.00445	3.23497	3.17677	2.65509	2.48935	2.57319	3.37625	2.48551	2.52645	2.55332	3.13431	3.25028	2.2241	2.37973
OR5T1	2.59056	2.00373	2.21931	2.70648	2.39918	2.23546	2.34403	2.40014	2.32992	2.37297	2.38145	2.26995	2.38435	2.20908	2.19026	2.70677	2.43582	2.38455	2.40928	2.51583	2.32102	2.05996
OR8K1	2.05642	1.92369	1.98923	1.92691	1.89439	1.85794	1.92601	1.97891	1.9127	1.9533	1.97629	2.01796	2.1423	1.76302	2.08544	2.01247	1.9362	1.9627	1.98602	2.07499	2.12372	1.84659
OR8J1	2.49866	2.90831	2.9534	2.57372	3.20337	2.67273	2.82162	2.78533	2.72071	2.83946	2.79124	2.73123	3.20123	2.64929	2.516	2.88202	2.63531	2.94659	2.65589	3.18196	3.15949	3.39102
OR5AR1	2.28556	2.20344	2.34537	2.97661	2.85305	2.49974	2.40184	2.44462	2.39109	2.42391	4.04336	2.8711	3.1104	2.58267	2.40137	2.59002	2.13275	2.40544	2.4243	2.15634	2.15632	2.15796
OR5AK2	2.64274	2.68928	3.724	2.45226	2.70414	2.78727	2.08637	2.12922	2.07559	3.28562	2.67169	2.80483	2.72283	3.06561	2.6239	2.62727	3.34984	2.19231	3.428	3.88418	3.7744	3.24483
LRRC55	4.15539	3.69357	4.38223	4.89139	4.56022	4.03375	4.4431	4.36961	4.48092	3.7854	4.11128	4.23989	4.90231	4.47556	4.2581	4.40606	4.29053	4.39688	4.1633	5.15446	4.64633	4.71693
P2RX3	4.56845	4.362	4.32201	5.03401	4.64892	4.25254	4.36676	4.87543	4.11389	4.58987	5.08886	4.82903	5.32557	4.74534	4.43067	4.06439	4.81018	4.41301	4.66098	4.50477	4.72943	4.62626
RTN4RL2	5.22653	5.32305	5.62114	5.63948	5.32581	5.21418	5.71461	5.49353	5.47957	5.89066	5.69323	6.14741	6.64467	5.90652	5.00857	5.88862	5.69592	5.76979	5.76895	5.33489	5.79485	5.86625
SERPING1	9.09364	9.25108	8.95616	8.64294	8.81142	8.77689	9.21342	9.17805	9.33789	8.88938	8.93294	8.89039	8.77358	8.86637	9.20708	9.30507	9.28392	9.06233	9.09142	8.4675	8.63764	8.76804
CLP1	6.05471	6.18894	6.44683	6.26357	6.17831	6.45374	5.91361	5.91796	6.19815	5.8217	6.33225	5.9545	5.9938	6.24628	6.65565	6.0443	6.14192	6.62636	6.43076	6.55729	6.37869	6.6193
OR9Q1	4.14931	4.31773	4.62318	3.27499	4.07536	4.30722	4.49881	4.63651	4.3005	4.30023	3.54985	4.69568	5.5326	4.60702	4.38433	4.88139	4.53349	4.88607	5.52546	4.16343	4.40196	4.23894
OR9Q2	5.22834	5.41369	5.31443	5.62328	5.59456	5.85533	5.36878	5.56727	5.49886	5.49095	4.55183	4.99419	5.65798	5.37252	5.66941	5.45665	5.12299	5.53451	5.60832	5.35272	5.91959	5.52475
FAM111B	2.99701	3.16521	3.76829	3.5247	3.97908	3.17618	2.52307	2.97913	2.7717	2.40395	3.7723	3.20068	2.59753	3.56421	3.60358	3.60085	3.44436	3.52215	4.30578	4.14679	4.10037	4.53338
DTX4	6.63201	6.85264	7.20942	6.8378	6.67896	6.44536	6.97174	6.93337	6.9235	6.97067	6.3308	6.50988	6.8997	7.1151	6.56746	6.75827	6.90391	6.87766	7.00385	6.55809	6.40468	6.38875
OR5AN1	2.29892	2.04197	1.96899	2.62912	2.20186	2.40179	2.34096	2.39595	2.32713	2.36932	2.06056	2.63274	2.43806	2.12543	2.3158	2.12781	2.67313	2.37399	2.39823	2.43453	2.37937	2.05585
OR5A1	4.38148	3.62655	3.98121	4.42021	3.88471	3.42918	4.52472	4.35864	4.22252	4.14872	3.93063	4.69138	4.07777	4.07248	3.93915	4.06885	4.61292	3.80738	4.27933	4.74862	4.45363	4.0906
OR4D6	5.60034	5.37828	5.44139	5.31767	5.38831	5.56019	5.66106	5.52054	5.48839	5.65577	4.88338	5.25297	5.41603	6.20857	5.32499	4.94207	5.20887	5.32236	5.59097	5.07243	5.19189	5.3277
OR4D10	2.35908	2.99878	3.06007	3.54146	3.15423	3.15516	2.6736	2.83623	2.75942	3.13164	4.35013	4.28177	2.37364	2.71177	3.22476	2.70005	2.8404	2.00902	2.90966	2.68385	2.99196	2.76462
OR4D11	4.52174	5.0287	4.3697	5.26412	5.78223	4.48273	4.62564	4.53834	4.47111	4.45303	4.61397	4.19957	5.2393	4.61923	4.95126	4.06288	4.78971	4.76523	4.97851	5.05913	4.96498	5.03673
OR4D9	2.55371	2.9079	2.287	2.70453	2.10427	2.79424	2.49001	2.53684	2.47823	2.51416	3.05182	3.02268	3.43104	2.16052	3.10628	2.30232	2.3825	2.5336	2.55425	2.36565	2.26086	2.26266
STX3	8.2002	7.82419	8.12165	7.88469	7.88562	8.14907	7.75419	7.64142	7.92938	7.6088	8.10277	7.79394	7.75987	7.18659	8.01363	8.07904	8.09825	8.336	8.07293	8.03105	7.9415	8.1652
OOSP2	2.81207	2.26487	2.58944	2.22658	3.2222	2.55432	3.24703	3.16538	2.95056	3.03028	2.51999	3.22404	2.69512	2.44884	2.93043	3.00605	2.53833	2.27425	2.2958	2.57822	2.97699	2.6815
MS4A3	3.1455	3.2492	3.12716	2.9809	3.41759	3.68568	3.55352	3.66361	3.44454	3.66843	2.42123	4.23313	3.84259	4.50301	3.5293	4.26952	3.10471	3.7862	3.18932	4.05231	4.167	4.33731
MS4A2	4.34887	4.22049	4.28076	4.92042	4.48123	4.02013	4.71893	4.53407	4.53741	4.73766	3.78974	4.57776	5.0974	4.78788	4.71241	4.42033	3.97924	4.69272	4.65406	4.76637	4.37123	4.3151
MS4A4A	7.057	7.46838	7.42209	6.87058	7.03259	6.66747	7.06936	6.99919	6.9447	6.78463	6.91414	6.91184	7.49207	7.55596	7.06838	7.62153	7.05199	7.70427	8.05965	7.36703	7.54181	7.28598
MS4A6E	7.19405	7.19007	6.93021	7.05551	6.86899	6.72681	6.34262	6.39106	6.26099	6.01033	6.45524	6.27425	6.08111	7.65743	6.18709	6.26919	7.87684	7.81839	8.45986	7.76535	7.72152	7.58852
MS4A7	10.1158	9.80574	9.94059	8.60858	8.52611	8.67722	9.30515	9.35357	9.22355	8.97298	9.41773	10.8273	10.9548	10.9852	9.99616	9.85394	9.80013	10.8656	11.5068	10.8125	10.7687	10.6358
MS4A14	7.38522	7.61842	8.05802	7.18941	7.09715	6.92349	7.21558	7.26391	7.13413	6.88404	7.32795	8.98216	8.53585	8.65827	6.69269	7.94843	7.73035	8.74988	9.3899	8.69695	8.65322	8.52053
[truncated: 10,814 more rows]
