# Supplementary material for: Diagnostic biomarker candidates for pulpitis revealed by bioinformatics analysis of merged microarray gene expression datasets
Source: BMC Oral Health. 2020 Oct 12;20:279. doi: 10.1186/s12903-020-01266-5 (PMC7552454; doi:10.1186/s12903-020-01266-5)
Supplement: Supplementary file 2 — Additional file 2. Details of differentially expressed genes of pulpitis. [file 12903_2020_1266_MOESM2_ESM.xlsx]

## Sheet: Additional file2 DEGs
	logFC	AveExpr	t	P.Value	adj.P.Val	B	change
SELE	3.28329	7.64437	16.7221	6.37e-15	8.16e-11	23.7926	UP
RASGRP3	1.40564	6.42626	14.5982	1.33e-13	5.69e-10	20.9829	UP
ATP6V0D2	2.39407	4.74428	14.0016	3.34e-13	1.07e-09	20.1206	UP
ADAMTS1	1.5888	6.87103	13.5808	6.5e-13	1.66e-09	19.4913	UP
LGALS2	2.19549	6.81419	13.4614	7.87e-13	1.68e-09	19.3096	UP
SULF2	1.547	9.26634	13.0748	1.48e-12	2.71e-09	18.7106	UP
MLKL	1.46347	6.98108	12.8378	2.19e-12	2.89e-09	18.3355	UP
ADGRL4	1.3428	10.045	12.8164	2.27e-12	2.89e-09	18.3015	UP
COL15A1	1.48954	6.83758	12.7648	2.48e-12	2.89e-09	18.2188	UP
C3	3.16598	6.50181	12.2772	5.69e-12	6.08e-09	17.4239	UP
EDN1	1.69951	7.81865	11.6772	1.64e-11	1.5e-08	16.4083	UP
LCP1	2.16123	8.60937	11.3584	2.92e-11	2.37e-08	15.8512	UP
SLC16A10	2.26468	5.24398	11.3504	2.96e-11	2.37e-08	15.837	UP
ACSL1	1.80354	7.83212	11.2765	3.39e-11	2.55e-08	15.7061	UP
TES	1.26257	7.06016	11.0636	5.02e-11	3.43e-08	15.325	UP
COL4A1	1.24447	6.32315	11.0567	5.09e-11	3.43e-08	15.3126	UP
IGFBP4	1.34222	7.29963	10.9785	5.89e-11	3.74e-08	15.1711	UP
ABCA1	1.48177	7.82412	10.948	6.23e-11	3.74e-08	15.1157	UP
CLEC4E	2.90842	7.01979	10.933	6.41e-11	3.74e-08	15.0883	UP
SPP1	2.34281	9.89377	10.8424	7.6e-11	4.24e-08	14.9231	UP
FBLN5	1.22964	5.97764	10.6599	1.08e-10	5.74e-08	14.5867	UP
NABP1	1.84915	7.34508	10.6053	1.19e-10	5.95e-08	14.4853	UP
ALOX5AP	1.71193	8.7455	10.5812	1.25e-10	5.95e-08	14.4403	UP
TREM1	3.77214	6.49435	10.5684	1.28e-10	5.95e-08	14.4164	UP
GPR183	2.3308	7.90265	10.5514	1.32e-10	5.95e-08	14.3847	UP
C1orf162	1.56965	6.84202	10.527	1.39e-10	5.95e-08	14.3389	UP
PNP	1.73295	5.39876	10.3813	1.84e-10	7.04e-08	14.0649	UP
CCL2	1.85312	9.68817	10.3627	1.91e-10	7.04e-08	14.0296	UP
CD53	2.03603	9.0918	10.3594	1.92e-10	7.04e-08	14.0234	UP
PTPN22	2.04325	5.42417	10.3585	1.92e-10	7.04e-08	14.0217	UP
SLC25A37	1.15061	9.48442	10.2793	2.24e-10	7.84e-08	13.8712	UP
CLEC4A	1.1098	6.76883	10.2746	2.26e-10	7.84e-08	13.8624	UP
BTLA	1.86715	4.9739	10.2435	2.41e-10	8.11e-08	13.8031	UP
SLC16A7	1.18606	5.64178	10.2107	2.57e-10	8.3e-08	13.7403	UP
ACTA2	1.49475	7.71834	10.1807	2.72e-10	8.3e-08	13.6829	UP
SELL	2.52476	5.14461	10.1377	2.96e-10	8.82e-08	13.6003	UP
NRIP3	1.45775	4.96606	10.088	3.27e-10	9.51e-08	13.5046	UP
LILRA5	1.96991	6.73495	10.0734	3.36e-10	9.57e-08	13.4763	UP
DPP4	1.46424	6.46642	10.0359	3.62e-10	9.92e-08	13.4038	UP
ANPEP	1.9405	7.97254	9.99641	3.92e-10	1.05e-07	13.3273	UP
ACP5	2.22497	6.51443	9.9346	4.43e-10	1.11e-07	13.207	UP
HLA-DMA	1.21408	7.89203	9.89299	4.82e-10	1.19e-07	13.1257	UP
CXCL2	2.58331	7.98103	9.85549	5.19e-10	1.26e-07	13.0522	UP
PTPRB	1.09773	7.2614	9.80498	5.75e-10	1.36e-07	12.953	UP
DOCK8	1.76378	5.45044	9.74017	6.55e-10	1.52e-07	12.8252	UP
CD68	1.3708	7.74322	9.71443	6.9e-10	1.52e-07	12.7743	UP
TMEM154	1.31312	5.74247	9.64353	7.97e-10	1.63e-07	12.6335	UP
WARS	1.11653	7.68533	9.64158	8e-10	1.63e-07	12.6296	UP
TGM2	1.06001	6.73257	9.60658	8.59e-10	1.72e-07	12.5599	UP
FCGR2A	1.85285	6.01109	9.56514	9.35e-10	1.84e-07	12.4771	UP
NCF2	1.91015	6.74282	9.5373	9.89e-10	1.87e-07	12.4213	UP
CALCRL	1.29015	8.30178	9.5364	9.91e-10	1.87e-07	12.4195	UP
MCUB	1.41294	9.25754	9.53505	9.94e-10	1.87e-07	12.4168	UP
CXCL10	2.56878	7.21144	9.52095	1.02e-09	1.87e-07	12.3886	UP
SQOR	1.34175	9.70254	9.52061	1.02e-09	1.87e-07	12.3879	UP
TC2N	1.65952	6.54845	9.51335	1.04e-09	1.88e-07	12.3733	UP
PCDH17	1.60139	6.73123	9.43353	1.22e-09	2.13e-07	12.2126	UP
SOD2	2.07337	7.42206	9.43191	1.23e-09	2.13e-07	12.2093	UP
SDS	2.09795	4.91626	9.41658	1.27e-09	2.14e-07	12.1784	UP
SP140	2.39739	6.50721	9.41541	1.27e-09	2.14e-07	12.176	UP
IL6R	1.06754	5.4813	9.40407	1.3e-09	2.16e-07	12.1531	UP
FAM49B	1.05501	8.0334	9.37887	1.37e-09	2.25e-07	12.102	UP
CTSS	2.04133	10.3895	9.31149	1.58e-09	2.56e-07	11.9652	UP
ANGPT2	1.11108	7.2831	9.29993	1.61e-09	2.56e-07	11.9417	UP
CXCL8	5.20828	8.2532	9.29918	1.62e-09	2.56e-07	11.9401	UP
HCK	2.17517	6.77787	9.28782	1.66e-09	2.59e-07	11.917	UP
RNASE2	2.58353	6.29009	9.22889	1.87e-09	2.89e-07	11.7966	UP
PLAUR	2.04576	8.99371	9.20277	1.98e-09	2.98e-07	11.7431	UP
S1PR4	1.92162	7.99538	9.20199	1.98e-09	2.98e-07	11.7415	UP
TMEM273	1.0381	7.14203	9.14487	2.23e-09	3.32e-07	11.6241	UP
HLA-DQA1	2.04846	9.07035	9.1166	2.37e-09	3.49e-07	11.5658	UP
CD44	1.66047	7.41567	9.08886	2.51e-09	3.62e-07	11.5086	UP
CST7	1.9601	6.58827	9.08785	2.51e-09	3.62e-07	11.5065	UP
ABCC9	1.12179	6.2578	9.06942	2.61e-09	3.68e-07	11.4684	UP
PLK3	1.04633	4.95991	9.04167	2.77e-09	3.82e-07	11.4109	UP
CLEC2B	1.23059	8.47627	9.02998	2.84e-09	3.87e-07	11.3866	UP
JUNB	1.68544	12.5262	8.99807	3.04e-09	4.09e-07	11.3204	UP
PTPN2	1.00624	9.81044	8.98947	3.1e-09	4.09e-07	11.3025	UP
BIN2	1.62656	6.25181	8.98395	3.13e-09	4.09e-07	11.291	UP
PTPN6	1.57687	6.86879	8.94796	3.38e-09	4.37e-07	11.216	UP
TACC3	1.16708	6.42075	8.93155	3.5e-09	4.48e-07	11.1817	UP
PALMD	1.20297	9.15694	8.91291	3.64e-09	4.62e-07	11.1428	UP
C5AR1	2.10695	7.90367	8.86971	3.99e-09	4.97e-07	11.0523	UP
CD86	2.18049	5.93362	8.85462	4.12e-09	5.08e-07	11.0207	UP
CSF3R	2.97851	6.58951	8.77503	4.89e-09	5.85e-07	10.8531	UP
CXCR4	2.10696	8.04395	8.7737	4.9e-09	5.85e-07	10.8503	UP
FYB1	2.08336	9.23668	8.77334	4.91e-09	5.85e-07	10.8496	UP
PLAU	2.04287	5.01999	8.76068	5.04e-09	5.9e-07	10.8228	UP
ARPC1B	1.04603	9.13437	8.7451	5.21e-09	6.02e-07	10.7899	UP
SAT1	1.17848	12.6367	8.70812	5.65e-09	6.4e-07	10.7116	UP
SELPLG	1.28793	8.09034	8.69082	5.86e-09	6.5e-07	10.6749	UP
ICAM1	1.67902	4.98329	8.68915	5.88e-09	6.5e-07	10.6714	UP
KYNU	2.41115	7.44758	8.67068	6.12e-09	6.66e-07	10.6321	UP
TNFSF13B	1.56224	9.0752	8.66629	6.18e-09	6.66e-07	10.6228	UP
DIPK2B	1.25214	6.74738	8.66553	6.19e-09	6.66e-07	10.6212	UP
THEMIS2	1.54632	6.16933	8.65166	6.38e-09	6.75e-07	10.5917	UP
CXorf21	2.0825	4.91379	8.63759	6.57e-09	6.91e-07	10.5617	UP
FAP	2.23056	5.71925	8.60036	7.13e-09	7.42e-07	10.4824	UP
LYZ	2.48637	9.23719	8.51626	8.56e-09	8.7e-07	10.3023	UP
CRYBG1	1.23246	6.00437	8.47396	9.39e-09	9.32e-07	10.2114	UP
MPZL2	1.64759	7.40465	8.45134	9.86e-09	9.57e-07	10.1626	UP
RNASE6	1.19499	8.64943	8.42364	1.05e-08	1.01e-06	10.1029	UP
NCF1C	1.69236	6.46634	8.37961	1.15e-08	1.08e-06	10.0076	UP
CSF2RA	1.50094	6.29647	8.37922	1.16e-08	1.08e-06	10.0068	UP
NCF4	1.54932	8.17448	8.37565	1.16e-08	1.08e-06	9.99904	UP
ELMO1	1.00235	7.25297	8.3467	1.24e-08	1.14e-06	9.93627	UP
MXD1	1.99812	7.38294	8.30694	1.35e-08	1.24e-06	9.84986	UP
FMO3	1.53913	5.20483	8.28215	1.43e-08	1.28e-06	9.79586	UP
ACSL5	1.20998	6.43031	8.28075	1.44e-08	1.28e-06	9.79282	UP
CD74	1.01376	9.96009	8.27106	1.47e-08	1.28e-06	9.77169	UP
ARHGEF3	1.18248	5.27016	8.27105	1.47e-08	1.28e-06	9.77165	UP
VAV1	1.49034	6.90307	8.27082	1.47e-08	1.28e-06	9.77116	UP
TBXAS1	1.01761	7.18344	8.24107	1.57e-08	1.33e-06	9.7062	UP
EFHD2	1.52812	8.13178	8.21938	1.64e-08	1.39e-06	9.65876	UP
IL1R2	1.37125	7.20164	8.1612	1.87e-08	1.51e-06	9.5312	UP
SELP	1.167	6.17857	8.14698	1.93e-08	1.53e-06	9.49995	UP
AOAH	1.89709	6.78331	8.14685	1.93e-08	1.53e-06	9.49968	UP
NNMT	2.48783	7.80746	8.13599	1.98e-08	1.54e-06	9.47579	UP
PIK3CG	1.22112	6.50329	8.10439	2.12e-08	1.63e-06	9.40619	UP
MECOM	1.01595	6.56698	8.08671	2.21e-08	1.67e-06	9.3672	UP
IGSF6	2.3343	8.1985	8.05967	2.35e-08	1.74e-06	9.30747	UP
LAIR2	1.64604	4.69249	8.04421	2.43e-08	1.79e-06	9.27328	UP
JAML	1.60592	5.23554	8.00707	2.64e-08	1.89e-06	9.19099	UP
CEACAM1	1.26205	5.95462	7.92618	3.17e-08	2.23e-06	9.01113	UP
CD2	1.96771	6.13376	7.91407	3.26e-08	2.28e-06	8.9841	UP
PI3	3.11694	7.77863	7.90836	3.3e-08	2.29e-06	8.97137	UP
SLA	1.08746	5.84442	7.89488	3.4e-08	2.32e-06	8.94126	UP
SORL1	1.53417	5.0383	7.88903	3.45e-08	2.33e-06	8.92821	UP
SNX20	1.18031	3.81979	7.88762	3.46e-08	2.33e-06	8.92504	UP
TRAF3IP3	1.83282	6.10747	7.87053	3.6e-08	2.41e-06	8.88684	UP
PLEK	2.28655	6.72916	7.85212	3.75e-08	2.49e-06	8.84562	UP
CD3D	2.06351	8.03029	7.84009	3.85e-08	2.52e-06	8.81867	UP
STAP1	2.32579	5.52858	7.80379	4.18e-08	2.69e-06	8.73722	UP
STAT4	1.55043	7.19119	7.7771	4.45e-08	2.82e-06	8.67724	UP
HLA-DQB1	2.08067	8.72397	7.77445	4.47e-08	2.82e-06	8.67126	UP
MZB1	3.79736	5.60392	7.76442	4.58e-08	2.86e-06	8.6487	UP
MCL1	1.1065	9.1588	7.74521	4.78e-08	2.96e-06	8.60541	UP
EVI2B	1.74236	5.92074	7.74502	4.78e-08	2.96e-06	8.60499	UP
FOS	2.55804	9.38004	7.7388	4.85e-08	2.99e-06	8.59097	UP
ABCG1	1.0427	6.28136	7.73048	4.94e-08	3.03e-06	8.57219	UP
GCH1	1.61315	5.89061	7.72802	4.97e-08	3.03e-06	8.56664	UP
MCTP1	1.28455	5.6825	7.7213	5.05e-08	3.07e-06	8.55148	UP
CD226	1.44916	4.66318	7.71868	5.08e-08	3.07e-06	8.54555	UP
GLIPR1	1.48812	9.38191	7.71108	5.17e-08	3.11e-06	8.5284	UP
PTGS2	1.6685	7.95939	7.69083	5.41e-08	3.18e-06	8.48262	UP
AQP9	2.7526	6.31558	7.68591	5.48e-08	3.2e-06	8.47149	UP
BAZ1A	1.0155	8.64918	7.67699	5.59e-08	3.25e-06	8.45131	UP
MYO1F	1.24406	5.80522	7.60806	6.55e-08	3.68e-06	8.29495	UP
GBP5	2.72812	6.3177	7.56734	7.19e-08	3.97e-06	8.20227	UP
FCER1G	1.15552	8.01697	7.56172	7.28e-08	4.01e-06	8.18948	UP
ST8SIA4	1.61718	7.23733	7.55274	7.44e-08	4.06e-06	8.169	UP
RAB31	1.14478	10.5298	7.55077	7.47e-08	4.06e-06	8.1645	UP
TRIB1	1.17625	5.68699	7.52588	7.91e-08	4.28e-06	8.1077	UP
CTSH	1.10038	7.68569	7.5121	8.17e-08	4.36e-06	8.0762	UP
NUSAP1	1.58376	5.87777	7.50255	8.35e-08	4.43e-06	8.05437	UP
LRG1	1.21625	5.49453	7.50153	8.37e-08	4.43e-06	8.05203	UP
IDO1	2.66926	6.34888	7.45642	9.29e-08	4.9e-06	7.94872	UP
MS4A1	3.18162	5.78336	7.4492	9.45e-08	4.94e-06	7.93214	UP
SFRP4	2.80735	7.25518	7.44761	9.49e-08	4.94e-06	7.9285	UP
KPNA2	1.25224	7.66498	7.4295	9.89e-08	5.13e-06	7.88693	UP
TNFAIP3	1.64091	6.90887	7.41362	1.03e-07	5.28e-06	7.85042	UP
ISG20	1.12388	7.51455	7.39766	1.07e-07	5.42e-06	7.81373	UP
PILRA	1.76548	6.14363	7.37574	1.12e-07	5.63e-06	7.76323	UP
LILRB1	1.12601	5.51482	7.35796	1.17e-07	5.83e-06	7.72226	UP
CD48	2.01632	7.92339	7.33225	1.24e-07	6.09e-06	7.66291	UP
PXDN	1.18602	6.0835	7.30169	1.33e-07	6.42e-06	7.59225	UP
SLC9B2	1.16288	7.40933	7.28944	1.37e-07	6.58e-06	7.56388	UP
PLXNC1	1.47877	5.80877	7.25286	1.49e-07	7.02e-06	7.47909	UP
FMNL1	1.00047	5.90316	7.25221	1.5e-07	7.02e-06	7.47758	UP
FAM20A	1.3344	6.36235	7.25095	1.5e-07	7.02e-06	7.47466	UP
LAT	1.10949	6.9609	7.24794	1.51e-07	7.04e-06	7.46768	UP
SYTL3	1.14917	5.82829	7.24398	1.53e-07	7.08e-06	7.45848	UP
ABRACL	1.15035	7.91567	7.19249	1.72e-07	7.85e-06	7.33877	UP
NLRP3	1.12972	5.51075	7.11387	2.07e-07	9.13e-06	7.15532	UP
APBB1IP	1.54498	5.51657	7.04933	2.42e-07	1.03e-05	7.00411	UP
NR4A2	1.32321	4.5587	7.04672	2.43e-07	1.03e-05	6.99799	UP
FPR1	1.68762	8.51211	7.02429	2.56e-07	1.08e-05	6.94531	UP
MSR1	1.28294	5.74306	6.99597	2.74e-07	1.14e-05	6.87871	UP
BCL2A1	2.55999	9.28127	6.96544	2.95e-07	1.19e-05	6.8068	UP
PROX1	1.27107	3.81734	6.95385	3.03e-07	1.22e-05	6.77948	UP
GPCPD1	1.11534	8.21421	6.93249	3.19e-07	1.27e-05	6.72906	UP
CXCL11	1.19571	6.21066	6.92598	3.24e-07	1.29e-05	6.71368	UP
RGS16	1.2317	7.74768	6.91476	3.33e-07	1.31e-05	6.68716	UP
HAS2	1.06718	6.45049	6.91169	3.35e-07	1.32e-05	6.6799	UP
DUSP5	1.24735	5.3856	6.89365	3.5e-07	1.37e-05	6.63724	UP
LPXN	1.17382	6.27783	6.85704	3.82e-07	1.45e-05	6.55052	UP
SNX10	1.42041	6.65697	6.82877	4.09e-07	1.54e-05	6.48344	UP
CYSLTR1	1.02484	6.00607	6.82486	4.13e-07	1.55e-05	6.47416	UP
PYHIN1	1.4304	5.22261	6.80531	4.33e-07	1.6e-05	6.42771	UP
TEK	1.39702	8.1312	6.78124	4.58e-07	1.68e-05	6.37047	UP
ITGAL	1.30816	4.96682	6.75045	4.94e-07	1.8e-05	6.29713	UP
CD3G	1.7557	6.05958	6.72963	5.19e-07	1.87e-05	6.24747	UP
UCP2	1.23443	5.83253	6.69349	5.66e-07	2.02e-05	6.16114	UP
SPI1	1.0443	6.74356	6.68729	5.75e-07	2.04e-05	6.14632	UP
HMOX1	1.20251	7.6442	6.68625	5.76e-07	2.04e-05	6.14384	UP
LRRC15	1.42457	7.14932	6.67846	5.87e-07	2.07e-05	6.12519	UP
RELB	1.25123	5.33639	6.6782	5.88e-07	2.07e-05	6.12459	UP
TNFAIP6	1.78848	8.4274	6.65462	6.22e-07	2.17e-05	6.06814	UP
CYBB	1.75841	6.66271	6.65427	6.23e-07	2.17e-05	6.0673	UP
CD37	1.7778	6.84334	6.64712	6.34e-07	2.19e-05	6.05017	UP
PIP5K1B	1.0983	5.25422	6.6242	6.7e-07	2.29e-05	5.99522	UP
ACAP1	1.29616	6.58174	6.62238	6.73e-07	2.29e-05	5.99085	UP
CD93	1.13107	7.45432	6.62024	6.76e-07	2.3e-05	5.98573	UP
WAS	1.45486	5.10399	6.6093	6.95e-07	2.35e-05	5.95947	UP
SAA1	5.10381	10.8965	6.58223	7.42e-07	2.49e-05	5.89444	UP
MCEMP1	2.21363	4.6978	6.56788	7.68e-07	2.55e-05	5.85994	UP
MMP9	2.88199	5.36166	6.55436	7.94e-07	2.59e-05	5.8274	UP
PTPRC	1.65121	8.27833	6.54373	8.15e-07	2.64e-05	5.80182	UP
COL12A1	1.88702	7.06893	6.54354	8.15e-07	2.64e-05	5.80135	UP
GZMB	1.40935	5.87585	6.5197	8.64e-07	2.76e-05	5.74393	UP
PARP15	1.64654	4.01989	6.51393	8.76e-07	2.78e-05	5.73002	UP
ADA	1.35575	6.22138	6.49914	9.08e-07	2.86e-05	5.69433	UP
ZBP1	1.47035	5.59733	6.4728	9.68e-07	3.03e-05	5.63072	UP
SLC2A3	1.17086	6.24943	6.47013	9.75e-07	3.03e-05	5.62429	UP
TNR	1.35604	5.05368	6.46663	9.83e-07	3.05e-05	5.61582	UP
MS4A7	1.36909	9.95245	6.4546	1.01e-06	3.09e-05	5.58675	UP
NCKAP1L	1.23906	6.55513	6.45354	1.01e-06	3.09e-05	5.58418	UP
CHST11	1.12263	6.45593	6.45176	1.02e-06	3.1e-05	5.57988	UP
NPL	1.77825	7.35119	6.40477	1.14e-06	3.4e-05	5.46613	UP
CD163	1.18555	9.31147	6.40294	1.15e-06	3.41e-05	5.46169	UP
GK	1.63407	6.89841	6.37234	1.24e-06	3.65e-05	5.38747	UP
IRF8	1.46596	5.48918	6.31952	1.41e-06	4.01e-05	5.25914	UP
GADD45B	1.12881	8.95955	6.3054	1.46e-06	4.13e-05	5.22479	UP
ADAMDEC1	2.93751	5.11411	6.30113	1.47e-06	4.15e-05	5.21437	UP
SASH3	1.54106	4.82942	6.26728	1.6e-06	4.43e-05	5.13192	UP
TNFAIP8	1.13447	5.54273	6.26473	1.61e-06	4.44e-05	5.1257	UP
NETO2	1.17451	4.65334	6.25567	1.65e-06	4.52e-05	5.10361	UP
DERL3	1.96363	7.80445	6.23624	1.73e-06	4.72e-05	5.05619	UP
EAF2	1.8575	7.60221	6.22857	1.76e-06	4.78e-05	5.03747	UP
ARHGAP25	1.27941	5.27534	6.14731	2.16e-06	5.63e-05	4.8387	UP
HCAR2	2.82686	7.50567	6.13779	2.21e-06	5.74e-05	4.81536	UP
DPEP2	1.06819	5.16331	6.10861	2.37e-06	6.11e-05	4.74381	UP
ZFP36	1.12113	8.04894	6.10829	2.38e-06	6.11e-05	4.74301	UP
SIGLEC10	1.41069	4.76051	6.05189	2.73e-06	6.88e-05	4.60447	UP
PLAC8	1.15962	5.72866	6.05122	2.74e-06	6.88e-05	4.60283	UP
ASPM	1.30807	4.28559	6.04097	2.81e-06	6.99e-05	4.57761	UP
CEACAM4	1.18228	4.80253	6.01718	2.98e-06	7.32e-05	4.51906	UP
HPSE	1.56492	5.20741	6.01383	3e-06	7.36e-05	4.5108	UP
KNL1	1.1404	3.77728	6.00617	3.06e-06	7.46e-05	4.49193	UP
ANLN	1.01941	3.4043	6.00056	3.11e-06	7.55e-05	4.47811	UP
CLEC7A	1.37128	7.04824	5.99929	3.12e-06	7.55e-05	4.47499	UP
F5	1.33453	3.99192	5.99723	3.13e-06	7.55e-05	4.46992	UP
CHI3L1	1.43234	4.24607	5.97948	3.27e-06	7.81e-05	4.42615	UP
IL32	1.30858	5.78349	5.9752	3.31e-06	7.85e-05	4.41561	UP
CCL24	1.28066	3.97631	5.96891	3.36e-06	7.96e-05	4.40009	UP
TMEM108	1.04399	5.94876	5.95959	3.44e-06	8.07e-05	4.3771	UP
SKA3	1.06625	4.86112	5.95368	3.49e-06	8.15e-05	4.36252	UP
AHSP	1.38492	4.45372	5.93856	3.62e-06	8.41e-05	4.32517	UP
IL1RN	1.75714	4.3996	5.92889	3.71e-06	8.54e-05	4.30129	UP
SH2D1A	1.04618	5.45097	5.90633	3.93e-06	8.88e-05	4.24554	UP
THEMIS	1.14457	3.89104	5.90491	3.94e-06	8.89e-05	4.24203	UP
STX11	1.01417	4.49727	5.89055	4.09e-06	9.19e-05	4.20653	UP
NOD2	1.35159	4.71478	5.87781	4.22e-06	9.43e-05	4.175	UP
OLR1	1.48775	4.61398	5.86097	4.4e-06	9.76e-05	4.13332	UP
CD38	1.38001	6.3967	5.84587	4.57e-06	9.99e-05	4.09592	UP
PLCG2	1.17504	6.3675	5.82801	4.78e-06	0.000103118	4.05167	UP
MYO1G	1.18011	5.17085	5.82622	4.8e-06	0.000103409	4.04723	UP
CXCL3	1.89623	5.7339	5.80518	5.06e-06	0.000108469	3.99504	UP
PTAFR	1.24407	5.47069	5.80402	5.08e-06	0.000108504	3.99216	UP
NUGGC	1.87563	4.779	5.79367	5.21e-06	0.000110723	3.9665	UP
CARD16	1.01318	8.58079	5.78153	5.37e-06	0.000113028	3.93635	UP
CPVL	1.11007	7.51246	5.78063	5.38e-06	0.000113098	3.93413	UP
CD27	1.77108	5.05087	5.74039	5.96e-06	0.000122925	3.83415	UP
LBP	2.009	4.08273	5.72658	6.17e-06	0.000126253	3.79983	UP
KCNAB2	1.02076	4.37063	5.72383	6.21e-06	0.000126929	3.79298	UP
IRF4	1.57408	4.99072	5.71915	6.28e-06	0.000127591	3.78136	UP
QPCT	1.08135	7.20066	5.70181	6.57e-06	0.000132686	3.7382	UP
SLC37A2	1.14939	5.18674	5.69324	6.71e-06	0.000135155	3.71688	UP
FCAR	1.02068	5.71183	5.68331	6.88e-06	0.000138145	3.69217	UP
PKIB	1.25141	4.91896	5.68178	6.91e-06	0.000138463	3.68835	UP
CTLA4	1.36629	4.17729	5.67209	7.08e-06	0.000141004	3.66422	UP
SLAMF1	1.70285	4.90013	5.64379	7.6e-06	0.000149881	3.5937	UP
MCOLN2	1.27707	4.24019	5.63294	7.81e-06	0.000152098	3.56666	UP
FCRL2	1.39801	5.52309	5.62619	7.95e-06	0.000154431	3.54981	UP
CDH5	1.05403	6.80677	5.61473	8.18e-06	0.000158056	3.52124	UP
TAGAP	1.49764	6.75799	5.58864	8.74e-06	0.000166818	3.45613	UP
CCR2	1.48896	5.98461	5.57377	9.07e-06	0.000171766	3.41899	UP
MEFV	1.59283	5.40942	5.56473	9.28e-06	0.00017436	3.39641	UP
KIAA0040	1.10279	7.68967	5.55579	9.49e-06	0.000177052	3.37408	UP
SIGLEC9	1.60774	4.47371	5.55387	9.54e-06	0.000177656	3.36928	UP
IKZF1	1.14347	5.26145	5.55298	9.56e-06	0.000177799	3.36705	UP
GZMH	1.369	5.78216	5.54171	9.84e-06	0.000180845	3.33889	UP
SULT1B1	1.0157	4.27362	5.51918	1.04e-05	0.000188755	3.28258	UP
STAMBPL1	1.60982	5.90388	5.47692	1.16e-05	0.000206906	3.17683	UP
CD1D	1.13569	5.94687	5.45736	1.22e-05	0.00021545	3.12784	UP
VNN2	1.17313	5.82404	5.43104	1.3e-05	0.000227473	3.06192	UP
COL10A1	1.42808	5.54669	5.43087	1.3e-05	0.000227473	3.06149	UP
CD84	1.2036	5.31346	5.41526	1.36e-05	0.000236033	3.02236	UP
SLC11A1	1.30476	7.397	5.39723	1.42e-05	0.000244776	2.97715	UP
IL23A	1.32893	5.03183	5.36337	1.55e-05	0.000261322	2.89221	UP
FFAR2	3.76406	6.78558	5.35302	1.59e-05	0.00026623	2.86624	UP
S100A8	2.29552	9.82591	5.33519	1.66e-05	0.000275507	2.82148	UP
BATF	1.78969	6.16616	5.32681	1.7e-05	0.000279897	2.80044	UP
ADGRE3	1.19323	5.69632	5.31944	1.73e-05	0.00028421	2.78192	UP
ADAMTS4	1.23354	4.97929	5.31429	1.75e-05	0.000287595	2.76899	UP
FCGR1B	2.11865	6.56235	5.31132	1.77e-05	0.000289407	2.76153	UP
FCRL5	1.64456	4.07127	5.30608	1.79e-05	0.000291973	2.74838	UP
ATF3	1.03834	4.13603	5.2995	1.82e-05	0.000294583	2.73183	UP
PARVG	1.23325	5.77481	5.29556	1.84e-05	0.000296338	2.72195	UP
ADGRE1	1.00355	4.0366	5.28241	1.9e-05	0.000304907	2.6889	UP
SRPX2	2.26391	5.50805	5.27164	1.95e-05	0.000312224	2.66184	UP
FCGR2B	1.41133	6.54751	5.26656	1.98e-05	0.000315117	2.64907	UP
STRIP2	1.12567	3.77537	5.25806	2.02e-05	0.000320248	2.6277	UP
CAPG	1.15562	5.48061	5.24502	2.09e-05	0.000328886	2.5949	UP
GBP1	1.2481	8.05677	5.24496	2.09e-05	0.000328886	2.59475	UP
PAX3	1.13411	6.50465	5.22299	2.21e-05	0.000344888	2.53951	UP
ADGRE2	1.37998	6.38828	5.222	2.22e-05	0.000345071	2.537	UP
IFNG	1.63176	3.82933	5.22184	2.22e-05	0.000345071	2.53659	UP
CD300A	1.10161	6.37668	5.21087	2.28e-05	0.000351032	2.50902	UP
SLC7A5	1.66951	6.41493	5.19746	2.36e-05	0.000359809	2.47527	UP
CCN1	1.24849	10.2555	5.1739	2.51e-05	0.000378981	2.41597	UP
NKG7	1.24845	6.92534	5.16784	2.55e-05	0.000383542	2.4007	UP
SLAMF7	1.99526	8.41001	5.16209	2.59e-05	0.000388306	2.38623	UP
SERPINA3	1.38369	11.65	5.16078	2.59e-05	0.000389152	2.38294	UP
CLEC4C	1.16547	3.37189	5.15996	2.6e-05	0.000389318	2.38089	UP
KCNK12	1.095	5.21832	5.1597	2.6e-05	0.000389318	2.38021	UP
CORO1A	1.13249	6.2482	5.12809	2.82e-05	0.00041482	2.30063	UP
MS4A6A	1.08071	8.19933	5.12726	2.83e-05	0.00041514	2.29852	UP
RRM2	2.12934	5.22819	5.1255	2.84e-05	0.000415673	2.29409	UP
DUSP1	1.34655	7.82024	5.12214	2.86e-05	0.000418297	2.28565	UP
MS4A14	1.13281	7.84798	5.09941	3.03e-05	0.000435897	2.22837	UP
PDZRN4	1.57323	4.07885	5.09715	3.05e-05	0.000437929	2.22269	UP
FOSB	1.46191	6.38025	5.09459	3.07e-05	0.000440318	2.21624	UP
CD274	1.3748	5.44679	5.06381	3.32e-05	0.000469595	2.13867	UP
EPB42	1.09153	4.82058	5.05413	3.41e-05	0.000478207	2.11429	UP
HAMP	1.23072	6.33134	5.03671	3.56e-05	0.000496772	2.07037	UP
IL24	1.12771	3.70827	5.01858	3.73e-05	0.000514791	2.02466	UP
CSF2RB	1.26675	6.60957	5.01798	3.74e-05	0.000515029	2.02315	UP
P2RY10	1.48449	4.22812	4.99677	3.95e-05	0.000536308	1.96967	UP
SKAP1	1.26557	4.29108	4.9386	4.58e-05	0.000605373	1.82298	UP
PLAAT1	1.19871	4.87393	4.9301	4.68e-05	0.000613539	1.80154	UP
SEL1L3	1.34977	5.29653	4.87373	5.41e-05	0.000689989	1.65936	UP
IL6	1.20727	7.16286	4.87299	5.42e-05	0.000690415	1.65749	UP
SLAMF8	1.45191	5.68434	4.8405	5.89e-05	0.000734639	1.57553	UP
PSD4	1.41374	4.24899	4.81839	6.24e-05	0.000770073	1.51976	UP
STEAP1	1.45007	7.52451	4.79516	6.62e-05	0.000810106	1.46114	UP
EREG	1.25593	4.19068	4.79004	6.71e-05	0.000817231	1.44824	UP
RASSF6	1.63485	3.16303	4.78103	6.87e-05	0.000831637	1.4255	UP
NR4A3	1.39855	6.00129	4.73399	7.75e-05	0.000907613	1.30686	UP
HCAR3	2.34584	8.18346	4.72813	7.87e-05	0.000917626	1.29208	UP
TFEC	1.2366	6.00823	4.69198	8.63e-05	0.000989398	1.20094	UP
FAM209B	1.09779	6.09135	4.69162	8.64e-05	0.000989418	1.20004	UP
ALAS2	1.41653	6.9368	4.6763	8.99e-05	0.00102367	1.16142	UP
CLSPN	1.13505	4.90269	4.62834	0.000101676	0.00111539	1.04054	UP
CD69	1.78925	6.64106	4.57855	0.000115562	0.00123605	0.915112	UP
MPZL3	1.0255	4.41452	4.5039	0.000140009	0.00143411	0.727242	UP
CXorf65	1.04913	4.24093	4.47268	0.000151707	0.00152457	0.648732	UP
ZNF385D	1.04362	4.80597	4.46902	0.00015314	0.00153535	0.639538	UP
MCTP2	1.9713	5.69022	4.42589	0.000171088	0.00168887	0.53117	UP
PRKCB	1.32935	5.42329	4.42216	0.000172738	0.00169992	0.521788	UP
C10orf55	1.32466	3.74382	4.4207	0.000173387	0.00170499	0.518124	UP
CD300LF	1.14175	4.97204	4.39519	0.00018513	0.00180112	0.454076	UP
FABP1	1.35903	5.20944	4.35804	0.000203662	0.00193585	0.360883	UP
CLEC12A	1.33645	4.3847	4.30163	0.000235398	0.00215593	0.21952	UP
APOC1	1.01866	9.3252	4.25566	0.000264857	0.00236297	0.104507	UP
CLC	1.50692	5.37019	4.24293	0.000273643	0.00241973	0.072689	UP
LAMP3	1.2233	5.48048	4.24112	0.000274914	0.00242691	0.0681727	UP
KRT23	1.01733	5.22977	4.23336	0.000280443	0.00245781	0.0487606	UP
TLR8	1.22448	4.35418	4.21216	0.000296096	0.0025669	-0.00416699	UP
KMO	1.18909	4.63703	4.10829	0.000386289	0.00314686	-0.263026	UP
VGLL2	1.00355	6.61162	4.06626	0.000430083	0.00340391	-0.367439	UP
CXCL13	2.89887	7.22602	4.0497	0.000448668	0.00352216	-0.408548	UP
NLRP7	1.06922	3.35384	4.02902	0.000472983	0.0036841	-0.459816	UP
CD3E	1.08779	6.03365	3.98973	0.000522826	0.00398676	-0.557082	UP
GRIK3	1.00325	8.00481	3.96804	0.000552534	0.00414498	-0.610703	UP
TNFRSF17	1.41527	5.80462	3.95793	0.000566946	0.00423084	-0.635676	UP
NAIP	1.11154	7.79756	3.91745	0.000628466	0.00454688	-0.735545	UP
PLA2G7	1.84306	5.71405	3.82722	0.000790249	0.00539674	-0.957299	UP
PIM2	1.29697	6.3457	3.82706	0.000790579	0.00539674	-0.957702	UP
LCP2	1.00448	8.26909	3.82251	0.000799735	0.00543826	-0.968838	UP
IL1A	1.45273	4.5258	3.79498	0.000857477	0.00574927	-1.03623	UP
SPC25	1.53546	3.95362	3.78208	0.000885936	0.00588465	-1.06778	UP
DLGAP5	1.69388	4.17532	3.74958	0.000961799	0.0063015	-1.14712	UP
TIMP1	1.11533	11.7197	3.73849	0.000989125	0.00643007	-1.17417	UP
PCLAF	1.22811	4.66101	3.72621	0.00102025	0.00657902	-1.20407	UP
BIRC5	1.3842	4.03821	3.71936	0.00103804	0.00666019	-1.22074	UP
CCL20	1.19136	5.58578	3.68552	0.00113047	0.00707953	-1.30299	UP
GLT1D1	1.01875	3.84859	3.67453	0.00116219	0.00721473	-1.32966	UP
SLAMF6	1.08255	4.3789	3.62097	0.00132965	0.00804353	-1.45927	UP
SERPINE1	1.00175	6.86629	3.61037	0.0013655	0.00818726	-1.48486	UP
ADAMTS19	1.17481	4.38	3.59527	0.00141821	0.00841664	-1.52129	UP
LYPD1	1.06413	7.14523	3.55791	0.00155727	0.00905324	-1.61118	UP
MMP7	1.79671	4.71251	3.52733	0.00168097	0.00959386	-1.68457	UP
TACSTD2	1.26539	7.25298	3.35515	0.00257757	0.0133719	-2.09374	UP
GPR84	1.12713	3.65498	3.34199	0.00266261	0.0136957	-2.12471	UP
ADGRG3	1.05977	4.80529	3.26535	0.0032146	0.0157932	-2.30423	UP
CCL7	1.28343	4.21134	3.23233	0.00348516	0.0168067	-2.38108	UP
LILRB4	1.07042	5.4303	3.16874	0.00406945	0.0189814	-2.52821	UP
CASP5	1.2535	5.14602	3.14755	0.00428428	0.0196493	-2.57696	UP
CXCR1	1.05632	4.29741	3.0484	0.00544321	0.0235683	-2.80329	UP
PROK2	1.37276	6.82254	2.96988	0.0065683	0.0271308	-2.98023	UP
CD79A	1.4564	5.70431	2.91242	0.00752883	0.0300801	-3.10835	UP
PLA2G2D	1.12492	4.49827	2.84891	0.0087455	0.0335799	-3.24855	UP
EIF1AY	1.11584	8.97171	2.65801	0.0136219	0.0470705	-3.66044	UP
DBP	-1.73619	7.09434	-15.7243	2.55e-14	1.63e-10	22.5207	DOWN
GAP43	-2.1144	8.47218	-12.9243	1.9e-12	2.89e-09	18.4731	DOWN
OLFML1	-1.27407	8.53222	-11.8791	1.14e-11	1.13e-08	16.7547	DOWN
GHR	-1.31567	5.67719	-10.5249	1.39e-10	5.95e-08	14.3352	DOWN
COL21A1	-1.37145	7.89168	-10.1994	2.62e-10	8.3e-08	13.7187	DOWN
SH3GL2	-2.16299	5.21206	-10.1809	2.72e-10	8.3e-08	13.6833	DOWN
RSPO2	-1.60265	8.02135	-10.0335	3.64e-10	9.92e-08	13.3992	DOWN
PER3	-1.49786	8.62538	-9.9746	4.09e-10	1.07e-07	13.2849	DOWN
EYA1	-1.11278	6.5352	-9.95731	4.23e-10	1.09e-07	13.2512	DOWN
TET1	-1.22644	6.40327	-9.71544	6.88e-10	1.52e-07	12.7763	DOWN
VWC2	-1.91359	7.6673	-9.71089	6.95e-10	1.52e-07	12.7672	DOWN
MOXD1	-1.56101	8.59839	-9.66951	7.56e-10	1.59e-07	12.6852	DOWN
SYT1	-1.88459	9.87058	-8.72952	5.39e-09	6.17e-07	10.7569	DOWN
RGS9	-1.09562	8.17211	-8.65211	6.37e-09	6.75e-07	10.5926	DOWN
OSR2	-1.32487	6.54684	-8.58363	7.39e-09	7.64e-07	10.4466	DOWN
CHRDL1	-1.46147	8.56822	-8.51946	8.5e-09	8.7e-07	10.3092	DOWN
C2CD6	-1.04002	7.19541	-8.47998	9.26e-09	9.27e-07	10.2243	DOWN
B4GALT6	-1.4473	6.68654	-8.24362	1.56e-08	1.33e-06	9.71177	DOWN
LMO3	-1.03072	7.031	-8.18123	1.79e-08	1.46e-06	9.57518	DOWN
CCDC178	-1.50234	5.26418	-8.1449	1.94e-08	1.53e-06	9.49538	DOWN
DPT	-1.42834	7.64814	-8.13696	1.98e-08	1.54e-06	9.47793	DOWN
CNTN4	-1.25066	8.68457	-8.0409	2.45e-08	1.79e-06	9.26594	DOWN
EDIL3	-1.22664	8.53179	-8.00675	2.64e-08	1.89e-06	9.19029	DOWN
COL25A1	-1.0724	5.2435	-7.91281	3.27e-08	2.28e-06	8.98129	DOWN
EFCAB1	-1.2409	6.70076	-7.70222	5.27e-08	3.13e-06	8.50838	DOWN
WIPF3	-1.79118	5.93878	-7.63377	6.17e-08	3.51e-06	8.35334	DOWN
BARX1	-1.08566	6.34377	-7.62829	6.25e-08	3.54e-06	8.34092	DOWN
ACADL	-1.26688	6.96426	-7.62666	6.27e-08	3.54e-06	8.3372	DOWN
CDH12	-1.02656	9.17606	-7.60053	6.66e-08	3.69e-06	8.27783	DOWN
EFEMP1	-1.05479	8.46332	-7.5522	7.45e-08	4.06e-06	8.16777	DOWN
TRDN	-2.15173	6.66842	-7.45257	9.38e-08	4.92e-06	7.93989	DOWN
MPP6	-1.01887	9.63844	-7.41913	1.01e-07	5.24e-06	7.86311	DOWN
THRA	-1.13667	8.55704	-7.26828	1.44e-07	6.82e-06	7.51487	DOWN
DPP6	-1.28173	5.64684	-7.1557	1.88e-07	8.42e-06	7.25303	DOWN
ZNF607	-1.09287	5.69955	-7.09229	2.18e-07	9.54e-06	7.10482	DOWN
ANO5	-1.24032	6.45471	-6.99737	2.73e-07	1.14e-05	6.882	DOWN
TCEA3	-1.01052	10.1872	-6.97683	2.87e-07	1.17e-05	6.83364	DOWN
NEGR1	-1.07967	6.81087	-6.87628	3.65e-07	1.41e-05	6.5961	DOWN
ZNF711	-1.0766	6.93595	-6.86268	3.77e-07	1.44e-05	6.56388	DOWN
TSPAN8	-1.39616	6.56716	-6.74676	4.98e-07	1.81e-05	6.28832	DOWN
KCNF1	-1.33985	7.63199	-6.66186	6.11e-07	2.14e-05	6.08547	DOWN
CLGN	-1.179	5.74207	-6.62674	6.66e-07	2.29e-05	6.00131	DOWN
LYPD6	-1.00411	5.30818	-6.5881	7.31e-07	2.47e-05	5.90854	DOWN
TRHDE	-1.20814	4.0073	-6.56057	7.82e-07	2.57e-05	5.84236	DOWN
C14orf39	-1.16956	6.93614	-6.50393	8.97e-07	2.83e-05	5.7059	DOWN
GREB1L	-1.18106	4.96471	-6.3627	1.27e-06	3.71e-05	5.36408	DOWN
RGN	-1.18591	8.69321	-6.34712	1.32e-06	3.82e-05	5.32624	DOWN
CNMD	-1.29578	6.85712	-6.32741	1.38e-06	3.95e-05	5.27831	DOWN
KIF5C	-1.98562	8.29485	-6.28493	1.53e-06	4.27e-05	5.17492	DOWN
PPEF1	-1.08057	7.90875	-6.18019	1.99e-06	5.27e-05	4.9192	DOWN
CABCOCO1	-1.2751	8.04419	-6.16405	2.07e-06	5.45e-05	4.87969	DOWN
LCTL	-1.1399	5.92769	-6.15974	2.09e-06	5.5e-05	4.86915	DOWN
FGFR2	-1.49927	5.19022	-6.07623	2.57e-06	6.57e-05	4.6643	DOWN
OPRK1	-1.42855	4.54309	-6.01249	3.01e-06	7.37e-05	4.5075	DOWN
FAM161A	-1.10859	8.59099	-5.95893	3.45e-06	8.07e-05	4.37547	DOWN
ASPN	-1.10717	9.69695	-5.87645	4.23e-06	9.43e-05	4.17164	DOWN
FIBIN	-1.01841	9.01736	-5.84323	4.6e-06	0.000100272	4.08936	DOWN
G2E3	-1.10888	9.99679	-5.70681	6.48e-06	0.000131233	3.75064	DOWN
CGNL1	-1.07952	7.94211	-5.51447	1.05e-05	0.000190486	3.27078	DOWN
BMP5	-1.13702	6.33311	-5.3032	1.8e-05	0.000292463	2.74114	DOWN
RHPN2	-1.16199	4.95196	-5.27415	1.94e-05	0.000311005	2.66815	DOWN
HAPLN1	-1.57068	4.67914	-5.21876	2.24e-05	0.000346976	2.52885	DOWN
LRRTM3	-1.3487	4.98638	-5.21429	2.26e-05	0.000349237	2.51762	DOWN
PLPPR5	-1.59297	5.38919	-5.1999	2.35e-05	0.000358858	2.4814	DOWN
LGR4	-1.11367	7.82951	-5.15392	2.64e-05	0.00039373	2.36567	DOWN
HPGDS	-1.08476	6.5487	-4.88569	5.25e-05	0.000674479	1.68953	DOWN
SLC38A11	-1.50929	5.56117	-4.71702	8.09e-05	0.000939935	1.26407	DOWN
KCNH5	-1.12368	4.15006	-4.60901	0.000106856	0.00116128	0.991838	DOWN
ESM1	-1.01293	5.17907	-4.55595	0.000122473	0.00129263	0.858224	DOWN
NUDT11	-1.04091	8.03684	-4.5004	0.000141274	0.00144189	0.718439	DOWN
CNTNAP4	-1.16968	4.57946	-4.34914	0.000208371	0.00196892	0.338564	DOWN
ZNF534	-1.36763	6.41961	-4.3276	0.000220216	0.00204911	0.284584	DOWN
VLDLR	-1.01253	6.71339	-4.0983	0.000396274	0.00320344	-0.287845	DOWN
HLF	-1.50959	8.28274	-3.99309	0.000518373	0.00396532	-0.54878	DOWN
KRT14	-1.03472	7.34677	-2.95838	0.0067506	0.0277407	-3.00595	DOWN
STAC	-1.08609	4.50084	-2.89532	0.00783955	0.0310217	-3.14624	DOWN
