# Supplementary material for: Diagnostic biomarker candidates for pulpitis revealed by bioinformatics analysis of merged microarray gene expression datasets
Source: BMC Oral Health. 2020 Oct 12;20:279. doi: 10.1186/s12903-020-01266-5 (PMC7552454; doi:10.1186/s12903-020-01266-5)
Supplement: Supplementary file 3 — Additional file 3. Results of GO enrichment analysis of DEGs. [file 12903_2020_1266_MOESM3_ESM.xlsx]

## Sheet: Additional file3 GO
	Category	ID	Term	Count	X.	PValue	Genes	List.Total	Pop.Hits	Pop.Total	Fold.Enrichment	Bonferroni	Benjamini	FDR
1	GOTERM_BP_DIRECT	GO:0006954	inflammatory response	53	11.4967	7.12986e-24	ITGAL, CCL2, S100A8, PTGS2, C3, CXCL3, CXCL2, FPR1, CXCR1, CXCL8, CXCL11, TLR8, CCL7, CXCL10, CCL24, FOS, SLC11A1, IL23A, CCL20, MEFV, CXCR4, AOAH, SERPINA3, CD27, IL1A, SPP1, PIK3CG, SELP, IL6, C5AR1, ADGRE2, GBP5, OLR1, HCK, RELB, CHI3L1, LYZ, IL24, NLRP3, LAT, TNFAIP6, PROK2, CYBB, CXCL13, CCR2, NAIP, CLEC7A, TNFAIP3, PLA2G2D, THEMIS2, SELE, IGFBP4, PTAFR	424	379	16792	5.53826	1.78318e-20	1.78318e-20	1.25784e-20
2	GOTERM_BP_DIRECT	GO:0006955	immune response	51	11.0629	3.36471e-20	PXDN, AQP9, CXCL11, HLA-DMA, PNP, CXCL10, HAMP, S1PR4, IFNG, IL1A, C5AR1, NCF4, CTSS, IL24, GZMH, WAS, HLA-DQA1, IGSF6, CD86, TNFSF13B, CST7, CCR2, PTAFR, LCP2, HLA-DQB1, IL1R2, GPR183, CCL2, C3, CXCL3, OPRK1, CXCL2, CXCL8, IL32, CD74, CCL24, SLC11A1, CCL20, FCGR1B, CD27, IL6, IL1RN, CTLA4, VAV1, LAT, FCGR2B, FCAR, CXCL13, CD274, IRF8, ADAMDEC1	424	421	16792	4.79761	8.41514e-17	4.20757e-17	5.93597e-17
3	GOTERM_CC_DIRECT	GO:0005887	integral component of plasma membrane	83	18.0043	1.08019e-13	GPR84, MSR1, AQP9, SLC16A10, GRIK3, SORL1, PLPPR5, ANPEP, TSPAN8, CD53, SLC7A5, KCNK12, LGR4, CD48, CD44, SLC2A3, S1PR4, MS4A1, CLEC4A, CSF3R, CSF2RB, EVI2B, CALCRL, CEACAM4, HCAR3, CEACAM1, CSF2RA, PILRA, GHR, ICAM1, ADGRE1, C5AR1, CD3G, CD3E, COL25A1, HLA-DQA1, CD163, PLAUR, CD84, IGSF6, CD37, EREG, TACSTD2, CCR2, HAS2, CD226, STEAP1, PTAFR, KCNH5, FGFR2, GPR183, PLXNC1, CYSLTR1, OPRK1, FFAR2, …	445	1415	18224	2.40218	3.46759e-11	3.46759e-11	1.45839e-10
4	GOTERM_BP_DIRECT	GO:0050900	leukocyte migration	23	4.98915	3.63419e-13	ICAM1, ITGAL, PTPN6, SELP, C5AR1, OLR1, SELL, MMP9, FPR1, JAML, SLC7A5, CD74, CD48, CD84, CD44, TEK, CD2, FCER1G, TREM1, SELE, SELPLG, ANGPT2, CEACAM1	424	122	16792	7.46629	9.08803e-10	3.02934e-10	6.41065e-10
5	GOTERM_BP_DIRECT	GO:0030593	neutrophil chemotaxis	18	3.90456	3.90769e-13	PIK3CG, CCL2, C5AR1, S100A8, CXCL3, EDN1, CXCL8, NCKAP1L, JAML, VAV1, CCL7, CCL24, CCL20, SAA1, IFNG, FCER1G, CSF3R, TREM1	424	66	16792	10.801	9.77387e-10	2.44347e-10	6.89437e-10
6	GOTERM_CC_DIRECT	GO:0005576	extracellular region	88	19.0889	8.33998e-13	LYPD1, LYPD6, COL21A1, S100A8, MMP9, EDN1, MMP7, CXCL11, PNP, CXCL10, OLFML1, SAA1, HAMP, AOAH, RSPO2, SERPINE1, IFNG, SERPINA3, CSF3R, RGN, COL12A1, LBP, ANGPT2, CSF2RA, IL1A, COL10A1, GHR, ADGRE3, LAIR2, SIGLEC10, LYZ, COL25A1, IL24, CTSS, IL6R, NLRP3, CD163, LILRB1, PROK2, CHRDL1, F5, TNFSF13B, EREG, PLA2G7, CNTN4, TREM1, PLA2G2D, GBP1, ADAMTS4, FGFR2, IL1R2, CCL2, C3, CXCL3, CXCL2, APOC1, CXC…	445	1610	18224	2.23841	2.67714e-10	1.33857e-10	1.12597e-09
7	GOTERM_CC_DIRECT	GO:0005886	plasma membrane	166	36.0087	1.68544e-12	SYT1, LYPD1, S100A8, AQP9, GRIK3, PLPPR5, CD53, SLC7A5, CD48, CD44, CLEC4E, SLC2A3, S1PR4, FAP, SERPINE1, LILRA5, CLEC4A, CSF3R, CLEC4C, MLKL, MCOLN2, HCAR3, HCAR2, NEGR1, VNN2, PIK3CG, C5AR1, CD3G, CD3D, CD3E, PSD4, TNFRSF17, TC2N, HLA-DQA1, PLAUR, LILRB1, CD38, F5, CLEC12A, LILRB4, CCR2, CD300LF, CD226, SH3GL2, GBP1, FGFR2, IL1R2, ITGAL, PLXNC1, CYSLTR1, JAML, ABCA1, CD74, ADA, SLC11A1, CD68, T…	445	4121	18224	1.64964	5.41023e-10	1.80341e-10	2.27547e-09
8	GOTERM_CC_DIRECT	GO:0009897	external side of plasma membrane	28	6.07375	2.35293e-12	ANPEP, ABCA1, CD74, CDH5, ADA, CXCL10, CD48, CD69, IFNG, MS4A1, CD2, FCER1G, CD27, ICAM1, PTPRC, SELP, ADGRE1, IL6, SELL, CD3E, CTLA4, SLAMF1, ABCG1, LILRB1, CD86, CD274, CD79A, CD226	445	213	18224	5.38347	7.5528e-10	1.8882e-10	3.1766e-09
9	GOTERM_BP_DIRECT	GO:0002250	adaptive immune response	24	5.20607	2.7194e-12	PIK3CG, GPR183, ADGRE1, THEMIS, CTLA4, TNFRSF17, SLAMF7, CTSS, SKAP1, PRKCB, LILRB1, CD84, BTLA, LAT, CD86, SH2D1A, LAMP3, FCGR1B, IFNG, LILRB4, CLEC4A, CLEC4C, CD79A, CTSH	424	148	16792	6.42223	6.80117e-09	1.36023e-09	4.79748e-09
10	GOTERM_BP_DIRECT	GO:0007155	cell adhesion	41	8.89371	7.94515e-12	MPZL3, ITGAL, PLXNC1, CCL2, IL32, EDIL3, CDH5, SIGLEC9, LPXN, CD44, TNR, FAP, CD2, CLEC4A, CSF3R, COL12A1, SELPLG, CEACAM1, SPP1, DPT, PARVG, ICAM1, SELP, HAPLN1, ADGRE1, ADGRE2, OLR1, CNTNAP4, SELL, HCK, SIGLEC10, COL15A1, SLAMF7, PCDH17, SLAMF1, TNFAIP6, CD300A, CNTN4, SELE, THEMIS2, CD226	424	459	16792	3.53759	1.98709e-08	3.31182e-09	1.40168e-08
11	GOTERM_BP_DIRECT	GO:0032496	response to lipopolysaccharide	24	5.20607	2.39445e-11	SELP, C5AR1, S100A8, PTGS2, CXCL3, CXCL2, EDN1, ACP5, PTPN22, IDO1, CXCL11, JUNB, TRIB1, SOD2, CXCL10, GCH1, SLC11A1, FOS, CXCL13, PLCG2, CSF2RB, LBP, SELE, CD27	424	164	16792	5.79567	5.98852e-08	8.55503e-09	4.22425e-08
12	GOTERM_BP_DIRECT	GO:0071222	cellular response to lipopolysaccharide	20	4.33839	5.3967e-11	ZFP36, ICAM1, IL6, CCL2, STAP1, OPRK1, CXCL8, IL24, ABCA1, NLRP3, CXCL10, LILRB1, CD86, CCL20, HAMP, IFNG, SERPINE1, IRF8, LBP, TNFAIP3	424	113	16792	7.00952	1.34971e-07	1.68714e-08	9.52076e-08
13	GOTERM_BP_DIRECT	GO:0006935	chemotaxis	20	4.33839	2.12984e-10	CCL2, RNASE2, C5AR1, CYSLTR1, CXCL2, FPR1, CXCR1, CXCL8, NCKAP1L, CXCL11, CCL7, PLAUR, CXCL10, CCL24, PROK2, CCL20, CXCR4, CCR2, PTAFR, PLAU	424	122	16792	6.49242	5.32673e-07	5.91859e-08	3.75743e-07
14	GOTERM_BP_DIRECT	GO:0007166	cell surface receptor signaling pathway	27	5.85683	7.13267e-09	CCL2, CYSLTR1, EDN1, CXCR1, TSPAN8, CD53, SIGLEC9, CXCL10, IFNG, CLEC4A, CD2, CALCRL, CD27, PTPRC, ADGRE1, ADGRE2, CD3G, ADGRE3, CD3D, CD3E, ADGRG3, IGSF6, CD37, CXCL13, TACSTD2, CD274, ADGRL4	424	274	16792	3.90256	1.78387e-05	1.78388e-06	1.25833e-05
15	GOTERM_CC_DIRECT	GO:0005615	extracellular space	68	14.7505	1.57412e-08	PXDN, S100A8, MMP9, EDN1, SORL1, MMP7, ANPEP, CXCL11, CXCL10, HAMP, SAA1, FAP, HMOX1, SERPINE1, IFNG, MS4A1, SERPINA3, COL12A1, LBP, ANGPT2, IL1A, GHR, ICAM1, ACTA2, LYZ, COL25A1, IL24, CTSS, IL6R, TNFAIP6, F5, TNFSF13B, EREG, TACSTD2, CST7, CTSH, LCP1, ADAMTS4, CCL2, C3, CXCL3, CXCL2, CXCL8, IL32, CCL7, ADA, TIMP1, CCL24, CCL20, LRG1, VWC2, DPT, SPP1, SELP, IL6, IL1RN, EFEMP1, CHI3L1, COL15A1, S…	445	1347	18224	2.0674	5.05293e-06	1.01059e-06	2.1252e-05
16	GOTERM_BP_DIRECT	GO:0042110	T cell activation	12	2.60304	1.75346e-08	PIK3CG, CD48, LAT, CD86, CD3G, CD3E, CD2, CLEC7A, IRF4, WAS, DPP4, ADA	424	47	16792	10.1116	4.38531e-05	3.98672e-06	3.09343e-05
17	GOTERM_BP_DIRECT	GO:0050776	regulation of immune response	21	4.55531	2.42211e-08	ICAM1, ITGAL, CD3G, CD3D, SELL, C3, CD3E, LAIR2, SLAMF6, JAML, SLAMF7, SIGLEC9, CD1D, LILRB1, SH2D1A, FCGR2B, CD300A, CLEC2B, CD300LF, TREM1, CD226	424	178	16792	4.67236	6.05751e-05	5.04806e-06	4.27304e-05
18	GOTERM_CC_DIRECT	GO:0009986	cell surface	36	7.80911	1.71613e-07	FGFR2, ITGAL, MMP7, CD53, HLA-DMA, CD74, CDH5, ADA, NOD2, CD44, CD93, CXCR4, FAP, TNR, TEK, RSPO2, CD2, FCER1G, LBP, DPP4, CEACAM1, GHR, ICAM1, PTPRC, C5AR1, IL6R, SLAMF1, CD1D, CD38, CD86, SULF2, SRPX2, SFRP4, CD226, PLAU, KCNH5	445	542	18224	2.72011	5.50863e-05	9.18125e-06	0.000231691
19	GOTERM_BP_DIRECT	GO:0070098	chemokine-mediated signaling pathway	13	2.81996	1.86667e-07	CCL2, CXCL3, CXCL2, CXCL8, CXCR1, CXCL11, CCL7, CXCL10, CCL24, CCL20, CXCL13, CXCR4, CCR2	424	71	16792	7.2514	0.000466745	3.59112e-05	0.000329315
20	GOTERM_BP_DIRECT	GO:0042102	positive regulation of T cell proliferation	12	2.60304	2.57016e-07	PTPRC, IL6, CORO1A, IL23A, TNFSF13B, CD3E, CD274, IFNG, NCKAP1L, PNP, SASH3, CD1D	424	60	16792	7.92075	0.000642592	4.59131e-05	0.000453423
21	GOTERM_BP_DIRECT	GO:0031295	T cell costimulation	13	2.81996	5.40085e-07	HLA-DQB1, BTLA, PTPN6, CD86, CD3G, CD3D, TNFSF13B, CD3E, CD274, CTLA4, VAV1, HLA-DQA1, DPP4	424	78	16792	6.60063	0.00134984	9.00462e-05	0.000952806
22	GOTERM_BP_DIRECT	GO:0090023	positive regulation of neutrophil chemotaxis	8	1.73536	7.53105e-07	IL23A, C5AR1, CXCL3, CXCL2, CXCL8, NCKAP1L, LBP, CD74	424	22	16792	14.4014	0.00188174	0.000117713	0.00132861
23	GOTERM_BP_DIRECT	GO:0001525	angiogenesis	21	4.55531	9.77199e-07	PTPRB, SAT1, FGFR2, PIK3CG, CCL2, PTGS2, COL15A1, CXCL8, ANPEP, ESM1, WARS, PROK2, SRPX2, EREG, FAP, HMOX1, TEK, SERPINE1, CALCRL, ANGPT2, CEACAM1	424	223	16792	3.7295	0.00244099	0.000143753	0.00172394
24	GOTERM_BP_DIRECT	GO:0019221	cytokine-mediated signaling pathway	16	3.47072	1.08222e-06	ASPN, IL1R2, IL6, STAT4, CCL2, EREG, LRRTM3, HCK, CCR2, TGM2, CSF3R, IL6R, LRRC15, CSF2RA, IL1A, GHR	424	131	16792	4.8371	0.00270298	0.000150357	0.00190922
25	GOTERM_MF_DIRECT	GO:0004872	receptor activity	20	4.33839	1.96144e-06	ICAM1, TNFRSF17, ANPEP, SLAMF1, TLR8, PLAUR, CD1D, CD48, CD86, CD93, CLEC4E, TACSTD2, TEK, LILRB4, CD2, CSF3R, CSF2RB, TREM1, CD226, CSF2RA	418	217	16881	3.72214	0.00129567	0.00129567	0.00293523
26	GOTERM_BP_DIRECT	GO:0048661	positive regulation of smooth muscle cell proliferation	11	2.38612	2.26356e-06	FGFR2, IL6, EREG, PTGS2, HMOX1, EDN1, TGM2, CALCRL, IL6R, NR4A3, PTAFR	424	60	16792	7.26069	0.00564518	0.000297912	0.00399327
27	GOTERM_MF_DIRECT	GO:0008009	chemokine activity	10	2.1692	2.68924e-06	CCL24, CCL2, CCL20, CXCL13, CXCL3, CXCL2, CXCL8, CXCL11, CCL7, CXCL10	418	49	16881	8.24187	0.00177601	0.0008884	0.00402434
28	GOTERM_BP_DIRECT	GO:0050728	negative regulation of inflammatory response	12	2.60304	4.41154e-06	ZFP36, TNFAIP6, MEFV, PTPN2, SAA1, AOAH, TEK, ACP5, CALCRL, NLRP3, TNFAIP3, ADA	424	79	16792	6.01576	0.0109726	0.000551512	0.00778248
29	GOTERM_BP_DIRECT	GO:0042832	defense response to protozoan	7	1.51844	5.06541e-06	BATF, SLC11A1, IL6, IRF8, IFNG, CLEC7A, IRF4	424	19	16792	14.5909	0.0125887	0.000603085	0.00893593
30	GOTERM_BP_DIRECT	GO:0006952	defense response	11	2.38612	6.36329e-06	CD84, CD48, NOD2, CYSLTR1, RNASE6, CSF3R, IL32, NLRP3, WAS, CD74, SP140	424	67	16792	6.50211	0.0157887	0.000723131	0.0112254
31	GOTERM_BP_DIRECT	GO:0045766	positive regulation of angiogenesis	14	3.03688	6.50772e-06	C5AR1, C3, CHI3L1, CXCL8, PRKCB, CCL24, CYBB, LRG1, HMOX1, SERPINE1, TEK, CTSH, ANGPT2, IL1A	424	115	16792	4.82133	0.0161441	0.000707396	0.0114802
32	GOTERM_CC_DIRECT	GO:0016021	integral component of membrane	169	36.6594	7.35006e-06	MPZL3, SYT1, MPZL2, AQP9, GRIK3, FAM209B, CD53, SLC7A5, TLR8, CD48, CD44, CLEC4E, SLC2A3, FAP, LILRA5, CLEC4A, CSF3R, SLC9B2, CLEC4C, MCOLN2, HCAR2, MS4A7, CD3G, CD3D, CD3E, TNFRSF17, HLA-DQA1, MOXD1, PLAUR, IGSF6, LILRB1, CD38, CD37, CLEC12A, LCTL, TACSTD2, SLC37A2, LILRB4, CCR2, CD300LF, SLC25A37, ADAMTS1, CD226, ADAMTS4, FGFR2, NETO2, IL1R2, ITGAL, MCL1, ACP5, KMO, SLC38A11, JAML, CD74, SLC11A…	445	5163	18224	1.3405	0.0023566	0.000336997	0.00992273
33	GOTERM_BP_DIRECT	GO:0060333	interferon-gamma-mediated signaling pathway	11	2.38612	1.08316e-05	HLA-DQB1, ICAM1, CD44, HCK, IRF8, FCGR1B, IFNG, IRF4, HLA-DQA1, PTAFR, GBP1	424	71	16792	6.1358	0.0267263	0.00112811	0.0191072
34	GOTERM_BP_DIRECT	GO:0032760	positive regulation of tumor necrosis factor production	9	1.95228	2.01651e-05	NOD2, CCL2, IL23A, IFNG, CD2, FCER1G, LBP, SASH3, PTAFR	424	47	16792	7.5837	0.0491829	0.00201531	0.035569
35	GOTERM_BP_DIRECT	GO:0050852	T cell receptor signaling pathway	15	3.2538	2.28685e-05	HLA-DQB1, PTPRC, CD3G, CD3D, THEMIS, CD3E, PTPN22, SKAP1, WAS, HLA-DQA1, LAT, PLCG2, IFNG, THEMIS2, LCP2	424	148	16792	4.0139	0.05559	0.00219739	0.0403366
36	GOTERM_CC_DIRECT	GO:0016020	membrane	84	18.2213	2.95725e-05	MSR1, KCNAB2, SORL1, PIP5K1B, CXCR1, HLA-DMA, SLC7A5, CD48, FOS, FAM49B, MCTP2, HPSE, HMOX1, CHST11, CALCRL, CEACAM4, LBP, ATP6V0D2, DPP4, CEACAM1, CSF2RA, FMNL1, PIK3CG, ICAM1, GBP5, ADGRE2, CD3G, NCF4, PSD4, MPP6, GZMB, IL6R, GZMH, HLA-DQA1, CD163, ELMO1, CD38, CD37, F5, TNFSF13B, TACSTD2, ACAP1, KPNA2, STEAP1, PTAFR, HLA-DQB1, FGFR2, ITGAL, PLXNC1, MCL1, CYSLTR1, IL32, PALMD, CD74, ADA, CDH5, …	445	2200	18224	1.56365	0.00944801	0.00118591	0.039918
37	GOTERM_BP_DIRECT	GO:0043066	negative regulation of apoptotic process	28	6.07375	3.65542e-05	MCL1, MMP9, CD74, TIMP1, CD44, CHST11, TEK, TGM2, RGN, CD27, IL6, HCK, BCL2A1, NCKAP1L, BIRC5, PIM2, SOD2, PLAC8, PLAUR, PROK2, CD38, PLK3, DUSP1, UCP2, TNFAIP8, NAIP, FABP1, CTSH	424	455	16792	2.43716	0.0873691	0.00338034	0.0644688
38	GOTERM_BP_DIRECT	GO:0045087	innate immune response	27	5.85683	3.69136e-05	S100A8, LGR4, TLR8, NOD2, SH2D1A, IL23A, CLEC4E, SAA1, LILRA5, CLEC4A, FCER1G, CLEC4C, LBP, ZBP1, PIK3CG, NCF2, RELB, SLAMF6, NLRP3, SLAMF1, CD1D, CD84, CORO1A, CYBB, NAIP, TREM1, CLEC7A	424	430	16792	2.48675	0.0881891	0.00329181	0.0651024
39	GOTERM_BP_DIRECT	GO:0007165	signal transduction	53	11.4967	3.72758e-05	SORL1, PLPPR5, CD53, CXCL11, CXCL10, CD48, STAC, CSF2RB, CSF3R, ANGPT2, PILRA, C5AR1, TNFRSF17, NLRP3, PRKCB, PLAUR, ARHGAP25, LILRB1, CD38, TNFAIP6, TNFSF13B, LILRB4, CD226, SH3GL2, ITGAL, CCL2, C3, RHPN2, FPR1, CXCL8, APBB1IP, CD74, CCL7, CCL24, LPXN, TAGAP, CCL20, CD69, TEK, HPGDS, TRHDE, COL15A1, NR4A2, SLAMF1, LAT, ABCC9, RASSF6, FCGR2B, CD300A, CD274, PLAU, IGFBP4, VLDLR	424	1161	16792	1.80792	0.0890148	0.00320962	0.065741
40	GOTERM_BP_DIRECT	GO:0070374	positive regulation of ERK1 and ERK2 cascade	16	3.47072	3.77672e-05	FGFR2, ICAM1, GPR183, IL6, CCL2, C5AR1, CHI3L1, PTPN22, SLAMF1, CCL7, CD74, CCL24, NOD2, CD44, CCL20, TEK	424	175	16792	3.62092	0.0901336	0.00314363	0.0666073
41	GOTERM_BP_DIRECT	GO:0030890	positive regulation of B cell proliferation	8	1.73536	4.69161e-05	PTPRC, CD38, GPR183, TNFSF13B, NCKAP1L, CD74, SASH3, ADA	424	39	16792	8.12385	0.110717	0.003778	0.0827363
42	GOTERM_BP_DIRECT	GO:0006953	acute-phase response	8	1.73536	4.69161e-05	IL6, SAA1, HAMP, IL1RN, SERPINA3, IL6R, LBP, CD163	424	39	16792	8.12385	0.110717	0.003778	0.0827363
43	GOTERM_CC_DIRECT	GO:0042101	T cell receptor complex	6	1.30152	5.53171e-05	CD3G, CD3D, CD3E, APBB1IP, SKAP1, CEACAM1	445	18	18224	13.6509	0.0176005	0.00197109	0.0746568
44	GOTERM_BP_DIRECT	GO:0071347	cellular response to interleukin-1	10	2.1692	7.01355e-05	CCL24, ICAM1, IL6, CCL2, CCL20, EDN1, CHI3L1, CXCL8, HAS2, CCL7	424	71	16792	5.578	0.160891	0.00546672	0.12366
45	GOTERM_CC_DIRECT	GO:0005911	cell-cell junction	15	3.2538	8.43886e-05	PTPN6, THEMIS, CD3E, CD53, SKAP1, WAS, VAV1, CDH5, LAT, CORO1A, TEK, CD2, STEAP1, CEACAM1, LCP2	445	172	18224	3.57147	0.0267262	0.00270532	0.113871
46	GOTERM_BP_DIRECT	GO:0071356	cellular response to tumor necrosis factor	12	2.60304	0.000103567	CCL24, ZFP36, ICAM1, IL6, CCL2, CCL20, HAMP, EDN1, CHI3L1, CXCL8, HAS2, CCL7	424	110	16792	4.32041	0.228204	0.00781881	0.182554
47	GOTERM_CC_DIRECT	GO:0005578	proteinaceous extracellular matrix	19	4.12148	0.000108122	ASPN, HAPLN1, PXDN, ADAMTS19, COL21A1, MMP9, EFEMP1, COL15A1, CHI3L1, MMP7, TIMP1, HPSE, FBLN5, TNR, PI3, ADAMTS1, ADAMTS4, COL10A1, DPT	445	268	18224	2.90337	0.0341136	0.00315039	0.145875
48	GOTERM_MF_DIRECT	GO:0030246	carbohydrate binding	16	3.47072	0.00011033	SELP, OLR1, SELL, LGALS2, SIGLEC10, CHI3L1, CLC, SIGLEC9, CD93, CLEC12A, CLEC4E, CD69, CLEC2B, CLEC4A, CLEC4C, CLEC7A	418	196	16881	3.29675	0.0703359	0.0240175	0.16498
49	GOTERM_BP_DIRECT	GO:0008284	positive regulation of cell proliferation	27	5.85683	0.000138262	FGFR2, EDN1, ESM1, CXCL10, TIMP1, OSR2, IFNG, DPP4, PTPN6, IL6, HCK, MZB1, BIRC5, IL24, IL6R, SLAMF1, PROX1, TET1, PLAC8, PROK2, CD86, ATF3, TNFSF13B, EREG, FABP1, HAS2, CTSH	424	466	16792	2.29464	0.292359	0.0101196	0.24364
50	GOTERM_CC_DIRECT	GO:0042105	alpha-beta T cell receptor complex	4	0.867679	0.000138499	PTPN6, CD3G, CD3D, CD3E	445	5	18224	32.7622	0.0434874	0.00369825	0.186824
51	GOTERM_BP_DIRECT	GO:0032729	positive regulation of interferon-gamma production	8	1.73536	0.000140283	SLC11A1, IL23A, CD3E, CCR2, IRF8, SLAMF6, CD226, SASH3	424	46	16792	6.88761	0.295927	0.00997488	0.247197
52	GOTERM_CC_DIRECT	GO:0001772	immunological synapse	7	1.51844	0.000152386	LAT, ICAM1, CD37, CORO1A, CD3E, GZMB, CD53	445	34	18224	8.43146	0.0477423	0.00375597	0.205538
53	GOTERM_BP_DIRECT	GO:0072540	T-helper 17 cell lineage commitment	4	0.867679	0.000152849	BATF, IL6, SLAMF6, IRF4	424	5	16792	31.683	0.317714	0.0105634	0.269312
54	GOTERM_MF_DIRECT	GO:0008201	heparin binding	14	3.03688	0.000173777	FGFR2, SELP, CCL2, SELL, MMP7, COL25A1, CXCL11, CCL7, CXCL10, CXCL13, SAA1, RSPO2, ADAMTS1, PLA2G2D	418	160	16881	3.5337	0.108524	0.0283107	0.25974
55	GOTERM_BP_DIRECT	GO:0006909	phagocytosis	8	1.73536	0.000184802	ITGAL, SLC11A1, CORO1A, CD93, IRF8, CEACAM4, SLAMF1, ELMO1	424	48	16792	6.60063	0.370125	0.0124151	0.325525
56	GOTERM_MF_DIRECT	GO:0004896	cytokine receptor activity	7	1.51844	0.000227743	CD44, CSF2RB, CSF3R, IL6R, CSF2RA, CD74, GHR	418	36	16881	7.85267	0.13977	0.0296623	0.340274
57	GOTERM_BP_DIRECT	GO:0006915	apoptotic process	30	6.50759	0.000255676	FGFR2, S100A8, PAX3, CASP5, G2E3, CXCR4, IFNG, CD2, IL1A, PTPN6, C5AR1, MZB1, CHI3L1, BIRC5, GZMB, PIM2, IL24, GZMH, MECOM, NLRP3, PRKCB, ELMO1, PLK3, RASSF6, TNFAIP8, NAIP, EAF2, TNFAIP3, GADD45B, CTSH	424	567	16792	2.09544	0.472458	0.0166888	0.450101
58	GOTERM_BP_DIRECT	GO:0019722	calcium-mediated signaling	8	1.73536	0.000272338	LAT, MCTP2, CXCR4, PLCG2, EDN1, CXCL8, SELE, MCTP1	424	51	16792	6.21236	0.493996	0.0173153	0.479367
59	GOTERM_CC_DIRECT	GO:0070062	extracellular exosome	97	21.0412	0.00028413	PXDN, S100A8, FAM20A, MMP9, SORL1, MMP7, TSPAN8, ANPEP, CD53, EDIL3, LRRC15, HLA-DMA, PNP, SLC7A5, CD48, WARS, FAM49B, CD44, CXCR4, SLC2A3, SAA1, SERPINE1, LILRA5, MS4A1, SERPINA3, COL12A1, LBP, DPP6, ATP6V0D2, NEGR1, DPP4, CEACAM1, PILRA, FMNL1, ICAM1, ACTA2, LYZ, MPP6, WAS, PLAUR, PRKCB, CD84, ARPC1B, CD38, CD86, CD37, TACSTD2, KRT14, SLC37A2, LILRB4, ZNF711, NAIP, TNFAIP3, CTSH, SH3GL2, LCP1, …	445	2811	18224	1.41317	0.0871819	0.00649444	0.382918
60	GOTERM_BP_DIRECT	GO:0002830	positive regulation of type 2 immune response	4	0.867679	0.000299977	NOD2, IDO1, NLRP3, CD74	424	6	16792	26.4025	0.527802	0.018584	0.527896
61	GOTERM_BP_DIRECT	GO:0034097	response to cytokine	8	1.73536	0.000307977	FOS, MCL1, CD274, RELB, ACP5, IL6R, JUNB, TIMP1	424	52	16792	6.09289	0.537158	0.0186141	0.541938
62	GOTERM_BP_DIRECT	GO:0050853	B cell receptor signaling pathway	8	1.73536	0.000390463	PTPRC, CD38, PTPN6, PLCG2, CTLA4, NCKAP1L, CD79A, PRKCB	424	54	16792	5.86723	0.623463	0.0229874	0.686615
63	GOTERM_BP_DIRECT	GO:0001666	response to hypoxia	14	3.03688	0.000425407	CCL2, NR4A2, ADA, PRKCB, SOD2, CD38, ALAS2, CXCR4, UCP2, HMOX1, TEK, ANGPT2, PLAU, DPP4	424	172	16792	3.22356	0.654986	0.0244444	0.747846
64	GOTERM_BP_DIRECT	GO:0050829	defense response to Gram-negative bacterium	8	1.73536	0.000437856	SLC11A1, SELP, IL6, IL23A, SERPINE1, LYZ, IL6R, LBP	424	55	16792	5.76055	0.665566	0.0245863	0.76965
65	GOTERM_BP_DIRECT	GO:0050729	positive regulation of inflammatory response	9	1.95228	0.000487447	CCL24, CCL2, IL23A, S100A8, CCR2, SERPINE1, PLA2G7, TGM2, CCL7	424	73	16792	4.88266	0.704593	0.026734	0.856466
66	GOTERM_BP_DIRECT	GO:0010575	positive regulation of vascular endothelial growth factor production	6	1.30152	0.000505888	C5AR1, SULF2, PTGS2, HPSE, C3, IL1A	424	27	16792	8.80084	0.717915	0.0271369	0.888733
67	GOTERM_MF_DIRECT	GO:0005102	receptor binding	21	4.55531	0.000515236	PLXNC1, CCL2, C3, HCK, ABCA1, CDH5, CXCL10, PLAUR, TRDN, CD86, TNFSF13B, SRPX2, HAMP, SERPINE1, RSPO2, CD2, LBP, SELPLG, ANGPT2, IGFBP4, DPP4	418	353	16881	2.40252	0.288699	0.0551948	0.768276
68	GOTERM_BP_DIRECT	GO:0090026	positive regulation of monocyte chemotaxis	5	1.0846	0.000568023	CCL2, CCR2, SERPINE1, PLA2G7, CXCL10	424	16	16792	12.3762	0.758535	0.0297822	0.997374
69	GOTERM_BP_DIRECT	GO:0007204	positive regulation of cytosolic calcium ion concentration	12	2.60304	0.000583176	PIK3CG, PROK2, CD38, C5AR1, CYSLTR1, CXCR4, SAA1, CXCL13, S1PR4, CCR2, EDN1, FPR1	424	134	16792	3.54661	0.767519	0.0299375	1.02385
70	GOTERM_BP_DIRECT	GO:0022617	extracellular matrix disassembly	9	1.95228	0.00064042	CD44, MMP9, CAPG, MMP7, CTSS, LCP1, SPP1, ADAMTS4, TIMP1	424	76	16792	4.68992	0.798548	0.0321692	1.12382
71	GOTERM_BP_DIRECT	GO:0030168	platelet activation	11	2.38612	0.000655149	PIK3CG, LAT, PTPN6, IL6, F5, SAA1, PLCG2, FCER1G, VAV1, PRKCB, LCP2	424	115	16792	3.78819	0.805838	0.0322498	1.14952
72	GOTERM_BP_DIRECT	GO:0031623	receptor internalization	7	1.51844	0.000682721	LILRB1, RAB31, CXCR1, CXCL8, FCER1G, CALCRL, GHR	424	43	16792	6.44713	0.818785	0.0329369	1.19763
73	GOTERM_BP_DIRECT	GO:0002407	dendritic cell chemotaxis	5	1.0846	0.000728114	PIK3CG, GPR183, CXCR4, CCR2, CXCR1	424	17	16792	11.6482	0.838246	0.0344257	1.27677
74	GOTERM_BP_DIRECT	GO:0050860	negative regulation of T cell receptor signaling pathway	5	1.0846	0.000728114	PTPN6, PTPN2, PTPN22, CEACAM1, GBP1	424	17	16792	11.6482	0.838246	0.0344257	1.27677
75	GOTERM_BP_DIRECT	GO:0050679	positive regulation of epithelial cell proliferation	8	1.73536	0.000748188	FGFR2, EYA1, IL6, NOD2, OSR2, C5AR1, NR4A3, BMP5	424	60	16792	5.2805	0.846172	0.0347028	1.31176
76	GOTERM_BP_DIRECT	GO:0010818	T cell chemotaxis	4	0.867679	0.000808848	PIK3CG, GPR183, CXCL11, CXCL10	424	8	16792	19.8019	0.867841	0.0367832	1.41739
77	GOTERM_BP_DIRECT	GO:0055072	iron ion homeostasis	6	1.30152	0.000839276	SLC11A1, EPB42, HMOX1, SLC25A37, STEAP1, SOD2	424	30	16792	7.92075	0.877533	0.0374605	1.47034
78	GOTERM_BP_DIRECT	GO:0008360	regulation of cell shape	12	2.60304	0.00084117	CCL24, FMNL1, ICAM1, IL6, CORO1A, CCL2, EPB42, HCK, STRIP2, WIPF3, PALMD, CCL7	424	140	16792	3.39461	0.878112	0.0368856	1.47364
79	GOTERM_BP_DIRECT	GO:0051607	defense response to virus	13	2.81996	0.000983365	PTPRC, IL6, OPRK1, NLRP3, TLR8, ISG20, CXCL10, LILRB1, CD86, ABCC9, IL23A, IFNG, GBP1	424	165	16792	3.1203	0.914617	0.04225	1.72071
80	GOTERM_BP_DIRECT	GO:0030574	collagen catabolic process	8	1.73536	0.00110423	COL4A1, MMP9, COL15A1, MMP7, COL12A1, COL25A1, CTSS, COL10A1	424	64	16792	4.95047	0.936911	0.0465245	1.93027
81	GOTERM_BP_DIRECT	GO:0043011	myeloid dendritic cell differentiation	5	1.0846	0.00113942	BATF, CD86, RELB, SPI1, IRF4	424	19	16792	10.422	0.942232	0.0471783	1.99121
82	GOTERM_BP_DIRECT	GO:0038096	Fc-gamma receptor signaling pathway involved in phagocytosis	11	2.38612	0.00140857	ARPC1B, CD3G, HCK, PLCG2, MYO1G, WIPF3, NCKAP1L, FCGR2A, VAV1, WAS, ELMO1	424	127	16792	3.43025	0.970557	0.0570624	2.45606
83	GOTERM_BP_DIRECT	GO:0006928	movement of cell or subcellular component	9	1.95228	0.00144938	ITGAL, ARPC1B, CORO1A, PTGS2, IFNG, CXCL8, VNN2, ELMO1, PLAUR	424	86	16792	4.14458	0.973418	0.057734	2.52637
84	GOTERM_CC_DIRECT	GO:0045121	membrane raft	14	3.03688	0.00167242	ICAM1, PTPRC, OLR1, ABCA1, EFHD2, CD48, LAT, HPSE, TNR, TEK, CD79A, CD226, SELE, DPP4	445	206	18224	2.7832	0.415674	0.0351858	2.23445
85	GOTERM_BP_DIRECT	GO:0043154	negative regulation of cysteine-type endopeptidase activity involved in apoptotic process	8	1.73536	0.00172252	IL6, LAMP3, CD44, TNFAIP8, FABP1, BIRC5, NAIP, CD27	424	69	16792	4.59174	0.98659	0.0671812	2.99568
86	GOTERM_MF_DIRECT	GO:0031727	CCR2 chemokine receptor binding	3	0.650759	0.0017964	CCL2, CCR2, CCL7	418	3	16881	40.3852	0.695318	0.156153	2.65483
87	GOTERM_BP_DIRECT	GO:0002291	T cell activation via T cell receptor contact with antigen bound to MHC molecule on antigen presenting cell	3	0.650759	0.00186756	ICAM1, ITGAL, APBB1IP	424	3	16792	39.6038	0.990676	0.0715218	3.24401
88	GOTERM_BP_DIRECT	GO:0001781	neutrophil apoptotic process	3	0.650759	0.00186756	IL6, IFNG, HCAR2	424	3	16792	39.6038	0.990676	0.0715218	3.24401
89	GOTERM_BP_DIRECT	GO:1900625	positive regulation of monocyte aggregation	3	0.650759	0.00186756	CD44, HAS2, NR4A3	424	3	16792	39.6038	0.990676	0.0715218	3.24401
90	GOTERM_BP_DIRECT	GO:0009409	response to cold	6	1.30152	0.00196184	FOS, IL6, THRA, PLAC8, SOD2, CXCL10	424	36	16792	6.60063	0.992638	0.0738696	3.40512
91	GOTERM_BP_DIRECT	GO:0007267	cell-cell signaling	16	3.47072	0.00203134	FGFR2, TRHDE, EDN1, FCRL2, CXCL11, CCL7, CXCL10, CCL24, TNFAIP6, BARX1, SH2D1A, CD86, CCL20, EREG, CXCL13, TEK	424	254	16792	2.49473	0.993815	0.0752569	3.52372
92	GOTERM_MF_DIRECT	GO:0019864	IgG binding	4	0.867679	0.00213014	FCGR2B, FCGR1B, FCER1G, FCGR2A	418	11	16881	14.6855	0.755741	0.161542	3.14075
93	GOTERM_BP_DIRECT	GO:0016064	immunoglobulin mediated immune response	4	0.867679	0.00225253	FCER1G, CD74, CD27, TLR8	424	11	16792	14.4014	0.996447	0.0819043	3.90027
94	GOTERM_MF_DIRECT	GO:0005515	protein binding	247	53.5792	0.00228308	SYT1, PTGS2, S100A8, FAM20A, EDN1, PTPN22, CD53, CD48, G2E3, CD44, STAC, FAP, SERPINE1, EIF1AY, COL10A1, PIK3CG, GBP5, NCF2, CD3E, NCF4, KIF5C, PIM2, MECOM, PROX1, PLAUR, CD37, BAZ1A, F5, SULT1B1, TACSTD2, ACAP1, KRT14, LILRB4, AHSP, VGLL2, BIN2, CD226, SH3GL2, ADAMTS4, IL1R2, CD74, ADA, IL23A, CD69, SKA3, FCER1G, STX11, SPP1, IKZF1, IL1RN, LGALS2, NPL, SLAMF6, NCKAP1L, PCDH17, SLAMF1, SRPX2, CD3…	418	8785	16881	1.13547	0.779276	0.154537	3.36267
95	GOTERM_BP_DIRECT	GO:0007186	G-protein coupled receptor signaling pathway	38	8.24295	0.00232374	GPR183, CCL2, C3, CXCL3, FFAR2, EDN1, CXCL2, FPR1, CXCR1, CXCL8, ABCA1, CXCL11, LGR4, CCL7, CXCL10, CCL24, CCL20, CXCR4, S1PR4, TGM2, HCAR3, HCAR2, PIK3CG, PTPN6, ADGRE1, ADGRE2, ADGRE3, CD3E, RGS16, VAV1, ADGRG3, PROK2, CXCL13, CCR2, SFRP4, RGS9, PTAFR, ADGRL4	424	899	16792	1.67402	0.997028	0.0831785	4.0212
96	GOTERM_CC_DIRECT	GO:0045335	phagocytic vesicle	6	1.30152	0.00244158	FMNL1, CYBB, CORO1A, RAB31, ABCA1, SLAMF1	445	39	18224	6.30043	0.543746	0.0478608	3.2465
97	GOTERM_BP_DIRECT	GO:0019882	antigen processing and presentation	7	1.51844	0.00251988	HLA-DQB1, RELB, IFNG, CTSS, CTSH, HLA-DQA1, CD74	424	55	16792	5.04048	0.998182	0.0886213	4.35354
98	GOTERM_CC_DIRECT	GO:0031012	extracellular matrix	17	3.68764	0.00257908	FGFR2, ASPN, HAPLN1, PXDN, COL4A1, COL21A1, EFEMP1, COL15A1, MMP7, EDIL3, CD93, FBLN5, SERPINE1, TGM2, COL12A1, ADAMTS4, DPT	445	296	18224	2.35202	0.563495	0.0475923	3.42639
99	GOTERM_MF_DIRECT	GO:0004888	transmembrane signaling receptor activity	14	3.03688	0.00261658	ICAM1, CD3G, CD3D, CD3E, SORL1, SLAMF1, LGR4, IGSF6, FCGR2B, CD69, CLEC4A, CD79A, SELE, CD27	418	214	16881	2.64202	0.82304	0.159016	3.84495
100	GOTERM_CC_DIRECT	GO:0043020	NADPH oxidase complex	4	0.867679	0.00268236	CYBB, NCF2, NCF4, NCF1C	445	12	18224	13.6509	0.577765	0.0467706	3.56131
101	GOTERM_BP_DIRECT	GO:0034341	response to interferon-gamma	5	1.0846	0.00282814	SLC11A1, KYNU, CD86, MEFV, GCH1	424	24	16792	8.25079	0.999161	0.0975617	4.87365
102	GOTERM_BP_DIRECT	GO:0045086	positive regulation of interleukin-2 biosynthetic process	4	0.867679	0.00294759	CD86, CD3E, IRF4, IL1A	424	12	16792	13.2013	0.999378	0.100097	5.07449
103	GOTERM_BP_DIRECT	GO:0006959	humoral immune response	7	1.51844	0.00302434	GPR183, IL6, SH2D1A, CCL2, IFNG, MS4A1, TREM1	424	57	16792	4.86362	0.999487	0.1012	5.20331
104	GOTERM_BP_DIRECT	GO:0007568	aging	12	2.60304	0.00312661	FOS, IL6, CD86, CCL2, HAMP, UCP2, KRT14, BCL2A1, MMP7, RGN, ADA, TIMP1	424	165	16792	2.88027	0.999603	0.103069	5.37472
105	GOTERM_BP_DIRECT	GO:0030218	erythrocyte differentiation	6	1.30152	0.00315393	ALAS2, THRA, IKZF1, PTPN2, AHSP, SPI1	424	40	16792	5.94057	0.999629	0.102575	5.42047
106	GOTERM_BP_DIRECT	GO:0001816	cytokine production	5	1.0846	0.00330073	PIK3CG, BATF, S100A8, CD226, PTAFR	424	25	16792	7.92075	0.999744	0.105723	5.66588
107	GOTERM_MF_DIRECT	GO:0005509	calcium ion binding	31	6.72451	0.00350775	ASPN, SYT1, S100A8, EDIL3, CDH5, GCH1, EFHD2, MCTP2, RASGRP3, CD93, CD69, EFCAB1, RGN, HPGDS, ADGRE1, ADGRE2, ADGRE3, EFEMP1, TC2N, PCDH17, MCTP1, CDH12, CLGN, SULF2, PPEF1, FBLN5, SYTL3, PLA2G2D, LCP1, ADGRL4, VLDLR	418	717	16881	1.74608	0.901992	0.190351	5.12267
108	GOTERM_BP_DIRECT	GO:0007229	integrin-mediated signaling pathway	9	1.95228	0.00352701	LAT, ITGAL, PLEK, HCK, FCER1G, ADAMTS1, VAV1, ADAMDEC1, CEACAM1	424	99	16792	3.60034	0.999855	0.111146	6.043
109	GOTERM_BP_DIRECT	GO:0006469	negative regulation of protein kinase activity	9	1.95228	0.00352701	ASPN, PTPRC, IL6, LRRTM3, RGN, GADD45B, LRRC15, CEACAM1, TRIB1	424	99	16792	3.60034	0.999855	0.111146	6.043
110	GOTERM_MF_DIRECT	GO:0008239	dipeptidyl-peptidase activity	4	0.867679	0.00355903	FAP, DPP6, DPP4, DPEP2	418	13	16881	12.4262	0.905269	0.178311	5.1957
111	GOTERM_BP_DIRECT	GO:0051216	cartilage development	7	1.51844	0.00360062	CD44, SULF2, EDN1, CHI3L1, BMP5, COL10A1, TIMP1	424	59	16792	4.69875	0.999879	0.111928	6.16537
112	GOTERM_BP_DIRECT	GO:0046006	regulation of activated T cell proliferation	3	0.650759	0.00367281	CD274, IDO1, CLC	424	4	16792	29.7028	0.999899	0.112649	6.28523
113	GOTERM_BP_DIRECT	GO:0072672	neutrophil extravasation	3	0.650759	0.00367281	PIK3CG, JAML, TREM1	424	4	16792	29.7028	0.999899	0.112649	6.28523
114	GOTERM_BP_DIRECT	GO:2000660	negative regulation of interleukin-1-mediated signaling pathway	3	0.650759	0.00367281	IL1R2, IL6, IL1RN	424	4	16792	29.7028	0.999899	0.112649	6.28523
115	GOTERM_BP_DIRECT	GO:0050859	negative regulation of B cell receptor signaling pathway	3	0.650759	0.00367281	PTPN6, LPXN, CD300A	424	4	16792	29.7028	0.999899	0.112649	6.28523
116	GOTERM_BP_DIRECT	GO:0010574	regulation of vascular endothelial growth factor production	3	0.650759	0.00367281	IL6, CCL2, CCR2	424	4	16792	29.7028	0.999899	0.112649	6.28523
117	GOTERM_BP_DIRECT	GO:0042742	defense response to bacterium	11	2.38612	0.00373021	SLC11A1, NOD2, S100A8, CLEC4E, CCL20, HAMP, CXCL13, IRF8, IFNG, FCER1G, PLAC8	424	145	16792	3.00442	0.999913	0.112928	6.38044
118	GOTERM_BP_DIRECT	GO:0045730	respiratory burst	4	0.867679	0.00376078	SLC11A1, CYBB, NCF2, NCF1C	424	13	16792	12.1858	0.999919	0.112444	6.4311
119	GOTERM_MF_DIRECT	GO:0008237	metallopeptidase activity	8	1.73536	0.00386071	TRHDE, ADAMTS19, MMP9, STAMBPL1, ADAMTS1, ANPEP, DPEP2, ADAMTS4	418	81	16881	3.98866	0.922453	0.178548	5.62433
120	GOTERM_BP_DIRECT	GO:0002548	monocyte chemotaxis	6	1.30152	0.00391348	CCL24, IL6, CCL2, CCL20, IL6R, CCL7	424	42	16792	5.65768	0.999945	0.115369	6.68379
121	GOTERM_BP_DIRECT	GO:0030198	extracellular matrix organization	13	2.81996	0.00413202	MPZL3, HAPLN1, ITGAL, ICAM1, PXDN, COL4A1, CD44, HPSE, FBLN5, TNR, SERPINE1, COL10A1, SPP1	424	196	16792	2.62678	0.999968	0.120012	7.04433
122	GOTERM_BP_DIRECT	GO:0045429	positive regulation of nitric oxide biosynthetic process	6	1.30152	0.00433857	ICAM1, IL6, PTGS2, EDN1, IFNG, SOD2	424	43	16792	5.52611	0.999981	0.124197	7.38388
123	GOTERM_MF_DIRECT	GO:0005125	cytokine activity	12	2.60304	0.00440694	IL6, IL23A, TNFSF13B, EDN1, IFNG, IL1RN, IL32, IL24, IL1A, BMP5, SPP1, TIMP1	418	176	16881	2.75353	0.946035	0.188223	6.3958
124	GOTERM_MF_DIRECT	GO:0005178	integrin binding	9	1.95228	0.00449263	ICAM1, PTPN2, FAP, FBLN5, TSPAN8, JAML, EDIL3, ESM1, CD226	418	105	16881	3.46159	0.94902	0.179976	6.51631
125	GOTERM_BP_DIRECT	GO:0042493	response to drug	17	3.68764	0.00455065	ICAM1, IL6, PTGS2, NCKAP1L, ABCA1, FOSB, PNP, JUNB, ADA, SOD2, CD38, FOS, CYBB, CD86, ACSL1, IFNG, NNMT	424	304	16792	2.21468	0.999989	0.12841	7.73129
126	GOTERM_BP_DIRECT	GO:0071361	cellular response to ethanol	4	0.867679	0.00469777	CYBB, SPI1, CCL7, SOD2	424	14	16792	11.3154	0.999992	0.130816	7.97156
127	GOTERM_BP_DIRECT	GO:0042554	superoxide anion generation	4	0.867679	0.00469777	CYBB, NCF2, EDN1, SOD2	424	14	16792	11.3154	0.999992	0.130816	7.97156
128	GOTERM_BP_DIRECT	GO:0032755	positive regulation of interleukin-6 production	6	1.30152	0.00528573	IL6, NOD2, FCER1G, IL6R, LBP, IL1A	424	45	16792	5.2805	0.999998	0.144387	8.92596
129	GOTERM_MF_DIRECT	GO:0005543	phospholipid binding	8	1.73536	0.00537348	STAP1, PLA2G7, PSD4, FABP1, ABCA1, BIN2, PTAFR, ABCG1	418	86	16881	3.75676	0.971602	0.199558	7.74653
130	GOTERM_BP_DIRECT	GO:0045944	positive regulation of transcription from RNA polymerase II promoter	39	8.45987	0.00554869	FGFR2, HLF, THRA, EDN1, SPI1, PAX3, SKAP1, CXCL10, BATF, SLC11A1, FOS, BARX1, NOD2, STAT4, OSR2, IL23A, IFNG, SERPINE1, IL1A, IL6, CD3D, IKZF1, RELB, NR4A2, FOSB, NR4A3, NLRP3, PROX1, TET1, JUNB, PLAC8, LILRB1, EYA1, ATF3, DBP, VGLL2, EAF2, IRF4, BMP5	424	981	16792	1.57446	0.999999	0.1494	9.34976
131	GOTERM_BP_DIRECT	GO:0000187	activation of MAPK activity	9	1.95228	0.00564858	DUSP5, PROK2, NOD2, C5AR1, CXCR4, SAA1, FPR1, CD74, GHR	424	107	16792	3.33116	0.999999	0.150274	9.51028
132	GOTERM_BP_DIRECT	GO:0097421	liver regeneration	5	1.0846	0.00572579	SULF2, HAMP, UCP2, HMOX1, RGN	424	29	16792	6.82824	0.999999	0.150576	9.63415
133	GOTERM_MF_DIRECT	GO:0048248	CXCR3 chemokine receptor binding	3	0.650759	0.00579389	CXCL13, CXCL11, CXCL10	418	5	16881	24.2311	0.978526	0.20223	8.32835
134	GOTERM_BP_DIRECT	GO:0060326	cell chemotaxis	7	1.51844	0.00582025	CCL2, C5AR1, CCL20, CXCL2, FPR1, BIN2, CXCL10	424	65	16792	4.26502	1	0.151286	9.78549
135	GOTERM_BP_DIRECT	GO:0008217	regulation of blood pressure	7	1.51844	0.00582025	TRHDE, PTGS2, ACTA2, HMOX1, EDN1, SOD2, GCH1	424	65	16792	4.26502	1	0.151286	9.78549
136	GOTERM_BP_DIRECT	GO:0002309	T cell proliferation involved in immune response	3	0.650759	0.00601945	LILRB1, SLC11A1, CD86	424	5	16792	23.7623	1	0.154459	10.1038
137	GOTERM_BP_DIRECT	GO:0001915	negative regulation of T cell mediated cytotoxicity	3	0.650759	0.00601945	LILRB1, PTPRC, CEACAM1	424	5	16792	23.7623	1	0.154459	10.1038
138	GOTERM_BP_DIRECT	GO:0031100	organ regeneration	6	1.30152	0.00637044	CCL2, C5AR1, NR4A3, ANGPT2, LCP1, NNMT	424	47	16792	5.0558	1	0.161082	10.6622
139	GOTERM_BP_DIRECT	GO:0030217	T cell differentiation	5	1.0846	0.00647756	PTPRC, CD3D, PTPN2, PTPN22, VAV1	424	30	16792	6.60063	1	0.161939	10.832
140	GOTERM_BP_DIRECT	GO:0010332	response to gamma radiation	5	1.0846	0.00729198	PTPRC, CCL2, CCL7, SOD2, CXCL10	424	31	16792	6.38771	1	0.17866	12.1127
141	GOTERM_BP_DIRECT	GO:0043200	response to amino acid	5	1.0846	0.00729198	ICAM1, IL6, CCL2, EDN1, NAIP	424	31	16792	6.38771	1	0.17866	12.1127
142	GOTERM_BP_DIRECT	GO:0045765	regulation of angiogenesis	5	1.0846	0.00729198	WARS, PROK2, IL6, CXCL13, HMOX1	424	31	16792	6.38771	1	0.17866	12.1127
143	GOTERM_BP_DIRECT	GO:0042127	regulation of cell proliferation	12	2.60304	0.00733567	SAT1, CXCL13, CXCL3, MZB1, CXCL2, CHST11, CXCL11, JUNB, CD27, PLAU, CXCL10, TES	424	185	16792	2.56889	1	0.177901	12.1809
144	GOTERM_MF_DIRECT	GO:0001618	virus receptor activity	7	1.51844	0.00759408	ICAM1, CD86, CXCR4, ANPEP, SLAMF1, SELPLG, DPP4	418	70	16881	4.03852	0.993519	0.244168	10.7812
145	GOTERM_BP_DIRECT	GO:0045907	positive regulation of vasoconstriction	5	1.0846	0.00817112	ICAM1, CD38, TBXAS1, PTGS2, PTAFR	424	32	16792	6.18809	1	0.194264	13.4758
146	GOTERM_BP_DIRECT	GO:0031663	lipopolysaccharide-mediated signaling pathway	5	1.0846	0.00817112	CCL2, HCK, PTPN22, LBP, PTAFR	424	32	16792	6.18809	1	0.194264	13.4758
147	GOTERM_BP_DIRECT	GO:0007157	heterophilic cell-cell adhesion via plasma membrane cell adhesion molecules	6	1.30152	0.00827662	ICAM1, ITGAL, SELP, JAML, SELE, CD226	424	50	16792	4.75245	1	0.194684	13.638
148	GOTERM_BP_DIRECT	GO:0032722	positive regulation of chemokine production	4	0.867679	0.00829847	IL6, FFAR2, IL6R, LBP	424	17	16792	9.31853	1	0.193343	13.6716
149	GOTERM_CC_DIRECT	GO:0071438	invadopodium membrane	3	0.650759	0.00832491	FAP, DPP4, PLAUR	445	6	18224	20.4764	0.931675	0.131715	10.6727
150	GOTERM_BP_DIRECT	GO:0071277	cellular response to calcium ion	6	1.30152	0.00899113	SYT1, FOS, ALOX5AP, EDN1, FOSB, JUNB	424	51	16792	4.65927	1	0.20586	14.7292
151	GOTERM_BP_DIRECT	GO:0006461	protein complex assembly	9	1.95228	0.00906847	LPXN, CLGN, CD3G, CD3E, CAPG, MPP6, NCKAP1L, WAS, CD74	424	116	16792	3.07271	1	0.205576	14.8465
152	GOTERM_BP_DIRECT	GO:1902042	negative regulation of extrinsic apoptotic signaling pathway via death domain receptors	5	1.0846	0.00911696	ICAM1, HMOX1, SERPINE1, TNFAIP3, BMP5	424	33	16792	6.00057	1	0.20472	14.9199
153	GOTERM_BP_DIRECT	GO:0048010	vascular endothelial growth factor receptor signaling pathway	7	1.51844	0.00951115	CYBB, CCL2, NCF2, NCF4, NCKAP1L, VAV1, ELMO1	424	72	16792	3.85037	1	0.210729	15.5151
154	GOTERM_BP_DIRECT	GO:0045089	positive regulation of innate immune response	4	0.867679	0.00977463	GBP5, EREG, TLR8, CD1D	424	18	16792	8.80084	1	0.21404	15.9107
155	GOTERM_BP_DIRECT	GO:0045954	positive regulation of natural killer cell mediated cytotoxicity	4	0.867679	0.00977463	SH2D1A, SLAMF6, VAV1, CD226	424	18	16792	8.80084	1	0.21404	15.9107
156	GOTERM_BP_DIRECT	GO:0002690	positive regulation of leukocyte chemotaxis	4	0.867679	0.00977463	IL6, IL6R, CXCL11, CXCL10	424	18	16792	8.80084	1	0.21404	15.9107
157	GOTERM_BP_DIRECT	GO:0030282	bone mineralization	5	1.0846	0.0101314	ASPN, FGFR2, PTGS2, RSPO2, LGR4	424	34	16792	5.82408	1	0.219062	16.4435
158	GOTERM_CC_DIRECT	GO:0001891	phagocytic cup	4	0.867679	0.0104124	CORO1A, MYO1G, BIN2, LCP1	445	19	18224	8.62164	0.965261	0.154642	13.1782
159	GOTERM_MF_DIRECT	GO:0004725	protein tyrosine phosphatase activity	8	1.73536	0.0119598	PTPRB, DUSP5, PTPRC, PTPN6, EYA1, DUSP1, PTPN2, PTPN22	418	100	16881	3.23081	0.999648	0.342021	16.4776
160	GOTERM_MF_DIRECT	GO:0005070	SH3/SH2 adaptor activity	6	1.30152	0.0122188	LAT, SH2D1A, STAP1, FCRL2, SKAP1, SLA	418	56	16881	4.32698	0.999704	0.333903	16.8047
161	GOTERM_BP_DIRECT	GO:0002606	positive regulation of dendritic cell antigen processing and presentation	3	0.650759	0.0122248	SLC11A1, NOD2, CD74	424	7	16792	16.973	1	0.25606	19.5068
162	GOTERM_BP_DIRECT	GO:0019441	tryptophan catabolic process to kynurenine	3	0.650759	0.0122248	KYNU, KMO, IDO1	424	7	16792	16.973	1	0.25606	19.5068
163	GOTERM_BP_DIRECT	GO:0070233	negative regulation of T cell apoptotic process	3	0.650759	0.0122248	IDO1, DOCK8, CD27	424	7	16792	16.973	1	0.25606	19.5068
164	GOTERM_BP_DIRECT	GO:0043305	negative regulation of mast cell degranulation	3	0.650759	0.0122248	CD84, CD300A, HMOX1	424	7	16792	16.973	1	0.25606	19.5068
165	GOTERM_BP_DIRECT	GO:0035335	peptidyl-tyrosine dephosphorylation	8	1.73536	0.0125397	PTPRB, DUSP5, PTPRC, PTPN6, EYA1, DUSP1, PTPN2, PTPN22	424	99	16792	3.2003	1	0.259606	19.9583
166	GOTERM_MF_DIRECT	GO:0002020	protease binding	8	1.73536	0.0125864	CST7, SELL, FAP, SERPINE1, TNFAIP3, DPP4, ADAMTS4, TIMP1	418	101	16881	3.19883	0.999769	0.328799	17.2668
167	GOTERM_BP_DIRECT	GO:0006801	superoxide metabolic process	4	0.867679	0.013158	CYBB, NCF2, NCF1C, SOD2	424	20	16792	7.92075	1	0.268395	20.8379
168	GOTERM_BP_DIRECT	GO:0042130	negative regulation of T cell proliferation	5	1.0846	0.0136033	LILRB1, PTPN6, CTLA4, IDO1, PLA2G2D	424	37	16792	5.35186	1	0.273955	21.4657
169	GOTERM_BP_DIRECT	GO:0034605	cellular response to heat	5	1.0846	0.0136033	STAC, TFEC, HMOX1, IL1A, CXCL10	424	37	16792	5.35186	1	0.273955	21.4657
170	GOTERM_BP_DIRECT	GO:0016337	single organismal cell-cell adhesion	8	1.73536	0.0138874	ICAM1, MPZL2, SRPX2, CD44, CD93, CD2, NEGR1, CDH5	424	101	16792	3.13693	1	0.276641	21.8637
171	GOTERM_BP_DIRECT	GO:0071346	cellular response to interferon-gamma	6	1.30152	0.0141861	CCL24, CCL2, GBP5, CCL20, EDN1, CCL7	424	57	16792	4.16882	1	0.279514	22.2802
172	GOTERM_MF_DIRECT	GO:0042803	protein homodimerization activity	29	6.29067	0.0144952	FGFR2, KYNU, PTGS2, MCL1, JAML, GCH1, SLC11A1, FAP, HMOX1, CD2, CEACAM1, HPGDS, DPP4, GHR, PLEK, BCL2A1, NR4A2, BIRC5, NR4A3, IL6R, MECOM, ABCG1, LILRB1, CORO1A, ATF3, SDS, FBLN5, CCR2, CD226	418	730	16881	1.60434	0.999936	0.355127	19.6282
173	GOTERM_BP_DIRECT	GO:0032720	negative regulation of tumor necrosis factor production	5	1.0846	0.0149088	ACP5, PTPN22, LBP, TNFAIP3, SLAMF1	424	38	16792	5.21102	1	0.289313	23.2793
174	GOTERM_BP_DIRECT	GO:0042517	positive regulation of tyrosine phosphorylation of Stat3 protein	5	1.0846	0.0149088	IL6, IL23A, IL6R, IL24, GHR	424	38	16792	5.21102	1	0.289313	23.2793
175	GOTERM_BP_DIRECT	GO:0045987	positive regulation of smooth muscle contraction	4	0.867679	0.0150692	PROK2, PTGS2, EDN1, ADA	424	21	16792	7.54358	1	0.289735	23.4994
176	GOTERM_MF_DIRECT	GO:0033691	sialic acid binding	3	0.650759	0.0154445	SELP, ST8SIA4, SELE	418	8	16881	15.1444	0.999966	0.360664	20.779
177	GOTERM_BP_DIRECT	GO:0042060	wound healing	7	1.51844	0.0154881	SLC11A1, IL6, S100A8, EREG, CCL20, IL24, TIMP1	424	80	16792	3.46533	1	0.294298	24.0714
178	GOTERM_BP_DIRECT	GO:0046718	viral entry into host cell	7	1.51844	0.0154881	ICAM1, CD86, LAMP3, ANPEP, SLAMF1, SELPLG, DPP4	424	80	16792	3.46533	1	0.294298	24.0714
179	GOTERM_CC_DIRECT	GO:0042613	MHC class II protein complex	4	0.867679	0.0156813	HLA-DQB1, HLA-DMA, HLA-DQA1, CD74	445	22	18224	7.44597	0.99374	0.21463	19.2158
180	GOTERM_BP_DIRECT	GO:0045576	mast cell activation	3	0.650759	0.0160301	CD48, FCER1G, LCP2	424	8	16792	14.8514	1	0.300692	24.8055
181	GOTERM_BP_DIRECT	GO:0045410	positive regulation of interleukin-6 biosynthetic process	3	0.650759	0.0160301	EREG, IFNG, PTAFR	424	8	16792	14.8514	1	0.300692	24.8055
182	GOTERM_BP_DIRECT	GO:1902715	positive regulation of interferon-gamma secretion	3	0.650759	0.0160301	CD2, PTPN22, SLAMF1	424	8	16792	14.8514	1	0.300692	24.8055
183	GOTERM_BP_DIRECT	GO:0045630	positive regulation of T-helper 2 cell differentiation	3	0.650759	0.0160301	IL6, CD86, NLRP3	424	8	16792	14.8514	1	0.300692	24.8055
184	GOTERM_BP_DIRECT	GO:0002827	positive regulation of T-helper 1 type immune response	3	0.650759	0.0160301	SLC11A1, IL23A, CCR2	424	8	16792	14.8514	1	0.300692	24.8055
185	GOTERM_BP_DIRECT	GO:0043547	positive regulation of GTPase activity	24	5.20607	0.0166444	FGFR2, ICAM1, ARHGEF3, CCL2, NCKAP1L, PSD4, DOCK8, RGS16, VAV1, CCL7, ELMO1, ARHGAP25, CCL24, LAT, TAGAP, RASGRP3, CCL20, EREG, ACAP1, TEK, RGN, CSF2RB, RGS9, CSF2RA	424	565	16792	1.68228	1	0.30804	25.6293
186	GOTERM_BP_DIRECT	GO:0050718	positive regulation of interleukin-1 beta secretion	4	0.867679	0.0171287	CASP5, NOD2, IFNG, NLRP3	424	22	16792	7.20069	1	0.313219	26.2729
187	GOTERM_CC_DIRECT	GO:0030669	clathrin-coated endocytic vesicle membrane	5	1.0846	0.0172934	HLA-DQB1, FCGR1B, SH3GL2, HLA-DQA1, CD74	445	41	18224	4.99424	0.996301	0.224722	20.9838
188	GOTERM_BP_DIRECT	GO:0050731	positive regulation of peptidyl-tyrosine phosphorylation	7	1.51844	0.0173142	ICAM1, IL6, CD44, CD3E, IL6R, CD74, GHR	424	82	16792	3.38081	1	0.313789	26.518
189	GOTERM_MF_DIRECT	GO:0000982	transcription factor activity, RNA polymerase II core promoter proximal region sequence-specific binding	4	0.867679	0.0183657	BATF, FOS, ATF3, FOSB	418	23	16881	7.02351	0.999995	0.39982	24.2246
190	GOTERM_MF_DIRECT	GO:0050839	cell adhesion molecule binding	6	1.30152	0.018373	ITGAL, PTPN6, SELL, JAML, CD226, CD1D	418	62	16881	3.90824	0.999995	0.387558	24.233
191	GOTERM_BP_DIRECT	GO:0009967	positive regulation of signal transduction	6	1.30152	0.0185874	LAT, SH2D1A, STAP1, FCRL2, SKAP1, SLA	424	61	16792	3.89545	1	0.330393	28.1796
192	GOTERM_BP_DIRECT	GO:0043524	negative regulation of neuron apoptotic process	9	1.95228	0.0186505	CORO1A, CCL2, C5AR1, HMOX1, NR4A2, BIRC5, NAIP, NR4A3, SOD2	424	132	16792	2.70026	1	0.329028	28.261
193	GOTERM_BP_DIRECT	GO:0032733	positive regulation of interleukin-10 production	4	0.867679	0.0193374	NOD2, IL23A, FCER1G, SASH3	424	23	16792	6.88761	1	0.33661	29.1418
194	GOTERM_BP_DIRECT	GO:0043278	response to morphine	4	0.867679	0.0193374	OPRK1, FOSB, ADA, GHR	424	23	16792	6.88761	1	0.33661	29.1418
195	GOTERM_BP_DIRECT	GO:0001960	negative regulation of cytokine-mediated signaling pathway	3	0.650759	0.02027	PTPRC, PXDN, IL1RN	424	9	16792	13.2013	1	0.347406	30.3211
196	GOTERM_BP_DIRECT	GO:0006569	tryptophan catabolic process	3	0.650759	0.02027	KYNU, KMO, IDO1	424	9	16792	13.2013	1	0.347406	30.3211
197	GOTERM_BP_DIRECT	GO:0002237	response to molecule of bacterial origin	3	0.650759	0.02027	CXCL2, CXCL8, TNFAIP3	424	9	16792	13.2013	1	0.347406	30.3211
198	GOTERM_BP_DIRECT	GO:0050727	regulation of inflammatory response	6	1.30152	0.0210908	CASP5, NOD2, PTGS2, HCK, TNFAIP3, SELE	424	63	16792	3.77179	1	0.356349	31.344
199	GOTERM_BP_DIRECT	GO:0002092	positive regulation of receptor internalization	4	0.867679	0.0216959	HAMP, PLCG2, SFRP4, SELE	424	24	16792	6.60063	1	0.362156	32.0887
200	GOTERM_BP_DIRECT	GO:0008285	negative regulation of cell proliferation	18	3.90456	0.0238112	PTPN6, IL6, PTGS2, PTPN2, CXCL8, IL24, PIM2, PROX1, CDH5, SOD2, WARS, EREG, SFRP4, ADAMTS1, BMP5, IL1A, DPT, TES	424	396	16792	1.80017	1	0.387385	34.6332
201	GOTERM_BP_DIRECT	GO:0051090	regulation of sequence-specific DNA binding transcription factor activity	4	0.867679	0.0242043	FOS, C14ORF39, HMOX1, HCK	424	25	16792	6.3366	1	0.389935	35.096
202	GOTERM_BP_DIRECT	GO:0034612	response to tumor necrosis factor	4	0.867679	0.0242043	PTGS2, CHI3L1, SELE, GCH1	424	25	16792	6.3366	1	0.389935	35.096
203	GOTERM_BP_DIRECT	GO:0007159	leukocyte cell-cell adhesion	4	0.867679	0.0242043	ICAM1, ITGAL, SELP, SELE	424	25	16792	6.3366	1	0.389935	35.096
204	GOTERM_BP_DIRECT	GO:0032735	positive regulation of interleukin-12 production	4	0.867679	0.0242043	IL23A, IRF8, IFNG, IDO1	424	25	16792	6.3366	1	0.389935	35.096
205	GOTERM_CC_DIRECT	GO:0005581	collagen trimer	7	1.51844	0.0249082	MSR1, COL21A1, COL15A1, COL12A1, COL25A1, COL10A1, TIMP1	445	92	18224	3.11597	0.999695	0.296744	28.8614
206	GOTERM_BP_DIRECT	GO:0019371	cyclooxygenase pathway	3	0.650759	0.0249201	TBXAS1, PTGS2, HPGDS	424	10	16792	11.8811	1	0.396446	35.9309
207	GOTERM_BP_DIRECT	GO:0032691	negative regulation of interleukin-1 beta production	3	0.650759	0.0249201	MEFV, ACP5, TNFAIP3	424	10	16792	11.8811	1	0.396446	35.9309
208	GOTERM_BP_DIRECT	GO:0002675	positive regulation of acute inflammatory response	3	0.650759	0.0249201	PIK3CG, IL6, ALOX5AP	424	10	16792	11.8811	1	0.396446	35.9309
209	GOTERM_BP_DIRECT	GO:0032870	cellular response to hormone stimulus	5	1.0846	0.0262514	FOS, DUSP1, FOSB, JUNB, GHR	424	45	16792	4.40042	1	0.410235	37.4566
210	GOTERM_BP_DIRECT	GO:0045840	positive regulation of mitotic nuclear division	4	0.867679	0.0268626	EREG, EDN1, NUSAP1, IL1A	424	26	16792	6.09289	1	0.415055	38.1456
211	GOTERM_BP_DIRECT	GO:0051591	response to cAMP	5	1.0846	0.0281981	FOS, DUSP1, TEK, FOSB, JUNB	424	46	16792	4.30476	1	0.428152	39.6262
212	GOTERM_MF_DIRECT	GO:0004177	aminopeptidase activity	4	0.867679	0.0282189	TRHDE, ANPEP, DPP6, CTSH	418	27	16881	5.98299	1	0.516995	34.8426
213	GOTERM_BP_DIRECT	GO:0019886	antigen processing and presentation of exogenous peptide antigen via MHC class II	7	1.51844	0.0286744	HLA-DQB1, FCER1G, CTSS, HLA-DMA, SH3GL2, HLA-DQA1, CD74	424	92	16792	3.01333	1	0.431102	40.1461
214	GOTERM_BP_DIRECT	GO:0006508	proteolysis	21	4.55531	0.0287898	NRIP3, TRHDE, ADAMTS19, OLR1, C3, MMP9, MMP7, ANPEP, CTSS, CASP5, F5, FAP, STAMBPL1, ADAMTS1, DPP6, CTSH, ADAMDEC1, DPP4, PLAU, DPEP2, ADAMTS4	424	500	16792	1.66336	1	0.429932	40.2714
215	GOTERM_MF_DIRECT	GO:0016175	superoxide-generating NADPH oxidase activity	3	0.650759	0.0288907	CYBB, NCF2, NCF1C	418	11	16881	11.0141	1	0.51213	35.5135
216	GOTERM_BP_DIRECT	GO:0060349	bone morphogenesis	4	0.867679	0.0296702	FGFR2, OSR2, ACP5, HAS2	424	27	16792	5.86723	1	0.437309	41.2195
217	GOTERM_BP_DIRECT	GO:0051279	regulation of release of sequestered calcium ion into cytosol	3	0.650759	0.0299574	TRDN, PTPN6, CORO1A	424	11	16792	10.801	1	0.438013	41.5256
218	GOTERM_BP_DIRECT	GO:0060445	branching involved in salivary gland morphogenesis	3	0.650759	0.0299574	FGFR2, IL6, TGM2	424	11	16792	10.801	1	0.438013	41.5256
219	GOTERM_BP_DIRECT	GO:0033628	regulation of cell adhesion mediated by integrin	3	0.650759	0.0299574	PIK3CG, LPXN, PLAU	424	11	16792	10.801	1	0.438013	41.5256
220	GOTERM_BP_DIRECT	GO:0042535	positive regulation of tumor necrosis factor biosynthetic process	3	0.650759	0.0299574	CYBB, CCR2, LBP	424	11	16792	10.801	1	0.438013	41.5256
221	GOTERM_BP_DIRECT	GO:0002523	leukocyte migration involved in inflammatory response	3	0.650759	0.0299574	CCL2, S100A8, SELE	424	11	16792	10.801	1	0.438013	41.5256
222	GOTERM_BP_DIRECT	GO:0045860	positive regulation of protein kinase activity	5	1.0846	0.0302286	LAT, PTPRC, EREG, LCP2, VLDLR	424	47	16792	4.21317	1	0.438534	41.8134
223	GOTERM_BP_DIRECT	GO:0048247	lymphocyte chemotaxis	4	0.867679	0.0326265	CCL24, CCL2, CCL20, SAA1	424	28	16792	5.65768	1	0.461572	44.3
224	GOTERM_BP_DIRECT	GO:0009314	response to radiation	4	0.867679	0.0326265	PLK3, OPRK1, ANGPT2, JUNB	424	28	16792	5.65768	1	0.461572	44.3
225	GOTERM_BP_DIRECT	GO:2000352	negative regulation of endothelial cell apoptotic process	4	0.867679	0.0326265	ICAM1, SERPINE1, TEK, TNFAIP3	424	28	16792	5.65768	1	0.461572	44.3
226	GOTERM_MF_DIRECT	GO:0046983	protein dimerization activity	9	1.95228	0.0329116	HPSE, TFEC, FAP, NCF4, ANO5, MXD1, CEACAM1, ADGRL4, ABCG1	418	150	16881	2.42311	1	0.546165	39.3957
227	GOTERM_BP_DIRECT	GO:0010628	positive regulation of gene expression	13	2.81996	0.0340808	LILRB1, SLC11A1, IL6, LAMP3, OSR2, STAP1, ACTA2, CD3E, SFRP4, IFNG, PTPN22, CTSH, IL1A	424	262	16792	1.96507	1	0.473965	45.7589
228	GOTERM_BP_DIRECT	GO:0032693	negative regulation of interleukin-10 production	3	0.650759	0.0353593	IL23A, CD274, IDO1	424	12	16792	9.90094	1	0.484193	47.0117
229	GOTERM_BP_DIRECT	GO:0036499	PERK-mediated unfolded protein response	3	0.650759	0.0353593	ATF3, CCL2, CXCL8	424	12	16792	9.90094	1	0.484193	47.0117
230	GOTERM_BP_DIRECT	GO:0045779	negative regulation of bone resorption	3	0.650759	0.0353593	CD38, IL6, TNFAIP3	424	12	16792	9.90094	1	0.484193	47.0117
231	GOTERM_BP_DIRECT	GO:0030195	negative regulation of blood coagulation	3	0.650759	0.0353593	EDN1, SERPINE1, TSPAN8	424	12	16792	9.90094	1	0.484193	47.0117
232	GOTERM_BP_DIRECT	GO:0032695	negative regulation of interleukin-12 production	3	0.650759	0.0353593	MEFV, ACP5, SLAMF1	424	12	16792	9.90094	1	0.484193	47.0117
233	GOTERM_BP_DIRECT	GO:0030728	ovulation	3	0.650759	0.0353593	TNFAIP6, EREG, PTGS2	424	12	16792	9.90094	1	0.484193	47.0117
234	GOTERM_BP_DIRECT	GO:0045717	negative regulation of fatty acid biosynthetic process	3	0.650759	0.0353593	APOC1, ACADL, CEACAM1	424	12	16792	9.90094	1	0.484193	47.0117
235	GOTERM_BP_DIRECT	GO:0019725	cellular homeostasis	3	0.650759	0.0353593	CCL2, MCL1, CCR2	424	12	16792	9.90094	1	0.484193	47.0117
236	GOTERM_BP_DIRECT	GO:0048662	negative regulation of smooth muscle cell proliferation	4	0.867679	0.0357304	HMOX1, IFNG, TNFAIP3, TRIB1	424	29	16792	5.46259	1	0.485322	47.3702
237	GOTERM_CC_DIRECT	GO:0042995	cell projection	6	1.30152	0.0360887	LPXN, HCK, FFAR2, ANGPT2, BIN2, SPP1	445	75	18224	3.27622	0.999992	0.38836	39.1183
238	GOTERM_BP_DIRECT	GO:0044344	cellular response to fibroblast growth factor stimulus	4	0.867679	0.0389807	ZFP36, CCL2, CD44, CXCL8	424	30	16792	5.2805	1	0.513536	50.4136
239	GOTERM_BP_DIRECT	GO:0042542	response to hydrogen peroxide	5	1.0846	0.0391954	DUSP1, HMOX1, NR4A3, ADA, SOD2	424	51	16792	3.88272	1	0.51297	50.6087
240	GOTERM_BP_DIRECT	GO:0051770	positive regulation of nitric-oxide synthase biosynthetic process	3	0.650759	0.0411045	NOD2, CCL2, CCL20	424	13	16792	9.13933	1	0.527549	52.3117
241	GOTERM_BP_DIRECT	GO:0032740	positive regulation of interleukin-17 production	3	0.650759	0.0411045	NOD2, IL23A, SLAMF6	424	13	16792	9.13933	1	0.527549	52.3117
242	GOTERM_BP_DIRECT	GO:0043303	mast cell degranulation	3	0.650759	0.0411045	PIK3CG, LAT, NR4A3	424	13	16792	9.13933	1	0.527549	52.3117
243	GOTERM_BP_DIRECT	GO:0051926	negative regulation of calcium ion transport	3	0.650759	0.0411045	LILRB1, ICAM1, PTGS2	424	13	16792	9.13933	1	0.527549	52.3117
244	GOTERM_BP_DIRECT	GO:0030335	positive regulation of cell migration	10	2.1692	0.0437302	CCL24, TNFAIP6, CORO1A, CD274, EDN1, HAS2, LRRC15, CTSH, CCL7, PLAU	424	184	16792	2.15238	1	0.547578	54.5637
245	GOTERM_MF_DIRECT	GO:0003779	actin binding	13	2.81996	0.0437645	PARVG, NOD2, CORO1A, MEFV, CXCR4, CAPG, MYO1G, MYO1F, ANLN, WAS, CEACAM1, LCP1, GBP1	418	278	16881	1.88852	1	0.63941	48.8134
246	GOTERM_CC_DIRECT	GO:0034362	low-density lipoprotein particle	3	0.650759	0.0444181	MSR1, SORL1, PLA2G7	445	14	18224	8.7756	1	0.441992	45.8497
247	GOTERM_BP_DIRECT	GO:0007259	JAK-STAT cascade	4	0.867679	0.0459144	STAT4, CCL2, CCR2, GHR	424	32	16792	4.95047	1	0.563003	56.3601
248	GOTERM_CC_DIRECT	GO:0005788	endoplasmic reticulum lumen	10	2.1692	0.0460324	COL4A1, F5, COL21A1, PTGS2, MZB1, COL15A1, COL12A1, COL25A1, COL10A1, PLAUR	445	192	18224	2.13296	1	0.44112	47.0718
249	GOTERM_BP_DIRECT	GO:0014066	regulation of phosphatidylinositol 3-kinase signaling	6	1.30152	0.0468746	FGFR2, CD86, EREG, PIP5K1B, VAV1, CEACAM1	424	78	16792	3.04644	1	0.568139	57.1285
250	GOTERM_BP_DIRECT	GO:0001516	prostaglandin biosynthetic process	3	0.650759	0.0471723	PTGS2, EDN1, CD74	424	14	16792	8.48652	1	0.567964	57.3642
251	GOTERM_BP_DIRECT	GO:0071354	cellular response to interleukin-6	3	0.650759	0.0471723	CCL2, HAMP, SELPLG	424	14	16792	8.48652	1	0.567964	57.3642
252	GOTERM_BP_DIRECT	GO:0033700	phospholipid efflux	3	0.650759	0.0471723	APOC1, ABCA1, ABCG1	424	14	16792	8.48652	1	0.567964	57.3642
253	GOTERM_CC_DIRECT	GO:0035692	macrophage migration inhibitory factor receptor complex	2	0.433839	0.0481347	CD44, CD74	445	2	18224	40.9528	1	0.443729	48.625
254	GOTERM_MF_DIRECT	GO:0034437	glycoprotein transporter activity	2	0.433839	0.0487959	ABCG1, VLDLR	418	2	16881	40.3852	1	0.667878	52.6991
255	GOTERM_BP_DIRECT	GO:0002223	stimulatory C-type lectin receptor signaling pathway	7	1.51844	0.0495623	CLEC4E, PLCG2, RELB, CLEC4A, FCER1G, CLEC4C, CLEC7A	424	105	16792	2.64025	1	0.583878	59.212
256	GOTERM_BP_DIRECT	GO:0045471	response to ethanol	7	1.51844	0.0495623	ICAM1, CCL2, TBXAS1, S100A8, HAMP, OPRK1, CD27	424	105	16792	2.64025	1	0.583878	59.212
257	GOTERM_BP_DIRECT	GO:0070555	response to interleukin-1	4	0.867679	0.0495941	CD38, CHI3L1, SELE, GHR	424	33	16792	4.80046	1	0.581611	59.2361
258	GOTERM_BP_DIRECT	GO:0090265	positive regulation of immune complex clearance by monocytes and macrophages	2	0.433839	0.049748	CCL2, CCR2	424	2	16792	39.6038	1	0.580282	59.3524
259	GOTERM_BP_DIRECT	GO:1902227	negative regulation of macrophage colony-stimulating factor signaling pathway	2	0.433839	0.049748	STAP1, PTPN2	424	2	16792	39.6038	1	0.580282	59.3524
260	GOTERM_BP_DIRECT	GO:0045404	positive regulation of interleukin-4 biosynthetic process	2	0.433839	0.049748	CD86, IRF4	424	2	16792	39.6038	1	0.580282	59.3524
261	GOTERM_BP_DIRECT	GO:2000473	positive regulation of hematopoietic stem cell migration	2	0.433839	0.049748	PTPRC, CCR2	424	2	16792	39.6038	1	0.580282	59.3524
262	GOTERM_BP_DIRECT	GO:0002384	hepatic immune response	2	0.433839	0.049748	IL6, IL6R	424	2	16792	39.6038	1	0.580282	59.3524
263	GOTERM_BP_DIRECT	GO:0001798	positive regulation of type IIa hypersensitivity	2	0.433839	0.049748	C3, FCER1G	424	2	16792	39.6038	1	0.580282	59.3524
264	GOTERM_BP_DIRECT	GO:0002232	leukocyte chemotaxis involved in inflammatory response	2	0.433839	0.049748	FFAR2, LBP	424	2	16792	39.6038	1	0.580282	59.3524
265	GOTERM_BP_DIRECT	GO:0048002	antigen processing and presentation of peptide antigen	2	0.433839	0.049748	SLC11A1, CTSS	424	2	16792	39.6038	1	0.580282	59.3524
266	GOTERM_BP_DIRECT	GO:2000349	negative regulation of CD40 signaling pathway	2	0.433839	0.049748	TNFAIP3, SLAMF1	424	2	16792	39.6038	1	0.580282	59.3524
