# Supplementary material for: Diagnostic biomarker candidates for pulpitis revealed by bioinformatics analysis of merged microarray gene expression datasets
Source: BMC Oral Health. 2020 Oct 12;20:279. doi: 10.1186/s12903-020-01266-5 (PMC7552454; doi:10.1186/s12903-020-01266-5)
Supplement: Supplementary file 4 — Additional file 4. Results of KEGG pathway analysis of DEGs. [file 12903_2020_1266_MOESM4_ESM.xlsx]

## Sheet: Additional file4 KEGG
Category	Term	Count	%	PValue	Genes	List Total	Pop Hits	Pop Total	Fold Enrichment	Bonferroni	Benjamini	FDR
KEGG_PATHWAY	hsa05323:Rheumatoid arthritis	19	4.12148	2.75e-10	HLA-DQB1, ICAM1, ITGAL, IL6, CCL2, CTLA4, CXCL8, ACP5, HLA-DMA, HLA-DQA1, FOS, CD86, IL23A, TNFSF13B, CCL20, IFNG, TEK, ATP6V0D2, IL1A	225	88	6879	6.60106	5.49e-08	5.49e-08	3.44e-07
KEGG_PATHWAY	hsa05150:Staphylococcus aureus infection	14	3.03688	1.11e-08	HLA-DQB1, ICAM1, SELP, ITGAL, C5AR1, C3, FPR1, HLA-DMA, HLA-DQA1, FCAR, FCGR2B, FCGR2A, SELPLG, PTAFR	225	54	6879	7.92642	2.22e-06	1.11e-06	1.39e-05
KEGG_PATHWAY	hsa04060:Cytokine-cytokine receptor interaction	27	5.85683	6.7e-08	IL1R2, CCL2, CXCL3, CXCL2, CXCR1, CXCL8, CXCL11, CCL7, CXCL10, CCL24, IL23A, CCL20, CXCR4, IFNG, CSF2RB, CSF3R, CD27, CSF2RA, IL1A, GHR, IL6, TNFRSF17, IL24, IL6R, TNFSF13B, CXCL13, CCR2	225	243	6879	3.39704	1.34e-05	4.47e-06	8.4e-05
KEGG_PATHWAY	hsa04640:Hematopoietic cell lineage	16	3.47072	1.01e-07	IL1R2, IL6, CD3G, CD3D, CD3E, ANPEP, IL6R, CD1D, CD38, CD37, CD44, MS4A1, CD2, CSF3R, IL1A, CSF2RA	225	87	6879	5.62268	2.02e-05	5.04e-06	0.000126
KEGG_PATHWAY	hsa04380:Osteoclast differentiation	19	4.12148	1.94e-07	PIK3CG, NCF2, NCF4, RELB, SPI1, ACP5, FOSB, JUNB, LILRB1, FOS, CYBB, FCGR2B, LILRA5, PLCG2, IFNG, LILRB4, FCGR2A, IL1A, LCP2	225	131	6879	4.4343	3.87e-05	7.75e-06	0.000243
KEGG_PATHWAY	hsa04668:TNF signaling pathway	17	3.68764	2.92e-07	PIK3CG, ICAM1, IL6, CCL2, PTGS2, CXCL3, MMP9, CXCL2, EDN1, JUNB, CXCL10, FOS, NOD2, CCL20, MLKL, TNFAIP3, SELE	225	107	6879	4.85745	5.84e-05	9.73e-06	0.000366
KEGG_PATHWAY	hsa05152:Tuberculosis	20	4.33839	4.15e-06	HLA-DQB1, IL6, C3, CTSS, HLA-DMA, HLA-DQA1, CD74, CORO1A, NOD2, IL23A, PLK3, FCGR2B, CLEC4E, IFNG, FCER1G, FCGR2A, CLEC7A, LBP, ATP6V0D2, IL1A	225	177	6879	3.45461	0.00083	0.000119	0.00520549
KEGG_PATHWAY	hsa04514:Cell adhesion molecules (CAMs)	17	3.68764	1.33e-05	HLA-DQB1, ICAM1, ITGAL, PTPRC, SELP, SELL, CTLA4, HLA-DMA, CDH5, HLA-DQA1, CD86, CD274, CD2, CD226, SELE, NEGR1, SELPLG	225	142	6879	3.66019	0.0026468	0.000331	0.0166081
KEGG_PATHWAY	hsa05140:Leishmaniasis	12	2.60304	1.56e-05	HLA-DQB1, PTPN6, FOS, PTGS2, NCF2, C3, NCF4, IFNG, FCGR2A, HLA-DMA, HLA-DQA1, IL1A	225	71	6879	5.16732	0.0031207	0.000347	0.019586
KEGG_PATHWAY	hsa04621:NOD-like receptor signaling pathway	10	2.1692	7e-05	CASP5, IL6, NOD2, CCL2, MEFV, CXCL2, CXCL8, NAIP, NLRP3, TNFAIP3	225	56	6879	5.45952	0.013895	0.00139827	0.0876519
KEGG_PATHWAY	hsa05332:Graft-versus-host disease	8	1.73536	7.33e-05	HLA-DQB1, IL6, CD86, IFNG, GZMB, HLA-DMA, HLA-DQA1, IL1A	225	33	6879	7.41172	0.0145468	0.00133126	0.0917917
KEGG_PATHWAY	hsa04666:Fc gamma R-mediated phagocytosis	12	2.60304	7.81e-05	PIK3CG, LAT, PTPRC, ARPC1B, FCGR2B, HCK, PLCG2, PIP5K1B, FCGR2A, VAV1, WAS, PRKCB	225	84	6879	4.36762	0.0155035	0.00130123	0.0978732
KEGG_PATHWAY	hsa04062:Chemokine signaling pathway	18	3.90456	0.000107	PIK3CG, CCL2, HCK, CXCL3, CXCL2, CXCR1, CXCL8, CXCL11, VAV1, WAS, CCL7, ELMO1, CXCL10, CCL24, CCL20, CXCL13, CXCR4, CCR2	225	186	6879	2.95871	0.0211628	0.00164403	0.133961
KEGG_PATHWAY	hsa04650:Natural killer cell mediated cytotoxicity	14	3.03688	0.000155	PIK3CG, ICAM1, PTPN6, ITGAL, GZMB, VAV1, PRKCB, CD48, LAT, SH2D1A, PLCG2, IFNG, FCER1G, LCP2	225	122	6879	3.50842	0.0304615	0.00220721	0.193682
KEGG_PATHWAY	hsa04066:HIF-1 signaling pathway	12	2.60304	0.000263	PIK3CG, IL6, HMOX1, PLCG2, EDN1, SERPINE1, TEK, IFNG, IL6R, ANGPT2, PRKCB, TIMP1	225	96	6879	3.82167	0.0512858	0.00350369	0.329398
KEGG_PATHWAY	hsa04145:Phagosome	15	3.2538	0.000354	HLA-DQB1, MSR1, NCF2, OLR1, C3, NCF4, CTSS, HLA-DMA, HLA-DQA1, CORO1A, FCGR2B, FCAR, FCGR2A, CLEC7A, ATP6V0D2	225	150	6879	3.05733	0.0682832	0.00441064	0.44226
KEGG_PATHWAY	hsa04660:T cell receptor signaling pathway	12	2.60304	0.000377	PIK3CG, LAT, PTPRC, PTPN6, FOS, CD3G, CD3D, CD3E, IFNG, CTLA4, VAV1, LCP2	225	100	6879	3.6688	0.0726566	0.00442731	0.471611
KEGG_PATHWAY	hsa04064:NF-kappa B signaling pathway	11	2.38612	0.000488	LAT, ICAM1, TNFSF13B, PTGS2, PLCG2, RELB, BCL2A1, CXCL8, LBP, TNFAIP3, PLAU	225	87	6879	3.86559	0.0929531	0.0054054	0.609548
KEGG_PATHWAY	hsa04672:Intestinal immune network for IgA production	8	1.73536	0.000732	HLA-DQB1, IL6, CD86, TNFSF13B, CXCR4, TNFRSF17, HLA-DMA, HLA-DQA1	225	47	6879	5.20397	0.136242	0.00767895	0.913681
KEGG_PATHWAY	hsa05144:Malaria	8	1.73536	0.000946	ICAM1, ITGAL, SELP, IL6, CCL2, IFNG, CXCL8, SELE	225	49	6879	4.99156	0.172485	0.00942176	1.17951
KEGG_PATHWAY	hsa05321:Inflammatory bowel disease (IBD)	9	1.95228	0.00102445	HLA-DQB1, IL6, STAT4, NOD2, IL23A, IFNG, HLA-DMA, HLA-DQA1, IL1A	225	64	6879	4.29938	0.185349	0.00971422	1.27649
KEGG_PATHWAY	hsa05132:Salmonella infection	10	2.1692	0.00141726	ARPC1B, FOS, IL6, CXCL3, CXCL2, IFNG, CXCL8, LBP, WAS, IL1A	225	83	6879	3.68353	0.246973	0.0128106	1.76195
KEGG_PATHWAY	hsa05142:Chagas disease (American trypanosomiasis)	11	2.38612	0.00196588	PIK3CG, FOS, IL6, CD3G, CCL2, CD3D, CD3E, C3, SERPINE1, IFNG, CXCL8	225	104	6879	3.23372	0.325351	0.0169659	2.43629
KEGG_PATHWAY	hsa04940:Type I diabetes mellitus	7	1.51844	0.00219085	HLA-DQB1, CD86, IFNG, GZMB, HLA-DMA, HLA-DQA1, IL1A	225	42	6879	5.09556	0.355094	0.0181111	2.71158
KEGG_PATHWAY	hsa05143:African trypanosomiasis	6	1.30152	0.00394459	ICAM1, IL6, IFNG, IDO1, SELE, PRKCB	225	33	6879	5.55879	0.546372	0.0311244	4.8332
KEGG_PATHWAY	hsa04670:Leukocyte transendothelial migration	11	2.38612	0.00411589	PIK3CG, ICAM1, ITGAL, NCF2, CXCR4, MMP9, NCF4, PLCG2, VAV1, CDH5, PRKCB	225	115	6879	2.92441	0.561711	0.0312281	5.03815
KEGG_PATHWAY	hsa05164:Influenza A	14	3.03688	0.00430589	PIK3CG, HLA-DQB1, ICAM1, IL6, CCL2, CXCL8, NLRP3, HLA-DMA, HLA-DQA1, CXCL10, PRKCB, IFNG, KPNA2, IL1A	225	174	6879	2.45992	0.578121	0.0314589	5.26497
KEGG_PATHWAY	hsa05330:Allograft rejection	6	1.30152	0.00652066	HLA-DQB1, CD86, IFNG, GZMB, HLA-DMA, HLA-DQA1	225	37	6879	4.95784	0.729748	0.0456536	7.87255
KEGG_PATHWAY	hsa04662:B cell receptor signaling pathway	8	1.73536	0.00686392	PIK3CG, PTPN6, FOS, FCGR2B, RASGRP3, PLCG2, CD79A, VAV1	225	69	6879	3.54473	0.747796	0.0463901	8.27074
KEGG_PATHWAY	hsa04620:Toll-like receptor signaling pathway	10	2.1692	0.00743654	PIK3CG, FOS, IL6, CD86, CXCL8, LBP, CXCL11, TLR8, SPP1, CXCL10	225	106	6879	2.88428	0.775272	0.0485443	8.93145
KEGG_PATHWAY	hsa04630:Jak-STAT signaling pathway	12	2.60304	0.00749994	PIK3CG, PTPN6, IL6, STAT4, IL23A, IFNG, CSF2RB, CSF3R, IL6R, IL24, CSF2RA, GHR	225	145	6879	2.53021	0.778125	0.0474084	9.00433
KEGG_PATHWAY	hsa05133:Pertussis	8	1.73536	0.0107217	FOS, IL6, IL23A, C3, IRF8, CXCL8, NLRP3, IL1A	225	75	6879	3.26116	0.884204	0.0651532	12.6381
KEGG_PATHWAY	hsa05162:Measles	11	2.38612	0.0112337	PIK3CG, IL6, SH2D1A, CD3G, FCGR2B, CD3D, CD3E, IFNG, TNFAIP3, SLAMF1, IL1A	225	133	6879	2.52862	0.895592	0.0661768	13.2031
KEGG_PATHWAY	hsa05166:HTLV-I infection	16	3.47072	0.0182725	ZFP36, PIK3CG, HLA-DQB1, ICAM1, IL1R2, ITGAL, IL6, CD3G, CD3D, CD3E, RELB, SPI1, HLA-DMA, HLA-DQA1, FOS, ATF3	225	254	6879	1.92588	0.974985	0.102803	20.6376
KEGG_PATHWAY	hsa05202:Transcriptional misregulation in cancer	12	2.60304	0.0201055	IL1R2, EYA1, IL6, CD86, UTY, MMP9, BCL2A1, SPI1, CXCL8, GZMB, NR4A3, PLAU	225	167	6879	2.19689	0.982787	0.109578	22.475
KEGG_PATHWAY	hsa04664:Fc epsilon RI signaling pathway	7	1.51844	0.0227578	PIK3CG, LAT, PLCG2, FCER1G, VAV1, PRKCB, LCP2	225	68	6879	3.14725	0.98999	0.120053	25.0644
KEGG_PATHWAY	hsa05340:Primary immunodeficiency	5	1.0846	0.0236125	PTPRC, CD3D, CD3E, CD79A, ADA	225	34	6879	4.49608	0.991597	0.121172	25.8818
KEGG_PATHWAY	hsa05320:Autoimmune thyroid disease	6	1.30152	0.0262797	HLA-DQB1, CD86, CTLA4, GZMB, HLA-DMA, HLA-DQA1	225	52	6879	3.52769	0.995138	0.130785	28.3799
KEGG_PATHWAY	hsa05134:Legionellosis	6	1.30152	0.0303634	IL6, C3, CXCL3, CXCL2, CXCL8, NAIP	225	54	6879	3.39704	0.997902	0.146255	32.055
KEGG_PATHWAY	hsa05416:Viral myocarditis	6	1.30152	0.0372014	HLA-DQB1, ICAM1, ITGAL, CD86, HLA-DMA, HLA-DQA1	225	57	6879	3.21825	0.999491	0.172673	37.8224
KEGG_PATHWAY	hsa05169:Epstein-Barr virus infection	9	1.95228	0.0450825	PIK3CG, HLA-DQB1, ICAM1, ITGAL, CD44, PLCG2, RELB, TNFAIP3, HLA-DQA1	225	122	6879	2.25541	0.999902	0.201505	43.9091
KEGG_PATHWAY	hsa05131:Shigellosis	6	1.30152	0.0565811	ARPC1B, NOD2, CD44, CXCL8, WAS, ELMO1	225	64	6879	2.86625	0.999991	0.242216	51.811
KEGG_PATHWAY	hsa03320:PPAR signaling pathway	6	1.30152	0.0663731	ACSL1, OLR1, FABP1, GK, ACADL, ACSL5	225	67	6879	2.73791	0.999999	0.27344	57.7182
KEGG_PATHWAY	hsa04974:Protein digestion and absorption	7	1.51844	0.0664782	COL4A1, COL21A1, SLC16A10, COL15A1, COL12A1, DPP4, COL10A1	225	88	6879	2.43197	0.999999	0.26852	57.7778
KEGG_PATHWAY	hsa05310:Asthma	4	0.867679	0.0726099	HLA-DQB1, FCER1G, HLA-DMA, HLA-DQA1	225	30	6879	4.07644	1	0.284681	61.1251
KEGG_PATHWAY	hsa04610:Complement and coagulation cascades	6	1.30152	0.0733943	C5AR1, F5, C3, SERPINE1, PLAU, PLAUR	225	69	6879	2.65855	1	0.282098	61.5353
KEGG_PATHWAY	hsa05168:Herpes simplex infection	11	2.38612	0.075004	HLA-DQB1, FOS, IL6, CCL2, C3, IFNG, PER3, HLA-DMA, HLA-DQA1, CD74, PILRA	225	183	6879	1.83774	1	0.282347	62.3645
KEGG_PATHWAY	hsa04015:Rap1 signaling pathway	12	2.60304	0.0812161	PIK3CG, FGFR2, LAT, ITGAL, RASGRP3, TEK, FPR1, ANGPT2, APBB1IP, SKAP1, PRKCB, LCP2	225	210	6879	1.74705	1	0.297377	65.4126
