# Supplementary material for: Diagnostic biomarker candidates for pulpitis revealed by bioinformatics analysis of merged microarray gene expression datasets
Source: BMC Oral Health. 2020 Oct 12;20:279. doi: 10.1186/s12903-020-01266-5 (PMC7552454; doi:10.1186/s12903-020-01266-5)
Supplement: Supplementary file 5 — Additional file 5. Results of STRING analysis of DEGs. [file 12903_2020_1266_MOESM5_ESM.xlsx]

## Sheet: Additional file5 PPI
#node1	node2	node1_string_internal_id	node2_string_internal_id	node1_external_id	node2_external_id	neighborhood_on_chromosome	gene_fusion	phylogenetic_cooccurrence	homology	coexpression	experimentally_determined_interaction	database_annotated	automated_textmining	combined_score
CD86	CTLA4	4440320	4438004	9606.ENSP00000332049	9606.ENSP00000303939	0	0	0	0	0.13	0.899	0.9	0.963	0.999
ITGAL	ICAM1	4441903	4435501	9606.ENSP00000349252	9606.ENSP00000264832	0	0	0	0	0.09	0.887	0.9	0.932	0.999
CD3E	CD3D	4442492	4437689	9606.ENSP00000354566	9606.ENSP00000300692	0	0	0	0	0.766	0.87	0.9	0.826	0.999
SELP	SELPLG	4435297	4433412	9606.ENSP00000263686	9606.ENSP00000228463	0	0	0	0	0.127	0.87	0.9	0.959	0.999
KMO	KYNU	4442693	4435389	9606.ENSP00000355517	9606.ENSP00000264170	0.185	0.772	0.395	0	0.432	0	0.9	0.957	0.999
PLAU	SERPINE1	4444017	4433266	9606.ENSP00000361850	9606.ENSP00000223095	0	0	0	0	0.214	0.881	0.9	0.926	0.999
PLAU	PLAUR	4444017	4440945	9606.ENSP00000361850	9606.ENSP00000339328	0	0	0	0	0.221	0.723	0.9	0.967	0.999
TEK	ANGPT2	4445310	4438957	9606.ENSP00000369375	9606.ENSP00000314897	0	0	0	0	0.061	0.871	0.9	0.959	0.999
IL6	IL6R	4447254	4443110	9606.ENSP00000385675	9606.ENSP00000357470	0	0	0	0	0	0.87	0.9	0.945	0.999
FOS	JUNB	4438204	4437951	9606.ENSP00000306245	9606.ENSP00000303315	0	0	0	0	0.824	0.884	0.9	0.852	0.999
CYBB	NCF2	4445083	4442905	9606.ENSP00000367851	9606.ENSP00000356505	0	0	0	0	0.384	0.379	0.9	0.962	0.998
TNFSF13B	TNFRSF17	4444645	4432630	9606.ENSP00000365048	9606.ENSP00000053243	0	0	0	0	0.061	0.909	0.9	0.874	0.998
HLA-DQB1	HLA-DQA1	4444478	4440953	9606.ENSP00000364080	9606.ENSP00000339398	0	0	0	0.641	0.546	0.938	0.9	0.944	0.998
FYB	LCP2	4449385	4432628	9606.ENSP00000427114	9606.ENSP00000046794	0	0	0	0	0.697	0.472	0.9	0.872	0.997
VAV1	LCP2	4451047	4432628	9606.ENSP00000472929	9606.ENSP00000046794	0	0	0	0	0.392	0.578	0.9	0.918	0.997
MMP9	TIMP1	4443919	4433052	9606.ENSP00000361405	9606.ENSP00000218388	0	0	0	0	0.063	0.457	0.9	0.957	0.997
CSF2RA	CSF2RB	4447840	4447068	9606.ENSP00000394227	9606.ENSP00000384053	0	0	0	0	0.227	0.873	0.9	0.757	0.997
CCR2	CCL2	4436955	4433339	9606.ENSP00000292301	9606.ENSP00000225831	0	0	0	0	0.061	0.437	0.8	0.975	0.997
CXCL8	CXCR1	4438229	4437175	9606.ENSP00000306512	9606.ENSP00000295683	0	0	0	0	0.087	0.379	0.9	0.937	0.996
NCF4	CYBB	4446646	4445083	9606.ENSP00000380334	9606.ENSP00000367851	0	0	0	0	0.402	0.313	0.9	0.932	0.996
ADA	PNP	4444047	4442485	9606.ENSP00000361965	9606.ENSP00000354532	0.081	0	0	0	0.101	0	0.9	0.967	0.996
SELL	SELPLG	4433660	4433412	9606.ENSP00000236147	9606.ENSP00000228463	0	0	0	0	0.327	0.379	0.9	0.917	0.996
FYB	SKAP1	4449385	4440849	9606.ENSP00000427114	9606.ENSP00000338171	0	0	0	0	0.1	0.472	0.8	0.955	0.995
HLA-DQB1	CD74	4444478	4432583	9606.ENSP00000364080	9606.ENSP00000009530	0	0	0	0	0.706	0.72	0.9	0.426	0.994
CD3G	CD3E	4449591	4442492	9606.ENSP00000431445	9606.ENSP00000354566	0	0	0	0	0.564	0.379	0.9	0.826	0.994
SELE	SELPLG	4440292	4433412	9606.ENSP00000331736	9606.ENSP00000228463	0	0	0	0	0	0.379	0.9	0.918	0.994
LAT	LCP2	4446408	4432628	9606.ENSP00000378845	9606.ENSP00000046794	0	0	0	0	0.097	0.578	0.9	0.88	0.994
HLA-DQA1	CD74	4440953	4432583	9606.ENSP00000339398	9606.ENSP00000009530	0	0	0	0	0.598	0.701	0.9	0.5	0.993
JUNB	FOSB	4437951	4433953	9606.ENSP00000303315	9606.ENSP00000245919	0	0	0	0	0.346	0.588	0.9	0.766	0.992
CD44	SPP1	4448037	4446370	9606.ENSP00000398632	9606.ENSP00000378517	0	0	0	0	0.062	0.379	0.9	0.892	0.992
WAS	WIPF3	4444767	4433810	9606.ENSP00000365891	9606.ENSP00000242140	0	0	0	0	0.11	0.714	0.9	0.696	0.991
PLCG2	LCP2	4451677	4432628	9606.ENSP00000482457	9606.ENSP00000046794	0	0	0	0	0.214	0.522	0.9	0.764	0.99
NUSAP1	DLGAP5	4450429	4434015	9606.ENSP00000453403	9606.ENSP00000247191	0	0	0	0	0.955	0	0	0.792	0.99
PTPRC	CXCR4	4448605	4447439	9606.ENSP00000411355	9606.ENSP00000386884	0	0	0	0	0.224	0.379	0.9	0.829	0.99
PLAUR	SERPINE1	4440945	4433266	9606.ENSP00000339328	9606.ENSP00000223095	0	0	0	0	0.161	0	0.9	0.895	0.99
CD44	SELE	4448037	4440292	9606.ENSP00000398632	9606.ENSP00000331736	0	0	0	0	0	0.447	0.9	0.817	0.989
HLA-DMA	CD74	4444460	4432583	9606.ENSP00000363976	9606.ENSP00000009530	0	0	0	0	0.525	0.472	0.9	0.641	0.989
CD3G	CD3D	4449591	4437689	9606.ENSP00000431445	9606.ENSP00000300692	0	0	0	0.894	0.827	0.379	0.9	0.895	0.989
LGR4	RSPO2	4445176	4436239	9606.ENSP00000368516	9606.ENSP00000276659	0	0	0	0	0	0.477	0.9	0.811	0.989
CCL20	CXCL8	4442174	4438229	9606.ENSP00000351671	9606.ENSP00000306512	0	0	0	0	0.552	0	0.9	0.758	0.988
NUSAP1	CCNA2	4450429	4436109	9606.ENSP00000453403	9606.ENSP00000274026	0	0	0	0	0.981	0	0	0.409	0.988
CXCL11	CXCL10	4438264	4438146	9606.ENSP00000306884	9606.ENSP00000305651	0	0	0	0.818	0.842	0.221	0.9	0.896	0.988
IL1A	IL1RN	4435240	4434682	9606.ENSP00000263339	9606.ENSP00000259206	0	0	0	0	0.185	0	0.9	0.872	0.988
CD44	MMP9	4448037	4443919	9606.ENSP00000398632	9606.ENSP00000361405	0	0	0	0	0	0.379	0.9	0.817	0.987
CXCL8	CXCL10	4438229	4438146	9606.ENSP00000306512	9606.ENSP00000305651	0	0	0	0	0.144	0	0.9	0.869	0.987
SH2D1A	SLAMF1	4443678	4438202	9606.ENSP00000360181	9606.ENSP00000306190	0	0	0	0	0.104	0.472	0.8	0.873	0.986
PTPRC	CD79A	4448605	4433192	9606.ENSP00000411355	9606.ENSP00000221972	0	0	0	0	0.277	0.379	0.9	0.73	0.986
ARPC1B	WAS	4447620	4444767	9606.ENSP00000389631	9606.ENSP00000365891	0	0	0	0	0.191	0.599	0.9	0.643	0.986
CCL20	CXCL11	4442174	4438264	9606.ENSP00000351671	9606.ENSP00000306884	0	0	0	0	0.088	0.594	0.9	0.674	0.986
IL6	CXCL8	4447254	4438229	9606.ENSP00000385675	9606.ENSP00000306512	0	0	0	0	0.581	0	0	0.966	0.985
ASPM	DLGAP5	4442873	4434015	9606.ENSP00000356379	9606.ENSP00000247191	0	0	0	0	0.982	0	0	0.186	0.985
CCL7	CCR2	4445079	4436955	9606.ENSP00000367832	9606.ENSP00000292301	0	0	0	0	0.061	0.437	0.8	0.882	0.985
VAV1	LAT	4451047	4446408	9606.ENSP00000472929	9606.ENSP00000378845	0	0	0	0	0.11	0.551	0.9	0.684	0.985
CTSS	CD74	4443237	4432583	9606.ENSP00000357981	9606.ENSP00000009530	0	0	0	0	0.621	0.161	0.9	0.571	0.984
FOS	FOSB	4438204	4433953	9606.ENSP00000306245	9606.ENSP00000245919	0	0	0	0.866	0.899	0.139	0.8	0.947	0.983
CXCL2	CXCL8	4449392	4438229	9606.ENSP00000427279	9606.ENSP00000306512	0	0	0	0.874	0.824	0	0.9	0.767	0.983
CASC5	SPC25	4440673	4436467	9606.ENSP00000335463	9606.ENSP00000282074	0	0	0	0	0.217	0.699	0.9	0.386	0.983
IL1R2	IL1RN	4440220	4434682	9606.ENSP00000330959	9606.ENSP00000259206	0	0	0	0	0.342	0.391	0.9	0.643	0.983
IL6	CCL2	4447254	4433339	9606.ENSP00000385675	9606.ENSP00000225831	0	0	0	0	0.267	0	0	0.977	0.982
PTPRC	CD3E	4448605	4442492	9606.ENSP00000411355	9606.ENSP00000354566	0	0	0	0	0.35	0.064	0.9	0.752	0.982
SH2D1A	SLAMF6	4443678	4443018	9606.ENSP00000360181	9606.ENSP00000357036	0	0	0	0	0.119	0.393	0.9	0.706	0.982
IL6	TIMP1	4447254	4433052	9606.ENSP00000385675	9606.ENSP00000218388	0	0	0	0	0.099	0	0.9	0.819	0.982
WAS	LCP2	4444767	4432628	9606.ENSP00000365891	9606.ENSP00000046794	0	0	0	0	0.446	0.313	0.9	0.589	0.982
IL6	FOS	4447254	4438204	9606.ENSP00000385675	9606.ENSP00000306245	0	0	0	0	0.088	0	0.9	0.819	0.982
ASPM	CCNA2	4442873	4436109	9606.ENSP00000356379	9606.ENSP00000274026	0	0	0	0	0.976	0.063	0	0.228	0.981
VAV1	WAS	4451047	4444767	9606.ENSP00000472929	9606.ENSP00000365891	0	0	0	0	0.478	0	0.9	0.676	0.981
PLCG2	LAT	4451677	4446408	9606.ENSP00000482457	9606.ENSP00000378845	0	0	0	0	0.061	0.595	0.9	0.581	0.981
NUSAP1	ASPM	4450429	4442873	9606.ENSP00000453403	9606.ENSP00000356379	0	0	0	0	0.975	0	0	0.22	0.98
CCNA2	DLGAP5	4436109	4434015	9606.ENSP00000274026	9606.ENSP00000247191	0	0	0	0	0.967	0	0	0.416	0.98
CXCL8	CCL2	4438229	4433339	9606.ENSP00000306512	9606.ENSP00000225831	0	0	0	0	0.278	0.667	0	0.925	0.98
NCF4	NCF2	4446646	4442905	9606.ENSP00000380334	9606.ENSP00000356505	0	0	0	0.583	0.531	0.379	0.9	0.953	0.98
CXCR4	CXCL8	4447439	4438229	9606.ENSP00000386884	9606.ENSP00000306512	0	0	0	0	0	0	0.9	0.812	0.98
CXCL2	CXCL10	4449392	4438146	9606.ENSP00000427279	9606.ENSP00000305651	0	0	0	0	0.139	0	0.9	0.784	0.979
SPP1	MMP7	4446370	4434758	9606.ENSP00000378517	9606.ENSP00000260227	0	0	0	0	0.062	0.379	0.9	0.696	0.979
CXCL2	CCL20	4449392	4442174	9606.ENSP00000427279	9606.ENSP00000351671	0	0	0	0	0.248	0	0.9	0.749	0.979
HLA-DQB1	HLA-DMA	4444478	4444460	9606.ENSP00000364080	9606.ENSP00000363976	0	0	0	0	0.337	0.195	0.9	0.641	0.978
CXCL10	CXCL3	4438146	4437221	9606.ENSP00000305651	9606.ENSP00000296026	0	0	0	0	0.136	0	0.9	0.766	0.978
IL6	SPP1	4447254	4446370	9606.ENSP00000385675	9606.ENSP00000378517	0	0	0	0	0.06	0	0.9	0.793	0.978
SPP1	TIMP1	4446370	4433052	9606.ENSP00000378517	9606.ENSP00000218388	0	0	0	0	0.141	0	0.9	0.771	0.978
CXCL2	CXCL11	4449392	4438264	9606.ENSP00000427279	9606.ENSP00000306884	0	0	0	0	0.107	0.232	0.9	0.717	0.978
IL1R2	IL1A	4440220	4435240	9606.ENSP00000330959	9606.ENSP00000263339	0	0	0	0	0.067	0.544	0.9	0.559	0.978
VAV1	HCK	4451047	4450141	9606.ENSP00000472929	9606.ENSP00000444986	0	0	0	0	0.225	0.467	0.9	0.517	0.977
CXCL2	CXCR1	4449392	4437175	9606.ENSP00000427279	9606.ENSP00000295683	0	0	0	0	0.061	0.379	0.9	0.663	0.977
CCL20	CXCL3	4442174	4437221	9606.ENSP00000351671	9606.ENSP00000296026	0	0	0	0	0.308	0	0.9	0.706	0.977
CASP5	NLRP3	4446112	4440784	9606.ENSP00000376849	9606.ENSP00000337383	0	0	0	0	0.118	0	0.9	0.75	0.976
CXCL11	CXCL3	4438264	4437221	9606.ENSP00000306884	9606.ENSP00000296026	0	0	0	0	0.107	0	0.9	0.761	0.976
C5AR1	C3	4441697	4433951	9606.ENSP00000347197	9606.ENSP00000245907	0	0	0	0	0.063	0.138	0.9	0.732	0.975
CCL20	CXCL10	4442174	4438146	9606.ENSP00000351671	9606.ENSP00000305651	0	0	0	0	0.143	0	0.9	0.733	0.975
WAS	NCKAP1L	4444767	4437010	9606.ENSP00000365891	9606.ENSP00000293373	0	0	0	0	0.391	0.181	0.9	0.567	0.975
BIRC5	SPC25	4437778	4436467	9606.ENSP00000301633	9606.ENSP00000282074	0	0	0	0	0.746	0	0.9	0.086	0.974
SERPINE1	TIMP1	4433266	4433052	9606.ENSP00000223095	9606.ENSP00000218388	0	0	0	0	0.174	0	0.9	0.712	0.974
PLCG2	FCER1G	4451677	4436828	9606.ENSP00000482457	9606.ENSP00000289902	0	0	0	0	0.087	0.379	0.9	0.591	0.973
CXCL10	CXCL13	4438146	4436695	9606.ENSP00000305651	9606.ENSP00000286758	0	0	0	0	0.153	0	0.9	0.7	0.972
CD44	MMP7	4448037	4434758	9606.ENSP00000398632	9606.ENSP00000260227	0	0	0	0	0.065	0.379	0.9	0.582	0.972
IDO1	KYNU	4449569	4435389	9606.ENSP00000430950	9606.ENSP00000264170	0	0	0	0	0	0	0.9	0.736	0.972
FCGR2B	FCER1G	4442151	4436828	9606.ENSP00000351497	9606.ENSP00000289902	0	0	0	0	0.303	0	0.9	0.637	0.972
STAT4	IFNG	4446006	4433446	9606.ENSP00000376134	9606.ENSP00000229135	0	0	0	0	0.087	0	0.9	0.71	0.971
CXCL10	CCR2	4438146	4436955	9606.ENSP00000305651	9606.ENSP00000292301	0	0	0	0	0.091	0	0.9	0.716	0.971
HCAR3	HCAR2	4449793	4445900	9606.ENSP00000436714	9606.ENSP00000375066	0	0	0	0.985	0.727	0	0.9	0.907	0.971
CXCL3	CXCR1	4437221	4437175	9606.ENSP00000296026	9606.ENSP00000295683	0	0	0	0	0.061	0.313	0.9	0.598	0.97
CXCL11	CXCL13	4438264	4436695	9606.ENSP00000306884	9606.ENSP00000286758	0	0	0	0	0.153	0	0.9	0.676	0.97
FOS	CCL2	4438204	4433339	9606.ENSP00000306245	9606.ENSP00000225831	0	0	0	0	0	0	0.9	0.719	0.97
HCK	FCGR2A	4450141	4435978	9606.ENSP00000444986	9606.ENSP00000271450	0	0	0	0	0.498	0.294	0.9	0.25	0.969
CXCL2	CXCL3	4449392	4437221	9606.ENSP00000427279	9606.ENSP00000296026	0	0	0	0.979	0.705	0	0.9	0.834	0.969
CXCR4	EDN1	4447439	4445200	9606.ENSP00000386884	9606.ENSP00000368683	0	0	0	0	0	0.157	0.9	0.667	0.969
PTPRC	LCP2	4448605	4432628	9606.ENSP00000411355	9606.ENSP00000046794	0	0	0	0	0.915	0.379	0	0.473	0.969
CXCL11	CXCL8	4438264	4438229	9606.ENSP00000306884	9606.ENSP00000306512	0	0	0	0	0.107	0	0.9	0.678	0.968
ACSL1	ACADL	4449224	4433600	9606.ENSP00000422607	9606.ENSP00000233710	0.051	0	0	0	0.137	0.087	0.9	0.646	0.968
CXCL8	CCR2	4438229	4436955	9606.ENSP00000306512	9606.ENSP00000292301	0	0	0	0	0.078	0	0.9	0.675	0.967
ITGAL	CTLA4	4441903	4438004	9606.ENSP00000349252	9606.ENSP00000303939	0	0	0	0	0.102	0	0.9	0.668	0.967
PTPN6	LCP2	4447701	4432628	9606.ENSP00000391592	9606.ENSP00000046794	0	0	0	0	0.367	0.379	0.8	0.635	0.967
CCL20	CXCL13	4442174	4436695	9606.ENSP00000351671	9606.ENSP00000286758	0	0	0	0	0.062	0	0.9	0.674	0.966
CXCR4	CXCL13	4447439	4436695	9606.ENSP00000386884	9606.ENSP00000286758	0	0	0	0	0.061	0	0.9	0.668	0.966
FCAR	FCER1G	4441748	4436828	9606.ENSP00000347714	9606.ENSP00000289902	0	0	0	0	0.096	0.379	0.9	0.47	0.966
CXCR4	CXCL10	4447439	4438146	9606.ENSP00000386884	9606.ENSP00000305651	0	0	0	0	0	0	0.9	0.669	0.965
CLEC4E	FCER1G	4437590	4436828	9606.ENSP00000299663	9606.ENSP00000289902	0	0	0	0	0.159	0.101	0.9	0.596	0.965
BIRC5	CCNA2	4437778	4436109	9606.ENSP00000301633	9606.ENSP00000274026	0	0	0	0	0.921	0.157	0	0.522	0.965
CXCL8	CXCL3	4438229	4437221	9606.ENSP00000306512	9606.ENSP00000296026	0	0	0	0.865	0.626	0	0.9	0.708	0.964
CXCL2	CCR2	4449392	4436955	9606.ENSP00000427279	9606.ENSP00000292301	0	0	0	0	0	0	0.9	0.657	0.964
IRF8	SPI1	4435834	4433383	9606.ENSP00000268638	9606.ENSP00000227163	0	0	0	0	0.539	0.379	0	0.881	0.963
CXCL10	CXCR1	4438146	4437175	9606.ENSP00000305651	9606.ENSP00000295683	0	0	0	0	0.066	0	0.9	0.636	0.963
FPR1	PLAUR	4450996	4440945	9606.ENSP00000471493	9606.ENSP00000339328	0	0	0	0	0.141	0	0.9	0.593	0.962
NUSAP1	RRM2	4450429	4442396	9606.ENSP00000453403	9606.ENSP00000353770	0	0	0	0	0.924	0	0	0.53	0.962
CXCR4	CXCL11	4447439	4438264	9606.ENSP00000386884	9606.ENSP00000306884	0	0	0	0	0	0	0.9	0.643	0.962
CCL20	CCR2	4442174	4436955	9606.ENSP00000351671	9606.ENSP00000292301	0	0	0	0	0	0	0.9	0.641	0.962
HCK	ELMO1	4450141	4438759	9606.ENSP00000444986	9606.ENSP00000312185	0	0	0	0	0.088	0.177	0.9	0.553	0.962
VAV1	CXCR4	4451047	4447439	9606.ENSP00000472929	9606.ENSP00000386884	0	0	0	0	0.107	0.379	0.9	0.381	0.961
CD44	CD74	4448037	4432583	9606.ENSP00000398632	9606.ENSP00000009530	0	0	0	0	0.088	0.379	0.72	0.782	0.961
RRM2	CCNA2	4442396	4436109	9606.ENSP00000353770	9606.ENSP00000274026	0	0	0	0	0.927	0	0	0.49	0.961
FOS	DUSP1	4438204	4433734	9606.ENSP00000306245	9606.ENSP00000239223	0	0	0	0	0.873	0.111	0	0.674	0.96
KCNAB2	KCNH5	4445003	4439445	9606.ENSP00000367323	9606.ENSP00000321427	0.044	0	0	0	0.062	0.369	0.9	0.396	0.959
FCER1G	LCP2	4436828	4432628	9606.ENSP00000289902	9606.ENSP00000046794	0	0	0	0	0.414	0	0.9	0.364	0.959
CD3E	CD86	4442492	4440320	9606.ENSP00000354566	9606.ENSP00000332049	0	0	0	0	0.185	0	0.9	0.527	0.958
IL6	C3	4447254	4433951	9606.ENSP00000385675	9606.ENSP00000245907	0	0	0	0	0.071	0	0.9	0.59	0.958
PTGS2	CXCL8	4442894	4438229	9606.ENSP00000356438	9606.ENSP00000306512	0	0	0	0	0.753	0	0	0.839	0.958
CXCL2	CXCL13	4449392	4436695	9606.ENSP00000427279	9606.ENSP00000286758	0	0	0	0	0	0	0.9	0.596	0.957
CD3E	LCP2	4442492	4432628	9606.ENSP00000354566	9606.ENSP00000046794	0	0	0	0	0.404	0	0.9	0.351	0.957
FPR1	C5AR1	4450996	4441697	9606.ENSP00000471493	9606.ENSP00000347197	0	0	0	0.811	0.546	0	0.9	0.582	0.957
HLA-DQB1	PTPN22	4444478	4442291	9606.ENSP00000364080	9606.ENSP00000352833	0	0	0	0	0.117	0	0.9	0.556	0.957
TNFAIP3	NOD2	4451592	4437679	9606.ENSP00000481570	9606.ENSP00000300589	0	0	0	0	0.139	0.24	0.9	0.421	0.957
CXCR4	CCL20	4447439	4442174	9606.ENSP00000386884	9606.ENSP00000351671	0	0	0	0	0	0	0.9	0.586	0.956
MMP9	TNFAIP6	4443919	4433852	9606.ENSP00000361405	9606.ENSP00000243347	0	0	0	0	0.155	0	0.9	0.527	0.956
KIAA0101	CCNA2	4437621	4436109	9606.ENSP00000300035	9606.ENSP00000274026	0	0	0	0	0.949	0	0	0.166	0.956
CXCL11	CCR2	4438264	4436955	9606.ENSP00000306884	9606.ENSP00000292301	0	0	0	0	0.061	0	0.9	0.577	0.956
PTPN6	CD79A	4447701	4433192	9606.ENSP00000391592	9606.ENSP00000221972	0	0	0	0	0.23	0.379	0.9	0.193	0.956
SH3GL2	SYT1	4445424	4434836	9606.ENSP00000369981	9606.ENSP00000261205	0	0	0	0	0.313	0	0.9	0.411	0.956
CXCL2	CXCR4	4449392	4447439	9606.ENSP00000427279	9606.ENSP00000386884	0	0	0	0	0	0	0.9	0.58	0.956
NUSAP1	TACC3	4450429	4439857	9606.ENSP00000453403	9606.ENSP00000326550	0	0	0	0	0.939	0	0	0.314	0.956
ASPM	TACC3	4442873	4439857	9606.ENSP00000356379	9606.ENSP00000326550	0	0	0	0	0.914	0	0	0.506	0.955
C5AR1	CXCL8	4441697	4438229	9606.ENSP00000347197	9606.ENSP00000306512	0	0	0	0	0.087	0	0.9	0.552	0.955
CYBB	CD53	4445083	4435973	9606.ENSP00000367851	9606.ENSP00000271324	0	0	0	0	0.488	0	0.9	0.199	0.955
LCP1	BIN2	4446831	4435736	9606.ENSP00000381581	9606.ENSP00000267012	0	0	0	0	0.394	0.185	0.9	0.203	0.955
JUNB	BATF	4437951	4436685	9606.ENSP00000303315	9606.ENSP00000286639	0	0	0	0	0.106	0.816	0	0.751	0.955
SAA1	CXCL8	4447178	4438229	9606.ENSP00000384906	9606.ENSP00000306512	0	0	0	0	0.091	0	0.9	0.548	0.955
FYB	LAT	4449385	4446408	9606.ENSP00000427114	9606.ENSP00000378845	0	0	0	0	0.107	0	0.9	0.531	0.954
CXCL11	CXCR1	4438264	4437175	9606.ENSP00000306884	9606.ENSP00000295683	0	0	0	0	0	0	0.9	0.563	0.954
CXCL8	C3	4438229	4433951	9606.ENSP00000306512	9606.ENSP00000245907	0	0	0	0	0.07	0	0.9	0.546	0.954
SELE	ICAM1	4440292	4435501	9606.ENSP00000331736	9606.ENSP00000264832	0	0	0	0	0.058	0	0	0.953	0.954
VAV1	CD3E	4451047	4442492	9606.ENSP00000472929	9606.ENSP00000354566	0	0	0	0	0.146	0.267	0.9	0.352	0.954
NUSAP1	BIRC5	4450429	4437778	9606.ENSP00000453403	9606.ENSP00000301633	0	0	0	0	0.91	0	0	0.517	0.954
CXCL3	CXCL13	4437221	4436695	9606.ENSP00000296026	9606.ENSP00000286758	0	0	0	0	0	0	0.9	0.56	0.954
HCK	SLA	4450141	4447831	9606.ENSP00000444986	9606.ENSP00000394049	0	0	0	0.769	0.543	0.063	0.9	0.111	0.954
ASPM	CASC5	4442873	4440673	9606.ENSP00000356379	9606.ENSP00000335463	0	0	0	0	0.915	0	0	0.482	0.954
PLCG2	HCK	4451677	4450141	9606.ENSP00000482457	9606.ENSP00000444986	0	0	0	0.553	0.204	0.4	0.9	0.297	0.954
KCNAB2	KCNF1	4445003	4437114	9606.ENSP00000367323	9606.ENSP00000295082	0	0	0	0	0.062	0.189	0.9	0.46	0.953
PTPRC	HLA-DQB1	4448605	4444478	9606.ENSP00000411355	9606.ENSP00000364080	0	0	0	0	0.178	0	0.9	0.484	0.953
IL6	ICAM1	4447254	4435501	9606.ENSP00000385675	9606.ENSP00000264832	0	0	0	0	0.152	0	0	0.947	0.953
CD3D	LCP2	4437689	4432628	9606.ENSP00000300692	9606.ENSP00000046794	0	0	0	0	0.393	0	0.9	0.291	0.953
CCR2	CXCL13	4436955	4436695	9606.ENSP00000292301	9606.ENSP00000286758	0	0	0	0	0.063	0	0.9	0.538	0.952
TBXAS1	PTGS2	4447607	4442894	9606.ENSP00000389414	9606.ENSP00000356438	0	0	0	0	0.074	0	0.9	0.524	0.952
CLEC4C	SLC2A3	4449946	4432652	9606.ENSP00000440428	9606.ENSP00000075120	0	0	0	0	0	0	0.9	0.549	0.952
CTSS	LYZ	4443237	4434847	9606.ENSP00000357981	9606.ENSP00000261267	0	0	0	0	0.484	0	0.9	0.156	0.952
CXCR1	CXCL13	4437175	4436695	9606.ENSP00000295683	9606.ENSP00000286758	0	0	0	0	0	0	0.9	0.543	0.952
FPR1	SAA1	4450996	4447178	9606.ENSP00000471493	9606.ENSP00000384906	0	0	0	0	0	0.379	0.9	0.287	0.951
PTPN6	CSF2RB	4447701	4447068	9606.ENSP00000391592	9606.ENSP00000384053	0	0	0	0	0.26	0.379	0.9	0.07	0.951
ITGAL	CD53	4441903	4435973	9606.ENSP00000349252	9606.ENSP00000271324	0	0	0	0	0.335	0.064	0.9	0.317	0.951
CCL20	CXCR1	4442174	4437175	9606.ENSP00000351671	9606.ENSP00000295683	0	0	0	0	0	0	0.9	0.536	0.951
PTGS2	HPGDS	4442894	4437138	9606.ENSP00000356438	9606.ENSP00000295256	0	0	0	0	0	0	0.9	0.534	0.951
CD274	CTLA4	4445568	4438004	9606.ENSP00000370989	9606.ENSP00000303939	0	0	0	0	0.061	0.32	0	0.93	0.951
PTPN22	HLA-DQA1	4442291	4440953	9606.ENSP00000352833	9606.ENSP00000339398	0	0	0	0	0.097	0	0.9	0.511	0.951
EDN1	MMP9	4445200	4443919	9606.ENSP00000368683	9606.ENSP00000361405	0	0	0	0	0	0	0.8	0.763	0.95
FYB	CD3E	4449385	4442492	9606.ENSP00000427114	9606.ENSP00000354566	0	0	0	0	0.358	0	0.9	0.294	0.95
FPR1	CXCL8	4450996	4438229	9606.ENSP00000471493	9606.ENSP00000306512	0	0	0	0	0.076	0	0.9	0.512	0.95
CYBB	SLC11A1	4445083	4433583	9606.ENSP00000367851	9606.ENSP00000233202	0	0	0	0	0.197	0.05	0.9	0.424	0.95
MMP9	MMP7	4443919	4434758	9606.ENSP00000361405	9606.ENSP00000260227	0	0	0	0.809	0.12	0.379	0.9	0.872	0.95
CD300A	CD53	4442338	4435973	9606.ENSP00000353259	9606.ENSP00000271324	0	0	0	0	0.53	0	0.9	0	0.95
CD3G	LCP2	4449591	4432628	9606.ENSP00000431445	9606.ENSP00000046794	0	0	0	0	0.329	0	0.9	0.322	0.95
PLCG2	VAV1	4451677	4451047	9606.ENSP00000482457	9606.ENSP00000472929	0	0	0	0.546	0.106	0.305	0.9	0.604	0.95
CYBB	ITGAL	4445083	4441903	9606.ENSP00000367851	9606.ENSP00000349252	0	0	0	0	0.458	0	0.9	0.138	0.949
CD300A	FCER1G	4442338	4436828	9606.ENSP00000353259	9606.ENSP00000289902	0	0	0	0	0.335	0.129	0.9	0.237	0.949
PTPRC	CD3D	4448605	4437689	9606.ENSP00000411355	9606.ENSP00000300692	0	0	0	0	0.302	0	0.9	0.33	0.949
BIRC5	DLGAP5	4437778	4434015	9606.ENSP00000301633	9606.ENSP00000247191	0	0	0	0	0.913	0	0	0.44	0.949
RRM2	DLGAP5	4442396	4434015	9606.ENSP00000353770	9606.ENSP00000247191	0	0	0	0	0.913	0	0	0.441	0.949
GPR183	CXCL13	4444726	4436695	9606.ENSP00000365596	9606.ENSP00000286758	0	0	0	0	0.077	0	0.9	0.492	0.949
CASC5	BIRC5	4440673	4437778	9606.ENSP00000335463	9606.ENSP00000301633	0	0	0	0	0.397	0	0.9	0.212	0.948
ACSL5	ACADL	4441828	4433600	9606.ENSP00000348429	9606.ENSP00000233710	0.051	0	0	0	0.137	0.087	0.9	0.42	0.948
CYBB	OLR1	4445083	4438475	9606.ENSP00000367851	9606.ENSP00000309124	0	0	0	0	0.094	0	0.9	0.472	0.948
VAV1	NCKAP1L	4451047	4437010	9606.ENSP00000472929	9606.ENSP00000293373	0	0	0	0	0.368	0	0.9	0.237	0.947
LAT	WAS	4446408	4444767	9606.ENSP00000378845	9606.ENSP00000365891	0	0	0	0	0.107	0	0.9	0.454	0.947
FCER1G	CD53	4436828	4435973	9606.ENSP00000289902	9606.ENSP00000271324	0	0	0	0	0.346	0	0.9	0.255	0.947
COL4A1	COL12A1	4444632	4439744	9606.ENSP00000364979	9606.ENSP00000325146	0	0	0	0.546	0.343	0	0.9	0.539	0.947
FYB	CD3D	4449385	4437689	9606.ENSP00000427114	9606.ENSP00000300692	0	0	0	0	0.356	0	0.9	0.245	0.947
CD1D	CD3E	4443056	4442492	9606.ENSP00000357153	9606.ENSP00000354566	0	0	0	0	0.16	0	0.9	0.417	0.946
CD3G	PTPRC	4449591	4448605	9606.ENSP00000431445	9606.ENSP00000411355	0	0	0	0	0.272	0	0.9	0.329	0.946
PLCG2	PRKCB	4451677	4438120	9606.ENSP00000482457	9606.ENSP00000305355	0	0	0	0	0.069	0.082	0.9	0.447	0.946
IL6	IL1A	4447254	4435240	9606.ENSP00000385675	9606.ENSP00000263339	0	0	0	0	0.375	0	0	0.918	0.946
CD3G	FCGR2A	4449591	4435978	9606.ENSP00000431445	9606.ENSP00000271450	0	0	0	0	0.055	0	0.9	0.483	0.946
FOS	HMOX1	4438204	4432912	9606.ENSP00000306245	9606.ENSP00000216117	0	0	0	0	0	0	0.9	0.482	0.946
ACSL1	FABP1	4449224	4437198	9606.ENSP00000422607	9606.ENSP00000295834	0	0	0	0	0.063	0	0.9	0.476	0.946
IL6	PTGS2	4447254	4442894	9606.ENSP00000385675	9606.ENSP00000356438	0	0	0	0	0.314	0	0	0.922	0.945
CXCL3	CCR2	4437221	4436955	9606.ENSP00000296026	9606.ENSP00000292301	0	0	0	0	0	0	0.9	0.481	0.945
PTPN6	BTLA	4447701	4440498	9606.ENSP00000391592	9606.ENSP00000333919	0	0	0	0	0.117	0.379	0.9	0.123	0.945
FAM20A	SPP1	4450874	4446370	9606.ENSP00000468308	9606.ENSP00000378517	0	0	0	0	0	0.354	0.9	0.218	0.945
SKAP1	LCP2	4440849	4432628	9606.ENSP00000338171	9606.ENSP00000046794	0	0	0	0	0.128	0.172	0.8	0.669	0.945
GPR84	MCEMP1	4450304	4440140	9606.ENSP00000450310	9606.ENSP00000329920	0	0	0	0	0.338	0	0.9	0.226	0.944
CXCR4	CXCL3	4447439	4437221	9606.ENSP00000386884	9606.ENSP00000296026	0	0	0	0	0	0	0.9	0.466	0.944
ZFP36	DUSP1	4450924	4433734	9606.ENSP00000469647	9606.ENSP00000239223	0	0	0	0	0.793	0.085	0	0.724	0.943
PTPRC	CD44	4448605	4448037	9606.ENSP00000411355	9606.ENSP00000398632	0	0	0	0	0.083	0.447	0	0.897	0.943
FCER1G	SLC11A1	4436828	4433583	9606.ENSP00000289902	9606.ENSP00000233202	0	0	0	0	0.295	0	0.9	0.266	0.943
VAV1	FCER1G	4451047	4436828	9606.ENSP00000472929	9606.ENSP00000289902	0	0	0	0	0.208	0.15	0.9	0.255	0.943
HCK	IL6	4450141	4447254	9606.ENSP00000444986	9606.ENSP00000385675	0	0	0	0	0.061	0	0.9	0.441	0.942
CTSH	CD74	4433111	4432583	9606.ENSP00000220166	9606.ENSP00000009530	0	0	0	0	0.17	0.161	0.9	0.265	0.942
CD44	SELL	4448037	4433660	9606.ENSP00000398632	9606.ENSP00000236147	0	0	0	0	0.073	0.064	0	0.938	0.942
CD48	CD2	4451851	4443326	9606.ENSP00000484431	9606.ENSP00000358490	0	0	0	0	0.551	0.379	0	0.809	0.942
PLCG2	FCGR2A	4451677	4435978	9606.ENSP00000482457	9606.ENSP00000271450	0	0	0	0	0.092	0	0.9	0.409	0.941
SAA1	CXCL10	4447178	4438146	9606.ENSP00000384906	9606.ENSP00000305651	0	0	0	0	0.095	0	0.9	0.401	0.941
LAT	CD3E	4446408	4442492	9606.ENSP00000378845	9606.ENSP00000354566	0	0	0	0	0.162	0.342	0.9	0.07	0.941
CXCL10	CCL2	4438146	4433339	9606.ENSP00000305651	9606.ENSP00000225831	0	0	0	0	0.158	0	0	0.933	0.941
CD300A	CEACAM1	4442338	4432684	9606.ENSP00000353259	9606.ENSP00000161559	0	0	0	0	0	0	0.9	0.441	0.941
FOS	IL1A	4438204	4435240	9606.ENSP00000306245	9606.ENSP00000263339	0	0	0	0	0.062	0	0.9	0.425	0.941
PLCG2	FGFR2	4451677	4448546	9606.ENSP00000482457	9606.ENSP00000410294	0	0	0	0	0.054	0.711	0.8	0.064	0.941
PTPN6	CXCR4	4447701	4447439	9606.ENSP00000391592	9606.ENSP00000386884	0	0	0	0	0.103	0.328	0.9	0.139	0.941
STAT4	IL23A	4446006	4433418	9606.ENSP00000376134	9606.ENSP00000228534	0	0	0	0	0	0	0.9	0.441	0.941
CD44	IRF4	4448037	4445477	9606.ENSP00000398632	9606.ENSP00000370343	0	0	0	0	0.061	0	0.9	0.423	0.941
CLEC4C	FCER1G	4449946	4436828	9606.ENSP00000440428	9606.ENSP00000289902	0	0	0	0	0	0.379	0.9	0.139	0.941
LAT	FCGR2A	4446408	4435978	9606.ENSP00000378845	9606.ENSP00000271450	0	0	0	0	0	0.379	0.9	0.133	0.941
CYBB	FCER1G	4445083	4436828	9606.ENSP00000367851	9606.ENSP00000289902	0	0	0	0	0.366	0	0.9	0.151	0.941
CD3E	PTPN22	4442492	4442291	9606.ENSP00000354566	9606.ENSP00000352833	0	0	0	0	0.131	0.384	0.9	0	0.941
HLA-DQA1	ICAM1	4440953	4435501	9606.ENSP00000339398	9606.ENSP00000264832	0	0	0	0	0.061	0	0.9	0.415	0.94
CXCR4	PIK3CG	4447439	4442215	9606.ENSP00000386884	9606.ENSP00000352121	0	0	0	0	0.114	0.265	0.9	0.199	0.94
PTPN6	FCER1G	4447701	4436828	9606.ENSP00000391592	9606.ENSP00000289902	0	0	0	0	0.134	0.064	0.9	0.351	0.94
VAV1	CD86	4451047	4440320	9606.ENSP00000472929	9606.ENSP00000332049	0	0	0	0	0.19	0	0.9	0.329	0.94
F5	SERPINE1	4442956	4433266	9606.ENSP00000356771	9606.ENSP00000223095	0	0	0	0	0	0	0.9	0.427	0.94
FCGR2B	CD79A	4442151	4433192	9606.ENSP00000351497	9606.ENSP00000221972	0	0	0	0	0.211	0	0.9	0.294	0.939
IL6	IFNG	4447254	4433446	9606.ENSP00000385675	9606.ENSP00000229135	0	0	0	0	0.064	0	0	0.937	0.939
CD274	CD3E	4445568	4442492	9606.ENSP00000370989	9606.ENSP00000354566	0	0	0	0	0.061	0	0.9	0.412	0.939
HLA-DQB1	IRF8	4444478	4435834	9606.ENSP00000364080	9606.ENSP00000268638	0	0	0	0	0.271	0	0.9	0.23	0.938
RRM2	BIRC5	4442396	4437778	9606.ENSP00000353770	9606.ENSP00000301633	0	0	0	0	0.884	0	0	0.491	0.938
FPR1	CXCR1	4450996	4437175	9606.ENSP00000471493	9606.ENSP00000295683	0	0	0	0.747	0.325	0	0.9	0.51	0.938
ATF3	FOS	4441415	4438204	9606.ENSP00000344352	9606.ENSP00000306245	0	0	0	0.764	0.854	0.502	0	0.797	0.938
PLCG2	CD79A	4451677	4433192	9606.ENSP00000482457	9606.ENSP00000221972	0	0	0	0	0.097	0	0.9	0.377	0.938
ABCA1	FABP1	4444444	4437198	9606.ENSP00000363868	9606.ENSP00000295834	0	0	0	0	0.06	0	0.9	0.39	0.937
TBXAS1	HPGDS	4447607	4437138	9606.ENSP00000389414	9606.ENSP00000295256	0	0	0	0	0.076	0.064	0.9	0.364	0.937
VAV1	IL6	4451047	4447254	9606.ENSP00000472929	9606.ENSP00000385675	0	0	0	0	0	0	0.9	0.402	0.937
VAV1	CD79A	4451047	4433192	9606.ENSP00000472929	9606.ENSP00000221972	0	0	0	0	0.139	0	0.9	0.33	0.937
HCK	CXCL8	4450141	4438229	9606.ENSP00000444986	9606.ENSP00000306512	0	0	0	0	0.117	0	0.9	0.345	0.937
PLCG2	PTPN6	4451677	4447701	9606.ENSP00000482457	9606.ENSP00000391592	0	0	0	0.55	0.064	0.315	0.9	0.274	0.937
VAV1	NCF4	4451047	4446646	9606.ENSP00000472929	9606.ENSP00000380334	0	0	0	0	0.263	0	0.9	0.226	0.937
VAV1	ELMO1	4451047	4438759	9606.ENSP00000472929	9606.ENSP00000312185	0	0	0	0	0.082	0	0.9	0.372	0.937
PTPRC	HLA-DQA1	4448605	4440953	9606.ENSP00000411355	9606.ENSP00000339398	0	0	0	0	0.176	0	0.9	0.297	0.937
RRM2	KIAA0101	4442396	4437621	9606.ENSP00000353770	9606.ENSP00000300035	0	0	0	0	0.918	0	0	0.249	0.936
CLEC12A	MCEMP1	4441774	4440140	9606.ENSP00000347916	9606.ENSP00000329920	0	0	0	0	0.393	0	0.9	0	0.936
SAA1	C3	4447178	4433951	9606.ENSP00000384906	9606.ENSP00000245907	0	0	0	0	0.125	0	0.9	0.33	0.936
LYZ	C3	4434847	4433951	9606.ENSP00000261267	9606.ENSP00000245907	0	0	0	0	0.097	0	0.9	0.356	0.936
CD44	HLA-DQB1	4448037	4444478	9606.ENSP00000398632	9606.ENSP00000364080	0	0	0	0	0.061	0	0.9	0.379	0.936
FCER1G	CD93	4436828	4433960	9606.ENSP00000289902	9606.ENSP00000246006	0	0	0	0	0.299	0	0.9	0.169	0.936
TACC3	CCNA2	4439857	4436109	9606.ENSP00000326550	9606.ENSP00000274026	0	0	0	0	0.925	0	0	0.183	0.936
HCK	CXCR1	4450141	4437175	9606.ENSP00000444986	9606.ENSP00000295683	0	0	0	0	0.288	0.072	0.9	0.147	0.936
PIK3CG	PIP5K1B	4442215	4435598	9606.ENSP00000352121	9606.ENSP00000265382	0	0	0	0	0.063	0.162	0.9	0.288	0.936
HLA-DQA1	IRF8	4440953	4435834	9606.ENSP00000339398	9606.ENSP00000268638	0	0	0	0	0.184	0	0.9	0.268	0.935
COL4A1	COL15A1	4444632	4444486	9606.ENSP00000364979	9606.ENSP00000364140	0	0	0	0.567	0.161	0	0.9	0.619	0.935
CLEC12A	FCER1G	4441774	4436828	9606.ENSP00000347916	9606.ENSP00000289902	0	0	0	0	0.349	0	0.9	0.093	0.935
VAV1	NCF2	4451047	4442905	9606.ENSP00000472929	9606.ENSP00000356505	0	0	0	0	0.171	0	0.9	0.282	0.935
MMP9	CTSS	4443919	4443237	9606.ENSP00000361405	9606.ENSP00000357981	0	0	0	0	0.134	0	0.9	0.319	0.935
VAV1	CYBB	4451047	4445083	9606.ENSP00000472929	9606.ENSP00000367851	0	0	0	0	0.213	0	0.9	0.251	0.935
CD300A	CLEC12A	4442338	4441774	9606.ENSP00000353259	9606.ENSP00000347916	0	0	0	0	0.341	0	0.9	0.096	0.935
CYBB	CD300A	4445083	4442338	9606.ENSP00000367851	9606.ENSP00000353259	0	0	0	0	0.383	0	0.9	0.041	0.935
COL15A1	COL12A1	4444486	4439744	9606.ENSP00000364140	9606.ENSP00000325146	0	0	0	0.562	0.168	0	0.9	0.57	0.934
PTAFR	ICAM1	4444275	4435501	9606.ENSP00000362965	9606.ENSP00000264832	0	0	0	0	0.079	0	0.9	0.349	0.934
CLEC12A	CD93	4441774	4433960	9606.ENSP00000347916	9606.ENSP00000246006	0	0	0	0	0.215	0	0.9	0.228	0.934
HLA-DQB1	CTSS	4444478	4443237	9606.ENSP00000364080	9606.ENSP00000357981	0	0	0	0	0.233	0	0.9	0.21	0.934
IGFBP4	TIMP1	4435901	4433052	9606.ENSP00000269593	9606.ENSP00000218388	0	0	0	0	0.113	0	0.9	0.326	0.934
VAV1	PIK3CG	4451047	4442215	9606.ENSP00000472929	9606.ENSP00000352121	0	0	0	0	0.175	0	0.9	0.268	0.934
MMP9	CXCL8	4443919	4438229	9606.ENSP00000361405	9606.ENSP00000306512	0	0	0	0	0.134	0.379	0	0.885	0.933
GBP5	FCGR1B	4443538	4443305	9606.ENSP00000359488	9606.ENSP00000358391	0	0	0	0	0.124	0	0.9	0.296	0.933
CXCR4	S1PR4	4447439	4433972	9606.ENSP00000386884	9606.ENSP00000246115	0	0	0	0	0.139	0	0.9	0.291	0.933
RNASE2	LYZ	4437950	4434847	9606.ENSP00000303276	9606.ENSP00000261267	0	0	0	0	0.263	0	0.9	0.171	0.933
KIAA0101	DLGAP5	4437621	4434015	9606.ENSP00000300035	9606.ENSP00000247191	0	0	0	0	0.893	0	0	0.4	0.933
PTAFR	PLAU	4444275	4444017	9606.ENSP00000362965	9606.ENSP00000361850	0	0	0	0	0.063	0	0.9	0.35	0.933
SAA1	CCL20	4447178	4442174	9606.ENSP00000384906	9606.ENSP00000351671	0	0	0	0	0.107	0	0.9	0.303	0.932
HLA-DQB1	CTSH	4444478	4433111	9606.ENSP00000364080	9606.ENSP00000220166	0	0	0	0	0.119	0	0.9	0.299	0.932
APOC1	VLDLR	4450772	4445647	9606.ENSP00000465356	9606.ENSP00000371532	0	0	0	0	0	0	0.9	0.354	0.932
NUSAP1	KIAA0101	4450429	4437621	9606.ENSP00000453403	9606.ENSP00000300035	0	0	0	0	0.891	0	0	0.408	0.932
CXCL2	IL6	4449392	4447254	9606.ENSP00000427279	9606.ENSP00000385675	0	0	0	0	0.631	0	0	0.825	0.932
CYBB	CLEC12A	4445083	4441774	9606.ENSP00000367851	9606.ENSP00000347916	0	0	0	0	0.348	0	0.9	0.041	0.932
CXCL10	C3	4438146	4433951	9606.ENSP00000305651	9606.ENSP00000245907	0	0	0	0	0.088	0	0.9	0.312	0.931
FPR1	CXCL2	4450996	4449392	9606.ENSP00000471493	9606.ENSP00000427279	0	0	0	0	0.082	0	0.9	0.311	0.931
CXCL2	SAA1	4449392	4447178	9606.ENSP00000427279	9606.ENSP00000384906	0	0	0	0	0.108	0	0.9	0.291	0.931
CD86	CD3D	4440320	4437689	9606.ENSP00000332049	9606.ENSP00000300692	0	0	0	0	0.151	0	0.9	0.254	0.931
SAA1	CXCL11	4447178	4438264	9606.ENSP00000384906	9606.ENSP00000306884	0	0	0	0	0.075	0	0.9	0.314	0.931
CD3G	FYB	4449591	4449385	9606.ENSP00000431445	9606.ENSP00000427114	0	0	0	0	0.165	0	0.9	0.241	0.931
FPR1	S1PR4	4450996	4433972	9606.ENSP00000471493	9606.ENSP00000246115	0	0	0	0	0.321	0	0.9	0.058	0.93
GBP1	ICAM1	4443543	4435501	9606.ENSP00000359504	9606.ENSP00000264832	0	0	0	0	0.146	0	0.9	0.246	0.93
ISG20	IRF8	4438236	4435834	9606.ENSP00000306565	9606.ENSP00000268638	0	0	0	0	0.076	0	0.9	0.31	0.93
VAV1	FCGR2A	4451047	4435978	9606.ENSP00000472929	9606.ENSP00000271450	0	0	0	0	0.127	0	0.9	0.265	0.93
GHR	PTPN6	4451768	4447701	9606.ENSP00000483403	9606.ENSP00000391592	0	0	0	0	0	0.336	0.9	0.043	0.93
CLEC12A	CD53	4441774	4435973	9606.ENSP00000347916	9606.ENSP00000271324	0	0	0	0	0.332	0	0.9	0	0.93
SPP1	C3	4446370	4433951	9606.ENSP00000378517	9606.ENSP00000245907	0	0	0	0	0.098	0	0.9	0.288	0.93
GPR183	S1PR4	4444726	4433972	9606.ENSP00000365596	9606.ENSP00000246115	0	0	0	0	0.248	0	0.9	0.149	0.93
ANLN	DLGAP5	4435644	4434015	9606.ENSP00000265748	9606.ENSP00000247191	0	0	0	0	0.909	0	0	0.266	0.93
CTSS	HLA-DQA1	4443237	4440953	9606.ENSP00000357981	9606.ENSP00000339398	0	0	0	0	0.202	0	0.9	0.195	0.93
F5	C3	4442956	4433951	9606.ENSP00000356771	9606.ENSP00000245907	0	0	0	0	0.091	0	0.9	0.293	0.93
CXCL2	C5AR1	4449392	4441697	9606.ENSP00000427279	9606.ENSP00000347197	0	0	0	0	0.083	0	0.9	0.294	0.929
ICAM1	CCL2	4435501	4433339	9606.ENSP00000264832	9606.ENSP00000225831	0	0	0	0	0.149	0	0	0.919	0.929
VAV1	CDH5	4451047	4441389	9606.ENSP00000472929	9606.ENSP00000344115	0	0	0	0	0	0.08	0.9	0.299	0.929
HLA-DMA	HLA-DQA1	4444460	4440953	9606.ENSP00000363976	9606.ENSP00000339398	0	0	0	0.728	0.18	0	0.9	0.677	0.929
GBP1	IRF8	4443543	4435834	9606.ENSP00000359504	9606.ENSP00000268638	0	0	0	0	0.107	0	0.9	0.27	0.929
VLDLR	SERPINE1	4445647	4433266	9606.ENSP00000371532	9606.ENSP00000223095	0	0	0	0	0	0	0.9	0.328	0.929
MMP9	LYZ	4443919	4434847	9606.ENSP00000361405	9606.ENSP00000261267	0	0	0	0	0.134	0	0.9	0.251	0.929
PTPN2	IFNG	4438733	4433446	9606.ENSP00000311857	9606.ENSP00000229135	0	0	0	0	0	0	0.9	0.31	0.928
FCAR	CD93	4441748	4433960	9606.ENSP00000347714	9606.ENSP00000246006	0	0	0	0	0.072	0	0.9	0.287	0.928
C5AR1	CXCL10	4441697	4438146	9606.ENSP00000347197	9606.ENSP00000305651	0	0	0	0	0.072	0	0.9	0.287	0.928
MCL1	BCL2A1	4443243	4435793	9606.ENSP00000358022	9606.ENSP00000267953	0	0	0	0.653	0.062	0	0.9	0.772	0.928
CXCL8	ICAM1	4438229	4435501	9606.ENSP00000306512	9606.ENSP00000264832	0	0	0	0	0.214	0	0	0.912	0.928
CYBB	MCEMP1	4445083	4440140	9606.ENSP00000367851	9606.ENSP00000329920	0	0	0	0	0.314	0	0.9	0	0.928
GPR183	CXCL10	4444726	4438146	9606.ENSP00000365596	9606.ENSP00000305651	0	0	0	0	0.109	0	0.9	0.258	0.928
CXCR1	CCR2	4437175	4436955	9606.ENSP00000295683	9606.ENSP00000292301	0	0	0	0.826	0.212	0	0.9	0.738	0.928
IL6	IGFBP4	4447254	4435901	9606.ENSP00000385675	9606.ENSP00000269593	0	0	0	0	0.076	0	0.9	0.287	0.928
ITGAL	CD93	4441903	4433960	9606.ENSP00000349252	9606.ENSP00000246006	0	0	0	0	0.123	0	0.9	0.253	0.928
VAV1	CD3G	4451047	4449591	9606.ENSP00000472929	9606.ENSP00000431445	0	0	0	0	0.117	0	0.9	0.254	0.928
COL12A1	COL21A1	4439744	4433910	9606.ENSP00000325146	9606.ENSP00000244728	0	0	0	0.724	0.118	0	0.9	0.758	0.927
CD53	CD93	4435973	4433960	9606.ENSP00000271324	9606.ENSP00000246006	0	0	0	0	0.213	0	0.9	0.153	0.927
CD3G	LAT	4449591	4446408	9606.ENSP00000431445	9606.ENSP00000378845	0	0	0	0	0.229	0.1	0.9	0.074	0.927
HCK	LAT	4450141	4446408	9606.ENSP00000444986	9606.ENSP00000378845	0	0	0	0	0	0.1	0.9	0.256	0.927
MCEMP1	FCER1G	4440140	4436828	9606.ENSP00000329920	9606.ENSP00000289902	0	0	0	0	0.308	0	0.9	0	0.927
CD300A	CD93	4442338	4433960	9606.ENSP00000353259	9606.ENSP00000246006	0	0	0	0	0.213	0	0.9	0.149	0.927
IRF8	ICAM1	4435834	4435501	9606.ENSP00000268638	9606.ENSP00000264832	0	0	0	0	0.088	0	0.9	0.27	0.927
CYBB	PTAFR	4445083	4444275	9606.ENSP00000367851	9606.ENSP00000362965	0	0	0	0	0.207	0	0.9	0.154	0.927
CD300A	MCEMP1	4442338	4440140	9606.ENSP00000353259	9606.ENSP00000329920	0	0	0	0	0.298	0	0.9	0	0.926
FPR1	C3	4450996	4433951	9606.ENSP00000471493	9606.ENSP00000245907	0	0	0	0	0.063	0	0.9	0.282	0.926
LAT	FCER1G	4446408	4436828	9606.ENSP00000378845	9606.ENSP00000289902	0	0	0	0	0.066	0	0.9	0.278	0.926
GPR84	CD300A	4450304	4442338	9606.ENSP00000450310	9606.ENSP00000353259	0	0	0	0	0.26	0	0.9	0.085	0.926
C5AR1	CCR2	4441697	4436955	9606.ENSP00000347197	9606.ENSP00000292301	0	0	0	0.681	0.175	0	0.9	0.464	0.926
GPR84	FCER1G	4450304	4436828	9606.ENSP00000450310	9606.ENSP00000289902	0	0	0	0	0.292	0	0.9	0	0.926
VAV1	CD3D	4451047	4437689	9606.ENSP00000472929	9606.ENSP00000300692	0	0	0	0	0.118	0	0.9	0.236	0.926
SAA1	CXCL3	4447178	4437221	9606.ENSP00000384906	9606.ENSP00000296026	0	0	0	0	0.087	0	0.9	0.259	0.926
HLA-DQA1	CTSH	4440953	4433111	9606.ENSP00000339398	9606.ENSP00000220166	0	0	0	0	0.077	0	0.9	0.267	0.926
VLDLR	PLAU	4445647	4444017	9606.ENSP00000371532	9606.ENSP00000361850	0	0	0	0	0	0	0.9	0.292	0.926
HCAR3	CXCR1	4449793	4437175	9606.ENSP00000436714	9606.ENSP00000295683	0	0	0	0.651	0.283	0	0.9	0.064	0.925
PTAFR	CEACAM1	4444275	4432684	9606.ENSP00000362965	9606.ENSP00000161559	0	0	0	0	0.061	0	0.9	0.268	0.925
FGFR2	FOS	4448546	4438204	9606.ENSP00000410294	9606.ENSP00000306245	0	0	0	0	0	0	0.9	0.287	0.925
IRF4	SPI1	4445477	4433383	9606.ENSP00000370343	9606.ENSP00000227163	0	0	0	0	0.133	0.472	0	0.851	0.925
HLA-DQB1	CD3D	4444478	4437689	9606.ENSP00000364080	9606.ENSP00000300692	0	0	0	0	0.104	0	0.9	0.236	0.925
CXCL13	S1PR4	4436695	4433972	9606.ENSP00000286758	9606.ENSP00000246115	0	0	0	0	0.09	0	0.9	0.244	0.925
HCAR2	CXCR1	4445900	4437175	9606.ENSP00000375066	9606.ENSP00000295683	0	0	0	0.648	0.272	0	0.9	0.091	0.925
GBP5	IRF8	4443538	4435834	9606.ENSP00000359488	9606.ENSP00000268638	0	0	0	0	0.17	0	0.9	0.172	0.925
CD3G	HLA-DQB1	4449591	4444478	9606.ENSP00000431445	9606.ENSP00000364080	0	0	0	0	0.088	0	0.9	0.244	0.925
FAM20A	F5	4450874	4442956	9606.ENSP00000468308	9606.ENSP00000356771	0	0	0	0	0.062	0	0.9	0.268	0.925
GPR84	CLEC12A	4450304	4441774	9606.ENSP00000450310	9606.ENSP00000347916	0	0	0	0	0.214	0	0.9	0.126	0.925
CCR2	C3	4436955	4433951	9606.ENSP00000292301	9606.ENSP00000245907	0	0	0	0	0.061	0	0.9	0.266	0.925
LPXN	LCP1	4449583	4446831	9606.ENSP00000431284	9606.ENSP00000381581	0	0	0	0	0.169	0.151	0.9	0.055	0.924
PIK3CG	FCER1G	4442215	4436828	9606.ENSP00000352121	9606.ENSP00000289902	0	0	0	0	0.119	0	0.9	0.211	0.924
PTPN6	CD3E	4447701	4442492	9606.ENSP00000391592	9606.ENSP00000354566	0	0	0	0	0.14	0.186	0.9	0.049	0.924
NCKAP1L	FCGR2A	4437010	4435978	9606.ENSP00000293373	9606.ENSP00000271450	0	0	0	0	0.272	0	0.9	0	0.924
PTPRC	SPI1	4448605	4433383	9606.ENSP00000411355	9606.ENSP00000227163	0	0	0	0	0.738	0	0	0.723	0.924
CD1D	CD3D	4443056	4437689	9606.ENSP00000357153	9606.ENSP00000300692	0	0	0	0	0.142	0	0.9	0.189	0.924
PTAFR	FCER1G	4444275	4436828	9606.ENSP00000362965	9606.ENSP00000289902	0	0	0	0	0.247	0	0.9	0.074	0.924
C5AR1	CXCR1	4441697	4437175	9606.ENSP00000347197	9606.ENSP00000295683	0	0	0	0.723	0.152	0	0.9	0.556	0.924
CD44	HLA-DQA1	4448037	4440953	9606.ENSP00000398632	9606.ENSP00000339398	0	0	0	0	0.051	0	0.9	0.267	0.924
ATF3	JUNB	4441415	4437951	9606.ENSP00000344352	9606.ENSP00000303315	0	0	0	0	0.449	0.678	0	0.603	0.923
ARPC1B	WIPF3	4447620	4433810	9606.ENSP00000389631	9606.ENSP00000242140	0	0	0	0	0.062	0.081	0.9	0.221	0.923
NNMT	CD38	4449990	4433362	9606.ENSP00000441434	9606.ENSP00000226279	0	0	0	0	0	0	0.9	0.263	0.923
CD44	IRF8	4448037	4435834	9606.ENSP00000398632	9606.ENSP00000268638	0	0	0	0	0.061	0	0.9	0.255	0.923
CXCL2	C3	4449392	4433951	9606.ENSP00000427279	9606.ENSP00000245907	0	0	0	0	0.094	0	0.9	0.222	0.923
IL6	MMP9	4447254	4443919	9606.ENSP00000385675	9606.ENSP00000361405	0	0	0	0	0.074	0	0	0.92	0.923
NCKAP1L	WIPF3	4437010	4433810	9606.ENSP00000293373	9606.ENSP00000242140	0	0	0	0	0.061	0	0.9	0.248	0.923
CXCR1	S1PR4	4437175	4433972	9606.ENSP00000295683	9606.ENSP00000246115	0	0	0	0	0.214	0	0.9	0.095	0.922
VAV1	PTPN6	4451047	4447701	9606.ENSP00000472929	9606.ENSP00000391592	0	0	0	0.547	0.187	0.39	0.8	0.64	0.922
COL4A1	COL21A1	4444632	4433910	9606.ENSP00000364979	9606.ENSP00000244728	0	0	0.247	0.659	0.096	0	0.9	0.349	0.922
CD274	HLA-DQB1	4445568	4444478	9606.ENSP00000370989	9606.ENSP00000364080	0	0	0	0	0.063	0	0.9	0.242	0.922
IRF4	HLA-DQA1	4445477	4440953	9606.ENSP00000370343	9606.ENSP00000339398	0	0	0	0	0.097	0	0.9	0.21	0.922
CYBB	PLAUR	4445083	4440945	9606.ENSP00000367851	9606.ENSP00000339328	0	0	0	0	0.061	0	0.9	0.239	0.922
FCAR	SLC11A1	4441748	4433583	9606.ENSP00000347714	9606.ENSP00000233202	0	0	0	0	0.231	0	0.9	0.078	0.922
CTSS	CTSH	4443237	4433111	9606.ENSP00000357981	9606.ENSP00000220166	0	0	0.338	0.843	0.14	0	0.9	0.582	0.922
CXCR4	GPR183	4447439	4444726	9606.ENSP00000386884	9606.ENSP00000365596	0	0	0	0.702	0.167	0	0.9	0.398	0.922
ARPC1B	NCKAP1L	4447620	4437010	9606.ENSP00000389631	9606.ENSP00000293373	0	0	0	0	0.105	0	0.9	0.203	0.922
HCAR2	CXCL8	4445900	4438229	9606.ENSP00000375066	9606.ENSP00000306512	0	0	0	0	0.142	0	0.9	0.164	0.922
HLA-DQB1	ICAM1	4444478	4435501	9606.ENSP00000364080	9606.ENSP00000264832	0	0	0	0	0	0	0.9	0.257	0.922
PTPRC	ITGAL	4448605	4441903	9606.ENSP00000411355	9606.ENSP00000349252	0	0	0	0	0.638	0.404	0	0.67	0.922
CD3G	HLA-DQA1	4449591	4440953	9606.ENSP00000431445	9606.ENSP00000339398	0	0	0	0	0.108	0	0.9	0.186	0.921
IRF4	ICAM1	4445477	4435501	9606.ENSP00000370343	9606.ENSP00000264832	0	0	0	0	0.076	0	0.9	0.222	0.921
CXCL8	OPRK1	4438229	4435619	9606.ENSP00000306512	9606.ENSP00000265572	0	0	0	0	0	0	0.9	0.25	0.921
HLA-DQB1	CD3E	4444478	4442492	9606.ENSP00000364080	9606.ENSP00000354566	0	0	0	0	0.097	0	0.9	0.205	0.921
IRF4	GBP1	4445477	4443543	9606.ENSP00000370343	9606.ENSP00000359504	0	0	0	0	0.061	0	0.9	0.23	0.921
CD274	HLA-DQA1	4445568	4440953	9606.ENSP00000370989	9606.ENSP00000339398	0	0	0	0	0.062	0	0.9	0.233	0.921
CD3G	CD86	4449591	4440320	9606.ENSP00000431445	9606.ENSP00000332049	0	0	0	0	0.079	0	0.9	0.215	0.921
CD3G	CD274	4449591	4445568	9606.ENSP00000431445	9606.ENSP00000370989	0	0	0	0	0.061	0	0.9	0.232	0.921
ITGAL	FCAR	4441903	4441748	9606.ENSP00000349252	9606.ENSP00000347714	0	0	0	0	0.087	0	0.9	0.212	0.921
CXCR4	C3	4447439	4433951	9606.ENSP00000386884	9606.ENSP00000245907	0	0	0	0	0	0	0.9	0.244	0.921
COL25A1	COL21A1	4446890	4433910	9606.ENSP00000382083	9606.ENSP00000244728	0	0	0.289	0.702	0.069	0	0.9	0.438	0.921
CYBB	PLAU	4445083	4444017	9606.ENSP00000367851	9606.ENSP00000361850	0	0	0	0	0.062	0	0.9	0.232	0.921
CYBB	CD93	4445083	4433960	9606.ENSP00000367851	9606.ENSP00000246006	0	0	0	0	0.214	0	0.9	0.087	0.921
CCR2	S1PR4	4436955	4433972	9606.ENSP00000292301	9606.ENSP00000246115	0	0	0	0	0.213	0	0.9	0.086	0.921
VLDLR	PLAUR	4445647	4440945	9606.ENSP00000371532	9606.ENSP00000339328	0	0	0	0	0	0	0.9	0.25	0.921
CXCR4	CCR2	4447439	4436955	9606.ENSP00000386884	9606.ENSP00000292301	0	0	0	0.832	0.127	0	0.9	0.802	0.921
C3	TIMP1	4433951	4433052	9606.ENSP00000245907	9606.ENSP00000218388	0	0	0	0	0	0	0.9	0.249	0.921
MMP9	CTSH	4443919	4433111	9606.ENSP00000361405	9606.ENSP00000220166	0	0	0	0	0.076	0	0.9	0.207	0.92
GPR84	CYBB	4450304	4445083	9606.ENSP00000450310	9606.ENSP00000367851	0	0	0	0	0.24	0	0.9	0.041	0.92
CXCL11	IFNG	4438264	4433446	9606.ENSP00000306884	9606.ENSP00000229135	0	0	0	0	0.116	0	0	0.913	0.92
CLEC12A	OLR1	4441774	4438475	9606.ENSP00000347916	9606.ENSP00000309124	0	0	0	0.665	0.078	0	0.9	0.534	0.92
CD274	CD3D	4445568	4437689	9606.ENSP00000370989	9606.ENSP00000300692	0	0	0	0	0.061	0	0.9	0.222	0.92
PTAFR	FCAR	4444275	4441748	9606.ENSP00000362965	9606.ENSP00000347714	0	0	0	0	0.098	0	0.9	0.189	0.92
ALAS2	AHSP	4440351	4438298	9606.ENSP00000332369	9606.ENSP00000307199	0	0	0	0	0.785	0	0	0.645	0.92
LAT	CD3D	4446408	4437689	9606.ENSP00000378845	9606.ENSP00000300692	0	0	0	0	0.198	0	0.9	0.086	0.92
C5AR1	S1PR4	4441697	4433972	9606.ENSP00000347197	9606.ENSP00000246115	0	0	0	0	0.117	0	0.9	0.168	0.92
GPR84	CD53	4450304	4435973	9606.ENSP00000450310	9606.ENSP00000271324	0	0	0	0	0.215	0.054	0.9	0	0.919
ADAMTS1	ADAMTS19	4436609	4436137	9606.ENSP00000284984	9606.ENSP00000274487	0	0	0	0.724	0	0	0.9	0.71	0.919
FPR1	CCR2	4450996	4436955	9606.ENSP00000471493	9606.ENSP00000292301	0	0	0	0.686	0.116	0	0.9	0.421	0.919
SRPX2	PLAUR	4444076	4440945	9606.ENSP00000362095	9606.ENSP00000339328	0	0	0	0	0.076	0.379	0	0.871	0.919
CD3G	PTPN22	4449591	4442291	9606.ENSP00000431445	9606.ENSP00000352833	0	0	0	0	0.214	0	0.9	0.053	0.919
HCK	PTPRC	4450141	4448605	9606.ENSP00000444986	9606.ENSP00000411355	0	0	0	0	0.384	0.16	0.8	0.315	0.919
ITGAL	CLEC12A	4441903	4441774	9606.ENSP00000349252	9606.ENSP00000347916	0	0	0	0	0.213	0	0.9	0.05	0.918
ADA	DPP4	4444047	4442387	9606.ENSP00000361965	9606.ENSP00000353731	0	0	0	0	0.063	0.379	0	0.871	0.918
COL25A1	COL4A1	4446890	4444632	9606.ENSP00000382083	9606.ENSP00000364979	0	0	0.382	0.733	0.088	0	0.9	0.232	0.918
FPR1	HCAR3	4450996	4449793	9606.ENSP00000471493	9606.ENSP00000436714	0	0	0	0.64	0.181	0	0.9	0.172	0.918
ASPM	RRM2	4442873	4442396	9606.ENSP00000356379	9606.ENSP00000353770	0	0	0	0	0.913	0.064	0	0.077	0.918
MCEMP1	SLC11A1	4440140	4433583	9606.ENSP00000329920	9606.ENSP00000233202	0	0	0	0	0.214	0	0.9	0	0.918
MCEMP1	CD53	4440140	4435973	9606.ENSP00000329920	9606.ENSP00000271324	0	0	0	0	0.215	0	0.9	0	0.918
CCL20	C3	4442174	4433951	9606.ENSP00000351671	9606.ENSP00000245907	0	0	0	0	0.098	0	0.9	0.165	0.918
ALAS2	EPB42	4440351	4437654	9606.ENSP00000332369	9606.ENSP00000300215	0	0	0	0	0.765	0	0	0.669	0.918
PTPN6	PTPN2	4447701	4438733	9606.ENSP00000391592	9606.ENSP00000311857	0	0	0	0.753	0.062	0.904	0	0.542	0.918
IRF4	HLA-DQB1	4445477	4444478	9606.ENSP00000370343	9606.ENSP00000364080	0	0	0	0	0.105	0	0.9	0.163	0.918
CXCL8	S1PR4	4438229	4433972	9606.ENSP00000306512	9606.ENSP00000246115	0	0	0	0	0.055	0	0.9	0.211	0.918
PTPN6	IFNG	4447701	4433446	9606.ENSP00000391592	9606.ENSP00000229135	0	0	0	0	0.069	0	0.9	0.188	0.917
SPP1	IGFBP4	4446370	4435901	9606.ENSP00000378517	9606.ENSP00000269593	0	0	0	0	0	0	0.9	0.212	0.917
FPR1	GPR183	4450996	4444726	9606.ENSP00000471493	9606.ENSP00000365596	0	0	0	0.663	0.169	0	0.9	0.183	0.917
FPR1	CXCL10	4450996	4438146	9606.ENSP00000471493	9606.ENSP00000305651	0	0	0	0	0.095	0	0.9	0.163	0.917
PTPN22	CD3D	4442291	4437689	9606.ENSP00000352833	9606.ENSP00000300692	0	0	0	0	0.204	0	0.9	0.047	0.917
COL4A1	COL10A1	4444632	4439916	9606.ENSP00000364979	9606.ENSP00000327368	0	0	0.426	0.725	0.061	0	0.9	0.212	0.917
FPR1	CD68	4450996	4434118	9606.ENSP00000471493	9606.ENSP00000250092	0	0	0	0	0.13	0	0.9	0.125	0.917
CNTN4	NEGR1	4446687	4442041	9606.ENSP00000380602	9606.ENSP00000350364	0	0	0	0.606	0.108	0.07	0.9	0.247	0.917
TACC3	DLGAP5	4439857	4434015	9606.ENSP00000326550	9606.ENSP00000247191	0	0	0	0	0.701	0.26	0	0.656	0.917
FOS	FCER1G	4438204	4436828	9606.ENSP00000306245	9606.ENSP00000289902	0	0	0	0	0.06	0	0.9	0.189	0.917
PLCG2	CLEC7A	4451677	4437867	9606.ENSP00000482457	9606.ENSP00000302569	0	0	0	0	0.061	0	0.9	0.188	0.917
GBP1	FCGR1B	4443543	4443305	9606.ENSP00000359504	9606.ENSP00000358391	0	0	0	0	0.097	0	0.9	0.161	0.917
CYSLTR1	PTAFR	4451303	4444275	9606.ENSP00000478492	9606.ENSP00000362965	0	0	0	0.769	0.078	0	0.9	0.621	0.917
PTPN6	CTSS	4447701	4443237	9606.ENSP00000391592	9606.ENSP00000357981	0	0	0	0	0.156	0	0.9	0.089	0.916
HCK	EDN1	4450141	4445200	9606.ENSP00000444986	9606.ENSP00000368683	0	0	0	0	0	0	0.9	0.196	0.916
SAA1	CCR2	4447178	4436955	9606.ENSP00000384906	9606.ENSP00000292301	0	0	0	0	0.058	0	0.9	0.187	0.916
CD300A	SLC11A1	4442338	4433583	9606.ENSP00000353259	9606.ENSP00000233202	0	0	0	0	0.203	0	0.9	0	0.916
CYSLTR1	P2RY10	4451303	4432713	9606.ENSP00000478492	9606.ENSP00000171757	0	0	0	0.75	0.155	0	0.9	0.235	0.916
C5AR1	CXCL3	4441697	4437221	9606.ENSP00000347197	9606.ENSP00000296026	0	0	0	0	0.062	0	0.9	0.181	0.916
ITGAL	PLAUR	4441903	4440945	9606.ENSP00000349252	9606.ENSP00000339328	0	0	0	0	0.061	0	0.9	0.187	0.916
GPR84	PTAFR	4450304	4444275	9606.ENSP00000450310	9606.ENSP00000362965	0	0	0	0	0.14	0	0.9	0.108	0.916
LYZ	CTSH	4434847	4433111	9606.ENSP00000261267	9606.ENSP00000220166	0	0	0	0	0.121	0	0.9	0.129	0.916
CXCL13	C3	4436695	4433951	9606.ENSP00000286758	9606.ENSP00000245907	0	0	0	0	0.062	0	0.9	0.186	0.916
FPR1	CXCL13	4450996	4436695	9606.ENSP00000471493	9606.ENSP00000286758	0	0	0	0	0.06	0	0.9	0.187	0.916
CLEC4C	CD300A	4449946	4442338	9606.ENSP00000440428	9606.ENSP00000353259	0	0	0	0	0	0	0.9	0.197	0.916
HLA-DQB1	FCGR1B	4444478	4443305	9606.ENSP00000364080	9606.ENSP00000358391	0	0	0	0	0.105	0	0.9	0.139	0.916
HCAR2	CXCL10	4445900	4438146	9606.ENSP00000375066	9606.ENSP00000305651	0	0	0	0	0.16	0	0.9	0.085	0.916
PTAFR	SLC11A1	4444275	4433583	9606.ENSP00000362965	9606.ENSP00000233202	0	0	0	0	0.19	0	0.9	0.048	0.916
SAA1	CXCL13	4447178	4436695	9606.ENSP00000384906	9606.ENSP00000286758	0	0	0	0	0.054	0	0.9	0.188	0.916
ASPM	BIRC5	4442873	4437778	9606.ENSP00000356379	9606.ENSP00000301633	0	0	0	0	0.892	0	0	0.253	0.916
PTPRC	CD2	4448605	4443326	9606.ENSP00000411355	9606.ENSP00000358490	0	0	0	0	0.539	0.379	0	0.728	0.915
SH3GL2	HLA-DQA1	4445424	4440953	9606.ENSP00000369981	9606.ENSP00000339398	0	0	0	0	0	0	0.9	0.188	0.915
HCK	IL6R	4450141	4443110	9606.ENSP00000444986	9606.ENSP00000357470	0	0	0	0	0.104	0	0.9	0.128	0.915
ADAMTS4	ADAMTS19	4443003	4436137	9606.ENSP00000356975	9606.ENSP00000274487	0	0	0	0.721	0	0	0.9	0.564	0.915
IRF4	ISG20	4445477	4438236	9606.ENSP00000370343	9606.ENSP00000306565	0	0	0	0	0.069	0	0.9	0.169	0.915
GPR183	CCR2	4444726	4436955	9606.ENSP00000365596	9606.ENSP00000292301	0	0	0	0.701	0.158	0	0.9	0.167	0.915
HCAR3	CXCL10	4449793	4438146	9606.ENSP00000436714	9606.ENSP00000305651	0	0	0	0	0.171	0	0.9	0.06	0.915
PTAFR	CLEC12A	4444275	4441774	9606.ENSP00000362965	9606.ENSP00000347916	0	0	0	0	0.192	0	0.9	0	0.915
HLA-DQB1	LCP2	4444478	4432628	9606.ENSP00000364080	9606.ENSP00000046794	0	0	0	0	0.18	0	0.9	0.052	0.915
FPR1	HCAR2	4450996	4445900	9606.ENSP00000471493	9606.ENSP00000375066	0	0	0	0.643	0.156	0	0.9	0.141	0.915
COL10A1	COL12A1	4439916	4439744	9606.ENSP00000327368	9606.ENSP00000325146	0	0	0	0.656	0.061	0	0.9	0.414	0.915
MCEMP1	CD93	4440140	4433960	9606.ENSP00000329920	9606.ENSP00000246006	0	0	0	0	0.191	0	0.9	0	0.915
FCGR1B	IRF8	4443305	4435834	9606.ENSP00000358391	9606.ENSP00000268638	0	0	0	0	0.183	0	0.9	0.05	0.915
GPR84	CALCRL	4450304	4447454	9606.ENSP00000450310	9606.ENSP00000386972	0	0	0	0	0	0	0.9	0.189	0.915
FPR1	EDN1	4450996	4445200	9606.ENSP00000471493	9606.ENSP00000368683	0	0	0	0	0	0.157	0.9	0.083	0.915
CXCL2	HCAR2	4449392	4445900	9606.ENSP00000427279	9606.ENSP00000375066	0	0	0	0	0.109	0	0.9	0.126	0.915
FPR1	CXCL3	4450996	4437221	9606.ENSP00000471493	9606.ENSP00000296026	0	0	0	0	0.062	0	0.9	0.17	0.915
CD3E	HLA-DQA1	4442492	4440953	9606.ENSP00000354566	9606.ENSP00000339398	0	0	0	0	0.083	0	0.9	0.146	0.914
HLA-DQA1	CD3D	4440953	4437689	9606.ENSP00000339398	9606.ENSP00000300692	0	0	0	0	0.063	0	0.9	0.163	0.914
PTPN6	MMP9	4447701	4443919	9606.ENSP00000391592	9606.ENSP00000361405	0	0	0	0	0.123	0	0.9	0.104	0.914
COL15A1	MMP9	4444486	4443919	9606.ENSP00000364140	9606.ENSP00000361405	0	0	0	0	0.062	0	0.9	0.163	0.914
IL6	F5	4447254	4442956	9606.ENSP00000385675	9606.ENSP00000356771	0	0	0	0	0	0	0.9	0.184	0.914
GPR84	CD93	4450304	4433960	9606.ENSP00000450310	9606.ENSP00000246006	0	0	0	0	0.176	0	0.9	0	0.914
HCAR3	CXCL8	4449793	4438229	9606.ENSP00000436714	9606.ENSP00000306512	0	0	0	0	0.172	0	0.9	0.046	0.914
PNP	CD38	4442485	4433362	9606.ENSP00000354532	9606.ENSP00000226279	0	0	0	0	0	0	0.9	0.177	0.914
GPR183	C5AR1	4444726	4441697	9606.ENSP00000365596	9606.ENSP00000347197	0	0	0	0.649	0.148	0	0.9	0.139	0.914
CD93	SLC11A1	4433960	4433583	9606.ENSP00000246006	9606.ENSP00000233202	0	0	0	0	0.152	0	0.9	0.069	0.914
CLEC12A	SLC11A1	4441774	4433583	9606.ENSP00000347916	9606.ENSP00000233202	0	0	0	0	0.184	0	0.9	0	0.914
PLCG2	PIP5K1B	4451677	4435598	9606.ENSP00000482457	9606.ENSP00000265382	0	0	0	0	0.058	0.085	0.9	0.126	0.914
HCAR3	S1PR4	4449793	4433972	9606.ENSP00000436714	9606.ENSP00000246115	0	0	0	0	0.162	0	0.9	0.064	0.914
GBP1	HLA-DQA1	4443543	4440953	9606.ENSP00000359504	9606.ENSP00000339398	0	0	0	0	0.063	0	0.9	0.164	0.914
CLEC4C	FCAR	4449946	4441748	9606.ENSP00000440428	9606.ENSP00000347714	0	0	0	0	0.076	0	0.9	0.146	0.914
CLEC4C	CLEC12A	4449946	4441774	9606.ENSP00000440428	9606.ENSP00000347916	0	0	0	0.62	0	0	0.9	0.399	0.914
PTAFR	PROK2	4444275	4437166	9606.ENSP00000362965	9606.ENSP00000295619	0	0	0	0	0.098	0	0.9	0.129	0.914
CXCL3	C3	4437221	4433951	9606.ENSP00000296026	9606.ENSP00000245907	0	0	0	0	0.082	0	0.9	0.13	0.913
PTAFR	HLA-DQA1	4444275	4440953	9606.ENSP00000362965	9606.ENSP00000339398	0	0	0	0	0.11	0	0.9	0.106	0.913
CXCR4	C5AR1	4447439	4441697	9606.ENSP00000386884	9606.ENSP00000347197	0	0	0	0.719	0.061	0	0.9	0.441	0.913
PTPN6	LYZ	4447701	4434847	9606.ENSP00000391592	9606.ENSP00000261267	0	0	0	0	0.134	0	0.9	0.079	0.913
VAV1	IL6R	4451047	4443110	9606.ENSP00000472929	9606.ENSP00000357470	0	0	0	0	0.092	0	0.9	0.118	0.913
PLAUR	CEACAM1	4440945	4432684	9606.ENSP00000339328	9606.ENSP00000161559	0	0	0	0	0	0	0.9	0.165	0.913
EFEMP1	FBLN5	4446285	4441481	9606.ENSP00000378058	9606.ENSP00000345008	0	0	0	0.921	0.122	0	0.9	0.709	0.913
GPR84	GPR97	4450304	4440410	9606.ENSP00000450310	9606.ENSP00000332900	0	0	0	0	0	0	0.9	0.172	0.913
LPXN	BIN2	4449583	4435736	9606.ENSP00000431284	9606.ENSP00000267012	0	0	0	0	0.117	0.08	0.9	0.062	0.913
HLA-DQA1	LCP2	4440953	4432628	9606.ENSP00000339398	9606.ENSP00000046794	0	0	0	0	0.114	0	0.9	0.105	0.913
C5AR1	CXCL13	4441697	4436695	9606.ENSP00000347197	9606.ENSP00000286758	0	0	0	0	0.061	0	0.9	0.151	0.913
COL15A1	COL21A1	4444486	4433910	9606.ENSP00000364140	9606.ENSP00000244728	0	0	0	0.603	0.055	0	0.9	0.344	0.913
COL25A1	COL12A1	4446890	4439744	9606.ENSP00000382083	9606.ENSP00000325146	0	0	0	0.72	0.076	0	0.9	0.379	0.913
COL25A1	COL10A1	4446890	4439916	9606.ENSP00000382083	9606.ENSP00000327368	0	0	0.407	0.699	0	0	0.9	0.108	0.913
PTAFR	CD53	4444275	4435973	9606.ENSP00000362965	9606.ENSP00000271324	0	0	0	0	0.169	0	0.9	0	0.913
GPR183	CXCL8	4444726	4438229	9606.ENSP00000365596	9606.ENSP00000306512	0	0	0	0	0.107	0	0.9	0.105	0.913
CTSS	TNFAIP6	4443237	4433852	9606.ENSP00000357981	9606.ENSP00000243347	0	0	0	0	0.085	0	0.9	0.133	0.913
CXCR4	CXCR1	4447439	4437175	9606.ENSP00000386884	9606.ENSP00000295683	0	0	0	0.852	0.073	0	0.9	0.749	0.913
FCAR	CEACAM1	4441748	4432684	9606.ENSP00000347714	9606.ENSP00000161559	0	0	0	0	0	0	0.9	0.175	0.913
COL10A1	COL21A1	4439916	4433910	9606.ENSP00000327368	9606.ENSP00000244728	0	0	0.348	0.731	0.06	0	0.9	0.167	0.913
CXCR4	OPRK1	4447439	4435619	9606.ENSP00000386884	9606.ENSP00000265572	0	0	0	0.718	0	0	0.9	0.473	0.912
ITGAL	MCEMP1	4441903	4440140	9606.ENSP00000349252	9606.ENSP00000329920	0	0	0	0	0.16	0	0.9	0	0.912
MCEMP1	SLC2A3	4440140	4432652	9606.ENSP00000329920	9606.ENSP00000075120	0	0	0	0	0.061	0	0.9	0.14	0.912
HCAR3	GPR183	4449793	4444726	9606.ENSP00000436714	9606.ENSP00000365596	0	0	0	0.686	0.129	0	0.9	0.139	0.912
PLAUR	CD93	4440945	4433960	9606.ENSP00000339328	9606.ENSP00000246006	0	0	0	0	0	0	0.9	0.162	0.912
COL25A1	COL15A1	4446890	4444486	9606.ENSP00000382083	9606.ENSP00000364140	0	0	0	0.653	0.055	0	0.9	0.338	0.912
OLR1	FCER1G	4438475	4436828	9606.ENSP00000309124	9606.ENSP00000289902	0	0	0	0	0.069	0	0.9	0.139	0.912
PTAFR	CD300A	4444275	4442338	9606.ENSP00000362965	9606.ENSP00000353259	0	0	0	0	0.16	0	0.9	0.043	0.912
CXCL8	CXCL13	4438229	4436695	9606.ENSP00000306512	9606.ENSP00000286758	0	0	0	0.804	0	0	0.9	0.646	0.912
SLC11A1	SLC2A3	4433583	4432652	9606.ENSP00000233202	9606.ENSP00000075120	0	0	0	0	0.061	0	0.9	0.146	0.912
CXCL11	C3	4438264	4433951	9606.ENSP00000306884	9606.ENSP00000245907	0	0	0	0	0	0	0.9	0.161	0.912
FCAR	OLR1	4441748	4438475	9606.ENSP00000347714	9606.ENSP00000309124	0	0	0	0	0	0	0.9	0.165	0.912
CYBB	KCNAB2	4445083	4445003	9606.ENSP00000367851	9606.ENSP00000367323	0	0	0	0	0.11	0	0.9	0.099	0.912
FPR1	CXCR4	4450996	4447439	9606.ENSP00000471493	9606.ENSP00000386884	0	0	0	0.752	0.065	0	0.9	0.441	0.912
PTPRC	SELL	4448605	4433660	9606.ENSP00000411355	9606.ENSP00000236147	0	0	0	0	0.573	0	0	0.803	0.912
IRF4	BATF	4445477	4436685	9606.ENSP00000370343	9606.ENSP00000286639	0	0	0	0	0.129	0.136	0	0.893	0.912
CD44	GBP1	4448037	4443543	9606.ENSP00000398632	9606.ENSP00000359504	0	0	0	0	0.14	0	0.9	0.069	0.912
PLAUR	OLR1	4440945	4438475	9606.ENSP00000339328	9606.ENSP00000309124	0	0	0	0	0.071	0	0.9	0.122	0.911
CHRDL1	TIMP1	4443870	4433052	9606.ENSP00000361112	9606.ENSP00000218388	0	0	0	0	0.063	0	0.9	0.13	0.911
CTSS	LRG1	4443237	4437875	9606.ENSP00000357981	9606.ENSP00000302621	0	0	0	0	0.145	0	0.9	0.048	0.911
HLA-DQB1	GBP1	4444478	4443543	9606.ENSP00000364080	9606.ENSP00000359504	0	0	0	0	0.064	0	0.9	0.13	0.911
HCAR3	C5AR1	4449793	4441697	9606.ENSP00000436714	9606.ENSP00000347197	0	0	0	0.64	0.146	0	0.9	0.044	0.911
PTAFR	GBP5	4444275	4443538	9606.ENSP00000362965	9606.ENSP00000359488	0	0	0	0	0.155	0	0.9	0	0.911
KCNAB2	CD53	4445003	4435973	9606.ENSP00000367323	9606.ENSP00000271324	0	0	0	0	0.155	0	0.9	0	0.911
COL15A1	MMP7	4444486	4434758	9606.ENSP00000364140	9606.ENSP00000260227	0	0	0	0	0.062	0	0.9	0.135	0.911
RNASE2	C3	4437950	4433951	9606.ENSP00000303276	9606.ENSP00000245907	0	0	0	0	0.051	0	0.9	0.141	0.911
MMP9	LRG1	4443919	4437875	9606.ENSP00000361405	9606.ENSP00000302621	0	0	0	0	0.084	0	0.9	0.111	0.911
CD53	SLC11A1	4435973	4433583	9606.ENSP00000271324	9606.ENSP00000233202	0	0	0	0	0.106	0	0.9	0.094	0.911
LCP1	SPI1	4446831	4433383	9606.ENSP00000381581	9606.ENSP00000227163	0	0	0	0	0.551	0	0	0.81	0.911
PTAFR	MCEMP1	4444275	4440140	9606.ENSP00000362965	9606.ENSP00000329920	0	0	0	0	0.156	0	0.9	0	0.911
NNMT	PNP	4449990	4442485	9606.ENSP00000441434	9606.ENSP00000354532	0	0	0	0	0	0	0.9	0.15	0.911
PTAFR	FCGR1B	4444275	4443305	9606.ENSP00000362965	9606.ENSP00000358391	0	0	0	0	0.143	0	0.9	0.054	0.911
BIRC5	KIAA0101	4437778	4437621	9606.ENSP00000301633	9606.ENSP00000300035	0	0	0	0	0.893	0	0	0.203	0.911
CD2	CD3E	4443326	4442492	9606.ENSP00000358490	9606.ENSP00000354566	0	0	0	0	0.859	0	0	0.389	0.91
LRG1	CHI3L1	4437875	4434432	9606.ENSP00000302621	9606.ENSP00000255409	0	0	0	0	0.063	0	0.9	0.121	0.91
GPR84	SLC11A1	4450304	4433583	9606.ENSP00000450310	9606.ENSP00000233202	0	0	0	0	0.14	0	0.9	0	0.91
KCNAB2	CD300A	4445003	4442338	9606.ENSP00000367323	9606.ENSP00000353259	0	0	0	0	0.14	0	0.9	0	0.91
LRG1	LYZ	4437875	4434847	9606.ENSP00000302621	9606.ENSP00000261267	0	0	0	0	0.131	0	0.9	0.054	0.91
PTPN6	CTSH	4447701	4433111	9606.ENSP00000391592	9606.ENSP00000220166	0	0	0	0	0.143	0	0.9	0.041	0.91
GPR84	OLR1	4450304	4438475	9606.ENSP00000450310	9606.ENSP00000309124	0	0	0	0	0.088	0	0.9	0.098	0.91
CCL20	S1PR4	4442174	4433972	9606.ENSP00000351671	9606.ENSP00000246115	0	0	0	0	0	0	0.9	0.144	0.91
C5AR1	CXCL11	4441697	4438264	9606.ENSP00000347197	9606.ENSP00000306884	0	0	0	0	0	0	0.9	0.143	0.91
FCAR	PLAUR	4441748	4440945	9606.ENSP00000347714	9606.ENSP00000339328	0	0	0	0	0	0	0.9	0.143	0.91
FPR1	CCL20	4450996	4442174	9606.ENSP00000471493	9606.ENSP00000351671	0	0	0	0	0	0	0.9	0.146	0.91
EDN1	PTAFR	4445200	4444275	9606.ENSP00000368683	9606.ENSP00000362965	0	0	0	0	0	0	0.9	0.14	0.91
PTAFR	IRF8	4444275	4435834	9606.ENSP00000362965	9606.ENSP00000268638	0	0	0	0	0.138	0	0.9	0.049	0.91
CCL20	C5AR1	4442174	4441697	9606.ENSP00000351671	9606.ENSP00000347197	0	0	0	0	0	0	0.9	0.145	0.91
PTPN6	CD274	4447701	4445568	9606.ENSP00000391592	9606.ENSP00000370989	0	0	0	0	0.062	0	0.9	0.123	0.91
HCAR2	CCR2	4445900	4436955	9606.ENSP00000375066	9606.ENSP00000292301	0	0	0	0.653	0.109	0	0.9	0.151	0.91
HPSE	LYZ	4447096	4434847	9606.ENSP00000384262	9606.ENSP00000261267	0	0	0	0	0.061	0	0.9	0.121	0.91
PTAFR	P2RY10	4444275	4432713	9606.ENSP00000362965	9606.ENSP00000171757	0	0	0	0.725	0.108	0	0.9	0.182	0.91
CLEC12A	FCAR	4441774	4441748	9606.ENSP00000347916	9606.ENSP00000347714	0	0	0	0	0.098	0	0.9	0.091	0.91
PTPN6	HLA-DQB1	4447701	4444478	9606.ENSP00000391592	9606.ENSP00000364080	0	0	0	0	0.121	0	0.9	0.064	0.91
PTAFR	OLR1	4444275	4438475	9606.ENSP00000362965	9606.ENSP00000309124	0	0	0	0	0.061	0	0.9	0.12	0.91
HCAR3	CCR2	4449793	4436955	9606.ENSP00000436714	9606.ENSP00000292301	0	0	0	0.655	0.14	0	0.9	0.058	0.91
HCAR2	C5AR1	4445900	4441697	9606.ENSP00000375066	9606.ENSP00000347197	0	0	0	0.638	0.131	0	0.9	0.051	0.909
KRT23	KRT14	4432831	4432701	9606.ENSP00000209718	9606.ENSP00000167586	0	0	0	0.892	0.077	0	0.9	0.534	0.909
CTLA4	CD69	4438004	4433409	9606.ENSP00000303939	9606.ENSP00000228434	0	0	0	0	0.127	0	0	0.9	0.909
SOD2	STAT4	4450194	4446006	9606.ENSP00000446252	9606.ENSP00000376134	0	0	0	0	0.062	0	0.9	0.113	0.909
CD3G	PTPN6	4449591	4447701	9606.ENSP00000431445	9606.ENSP00000391592	0	0	0	0	0.064	0	0.9	0.108	0.909
IRF4	GBP5	4445477	4443538	9606.ENSP00000370343	9606.ENSP00000359488	0	0	0	0	0.088	0	0.9	0.092	0.909
FFAR2	PTAFR	4451059	4444275	9606.ENSP00000473159	9606.ENSP00000362965	0	0	0	0.694	0.136	0	0.9	0	0.909
CD3G	NCKAP1L	4449591	4437010	9606.ENSP00000431445	9606.ENSP00000293373	0	0	0	0	0.132	0	0.9	0	0.909
PLAUR	SLC2A3	4440945	4432652	9606.ENSP00000339328	9606.ENSP00000075120	0	0	0	0	0.1	0	0.9	0.073	0.909
ITGAL	CEACAM1	4441903	4432684	9606.ENSP00000349252	9606.ENSP00000161559	0	0	0	0	0.086	0	0.9	0.086	0.909
CXCL10	S1PR4	4438146	4433972	9606.ENSP00000305651	9606.ENSP00000246115	0	0	0	0	0.07	0	0.9	0.103	0.909
HLA-DQB1	GBP5	4444478	4443538	9606.ENSP00000364080	9606.ENSP00000359488	0	0	0	0	0.118	0	0.9	0.058	0.909
PLAU	SLC2A3	4444017	4432652	9606.ENSP00000361850	9606.ENSP00000075120	0	0	0	0	0.062	0	0.9	0.111	0.909
PLAU	CD93	4444017	4433960	9606.ENSP00000361850	9606.ENSP00000246006	0	0	0	0	0.056	0	0.9	0.116	0.909
CD163	CD68	4442211	4434118	9606.ENSP00000352071	9606.ENSP00000250092	0	0	0	0	0.165	0	0	0.895	0.909
QPCT	LYZ	4441462	4434847	9606.ENSP00000344829	9606.ENSP00000261267	0	0	0	0	0.07	0	0.9	0.102	0.909
LYZ	TNFAIP6	4434847	4433852	9606.ENSP00000261267	9606.ENSP00000243347	0	0	0	0	0.078	0	0.9	0.083	0.908
PLAUR	CD53	4440945	4435973	9606.ENSP00000339328	9606.ENSP00000271324	0	0	0	0	0	0	0.9	0.119	0.908
CD44	FCGR1B	4448037	4443305	9606.ENSP00000398632	9606.ENSP00000358391	0	0	0	0	0.062	0	0.9	0.107	0.908
HCAR3	CXCL3	4449793	4437221	9606.ENSP00000436714	9606.ENSP00000296026	0	0	0	0	0.108	0	0.9	0.056	0.908
GBP5	ICAM1	4443538	4435501	9606.ENSP00000359488	9606.ENSP00000264832	0	0	0	0	0.069	0	0.9	0.096	0.908
PTPN6	CD3D	4447701	4437689	9606.ENSP00000391592	9606.ENSP00000300692	0	0	0	0	0.119	0	0.9	0	0.908
HLA-DQB1	PTAFR	4444478	4444275	9606.ENSP00000364080	9606.ENSP00000362965	0	0	0	0	0.124	0	0.9	0	0.908
CLEC4C	OLR1	4449946	4438475	9606.ENSP00000440428	9606.ENSP00000309124	0	0	0	0.622	0	0	0.9	0.246	0.908
PLCG2	CD3G	4451677	4449591	9606.ENSP00000482457	9606.ENSP00000431445	0	0	0	0	0.064	0	0.9	0.099	0.908
ELMO1	NCKAP1L	4438759	4437010	9606.ENSP00000312185	9606.ENSP00000293373	0	0	0	0	0.116	0	0.9	0.049	0.908
MMP9	QPCT	4443919	4441462	9606.ENSP00000361405	9606.ENSP00000344829	0	0	0	0	0.065	0	0.9	0.098	0.908
SPP1	F5	4446370	4442956	9606.ENSP00000378517	9606.ENSP00000356771	0	0	0	0	0	0	0.9	0.126	0.908
CXCR1	C3	4437175	4433951	9606.ENSP00000295683	9606.ENSP00000245907	0	0	0	0	0	0	0.9	0.119	0.908
PLAC8	LYZ	4448082	4434847	9606.ENSP00000399700	9606.ENSP00000261267	0	0	0	0	0.121	0	0.9	0	0.908
HCAR2	S1PR4	4445900	4433972	9606.ENSP00000375066	9606.ENSP00000246115	0	0	0	0	0.123	0	0.9	0	0.908
CD300A	OLR1	4442338	4438475	9606.ENSP00000353259	9606.ENSP00000309124	0	0	0	0	0.061	0	0.9	0.107	0.908
FCAR	MCEMP1	4441748	4440140	9606.ENSP00000347714	9606.ENSP00000329920	0	0	0	0	0.112	0	0.9	0	0.907
ITGAL	PTPRB	4441903	4440613	9606.ENSP00000349252	9606.ENSP00000334928	0	0	0	0	0.061	0.081	0.9	0.053	0.907
IGFBP4	C3	4435901	4433951	9606.ENSP00000269593	9606.ENSP00000245907	0	0	0	0	0.094	0	0.9	0.06	0.907
GPR183	CXCL11	4444726	4438264	9606.ENSP00000365596	9606.ENSP00000306884	0	0	0	0	0.077	0	0.9	0.074	0.907
OPRK1	C3	4435619	4433951	9606.ENSP00000265572	9606.ENSP00000245907	0	0	0	0	0	0	0.9	0.113	0.907
QPCT	TNFAIP6	4441462	4433852	9606.ENSP00000344829	9606.ENSP00000243347	0	0	0	0	0.072	0	0.9	0.083	0.907
HCAR2	GPR183	4445900	4444726	9606.ENSP00000375066	9606.ENSP00000365596	0	0	0	0.675	0.098	0	0.9	0.086	0.907
PTPRB	CD93	4440613	4433960	9606.ENSP00000334928	9606.ENSP00000246006	0	0	0	0	0.108	0	0.9	0	0.907
GPR84	ITGAL	4450304	4441903	9606.ENSP00000450310	9606.ENSP00000349252	0	0	0	0	0.11	0	0.9	0	0.907
SAA1	C5AR1	4447178	4441697	9606.ENSP00000384906	9606.ENSP00000347197	0	0	0	0	0.063	0	0.9	0.088	0.907
PLAU	OLR1	4444017	4438475	9606.ENSP00000361850	9606.ENSP00000309124	0	0	0	0	0	0	0.9	0.111	0.907
PLCG2	CLEC4E	4451677	4437590	9606.ENSP00000482457	9606.ENSP00000299663	0	0	0	0	0.092	0	0.9	0.064	0.907
ADAMTS4	ADAMTS1	4443003	4436609	9606.ENSP00000356975	9606.ENSP00000284984	0	0	0	0.936	0.062	0	0.9	0.782	0.907
LYZ	CHI3L1	4434847	4434432	9606.ENSP00000261267	9606.ENSP00000255409	0	0	0	0	0.077	0	0.9	0.08	0.907
CDH12	CDH5	4445668	4441389	9606.ENSP00000371689	9606.ENSP00000344115	0	0	0	0.868	0	0	0.9	0.577	0.907
CXCL2	S1PR4	4449392	4433972	9606.ENSP00000427279	9606.ENSP00000246115	0	0	0	0	0.057	0	0.9	0.087	0.906
GPR84	KCNAB2	4450304	4445003	9606.ENSP00000450310	9606.ENSP00000367323	0	0	0	0	0.107	0	0.9	0.041	0.906
HCAR2	CXCL3	4445900	4437221	9606.ENSP00000375066	9606.ENSP00000296026	0	0	0	0	0.1	0	0.9	0	0.906
GBP5	HLA-DQA1	4443538	4440953	9606.ENSP00000359488	9606.ENSP00000339398	0	0	0	0	0.098	0	0.9	0.05	0.906
ITGAL	OLR1	4441903	4438475	9606.ENSP00000349252	9606.ENSP00000309124	0	0	0	0	0.061	0	0.9	0.087	0.906
PLAC8	RNASE2	4448082	4437950	9606.ENSP00000399700	9606.ENSP00000303276	0	0	0	0	0.071	0	0.9	0.073	0.906
CCR2	OPRK1	4436955	4435619	9606.ENSP00000292301	9606.ENSP00000265572	0	0	0	0.741	0	0	0.9	0.287	0.906
CXCL10	OPRK1	4438146	4435619	9606.ENSP00000305651	9606.ENSP00000265572	0	0	0	0	0	0	0.9	0.105	0.906
GPR183	CXCR1	4444726	4437175	9606.ENSP00000365596	9606.ENSP00000295683	0	0	0	0.711	0.089	0	0.9	0.104	0.906
HCAR2	CXCL11	4445900	4438264	9606.ENSP00000375066	9606.ENSP00000306884	0	0	0	0	0.076	0	0.9	0.07	0.906
FCER1G	FCGR2A	4436828	4435978	9606.ENSP00000289902	9606.ENSP00000271450	0	0	0	0	0.619	0	0	0.765	0.906
HCAR2	CCL20	4445900	4442174	9606.ENSP00000375066	9606.ENSP00000351671	0	0	0	0	0.076	0	0.9	0.07	0.906
ASPM	KIAA0101	4442873	4437621	9606.ENSP00000356379	9606.ENSP00000300035	0	0	0	0	0.903	0	0	0.068	0.906
LAT	HLA-DQA1	4446408	4440953	9606.ENSP00000378845	9606.ENSP00000339398	0	0	0	0	0.084	0	0.9	0.058	0.906
SAA1	EDN1	4447178	4445200	9606.ENSP00000384906	9606.ENSP00000368683	0	0	0	0	0	0	0.9	0.105	0.906
PLAU	CEACAM1	4444017	4432684	9606.ENSP00000361850	9606.ENSP00000161559	0	0	0	0	0	0	0.9	0.106	0.906
PTAFR	CD93	4444275	4433960	9606.ENSP00000362965	9606.ENSP00000246006	0	0	0	0	0.105	0	0.9	0	0.906
CYSLTR1	EDN1	4451303	4445200	9606.ENSP00000478492	9606.ENSP00000368683	0	0	0	0	0	0	0.9	0.108	0.906
CYSLTR1	FFAR2	4451303	4451059	9606.ENSP00000478492	9606.ENSP00000473159	0	0	0	0.66	0.098	0	0.9	0.046	0.906
FFAR2	P2RY10	4451059	4432713	9606.ENSP00000473159	9606.ENSP00000171757	0	0	0	0.637	0.078	0	0.9	0.113	0.906
CYBB	CEACAM1	4445083	4432684	9606.ENSP00000367851	9606.ENSP00000161559	0	0	0	0	0.057	0	0.9	0.085	0.906
PLAC8	C3	4448082	4433951	9606.ENSP00000399700	9606.ENSP00000245907	0	0	0	0	0.062	0	0.9	0.086	0.906
PLAUR	MCEMP1	4440945	4440140	9606.ENSP00000339328	9606.ENSP00000329920	0	0	0	0	0.091	0	0.9	0	0.905
HCAR3	CXCL2	4449793	4449392	9606.ENSP00000436714	9606.ENSP00000427279	0	0	0	0	0.098	0	0.9	0	0.905
GPR84	PLAUR	4450304	4440945	9606.ENSP00000450310	9606.ENSP00000339328	0	0	0	0	0.092	0	0.9	0	0.905
OLR1	SLC11A1	4438475	4433583	9606.ENSP00000309124	9606.ENSP00000233202	0	0	0	0	0.076	0	0.9	0.064	0.905
PTPN6	LRG1	4447701	4437875	9606.ENSP00000391592	9606.ENSP00000302621	0	0	0	0	0.07	0.063	0.9	0	0.905
PLAU	ITGAL	4444017	4441903	9606.ENSP00000361850	9606.ENSP00000349252	0	0	0	0	0	0	0.9	0.089	0.905
CLEC4C	PLAU	4449946	4444017	9606.ENSP00000440428	9606.ENSP00000361850	0	0	0	0	0	0	0.9	0.089	0.905
NLRP3	MLKL	4440784	4438405	9606.ENSP00000337383	9606.ENSP00000308351	0	0	0	0	0.085	0.057	0.8	0.518	0.905
SAA1	PTAFR	4447178	4444275	9606.ENSP00000384906	9606.ENSP00000362965	0	0	0	0	0.062	0	0.9	0.075	0.905
CXCR4	SAA1	4447439	4447178	9606.ENSP00000386884	9606.ENSP00000384906	0	0	0	0	0	0	0.9	0.097	0.905
IL6	CHRDL1	4447254	4443870	9606.ENSP00000385675	9606.ENSP00000361112	0	0	0	0	0	0	0.9	0.093	0.905
KCNAB2	ITGAL	4445003	4441903	9606.ENSP00000367323	9606.ENSP00000349252	0	0	0	0	0.092	0	0.9	0	0.905
CD53	CEACAM1	4435973	4432684	9606.ENSP00000271324	9606.ENSP00000161559	0	0	0	0	0	0	0.9	0.093	0.905
CXCR4	HCAR2	4447439	4445900	9606.ENSP00000386884	9606.ENSP00000375066	0	0	0	0.615	0.069	0	0.9	0.108	0.905
FAM20A	TIMP1	4450874	4433052	9606.ENSP00000468308	9606.ENSP00000218388	0	0	0	0	0.098	0	0.9	0	0.905
OLR1	CEACAM1	4438475	4432684	9606.ENSP00000309124	9606.ENSP00000161559	0	0	0	0	0	0	0.9	0.091	0.905
CXCL2	GPR183	4449392	4444726	9606.ENSP00000427279	9606.ENSP00000365596	0	0	0	0	0.089	0	0.9	0	0.905
CSF2RA	PTPN6	4447840	4447701	9606.ENSP00000394227	9606.ENSP00000391592	0	0	0	0	0.097	0	0.9	0	0.905
KCNAB2	SLC2A3	4445003	4432652	9606.ENSP00000367323	9606.ENSP00000075120	0	0	0	0	0.063	0	0.9	0.076	0.905
CD300A	FCAR	4442338	4441748	9606.ENSP00000353259	9606.ENSP00000347714	0	0	0	0	0	0	0.9	0.093	0.905
SELL	CD69	4433660	4433409	9606.ENSP00000236147	9606.ENSP00000228434	0	0	0	0	0.314	0	0	0.867	0.905
MCEMP1	OLR1	4440140	4438475	9606.ENSP00000329920	9606.ENSP00000309124	0	0	0	0	0.091	0	0.9	0	0.905
FPR1	OPRK1	4450996	4435619	9606.ENSP00000471493	9606.ENSP00000265572	0	0	0	0.69	0	0	0.9	0.226	0.905
COL15A1	COL10A1	4444486	4439916	9606.ENSP00000364140	9606.ENSP00000327368	0	0	0	0.689	0	0	0.9	0.213	0.905
CD3G	CD1D	4449591	4443056	9606.ENSP00000431445	9606.ENSP00000357153	0	0	0	0	0	0	0.9	0.086	0.904
FCGR1B	HLA-DQA1	4443305	4440953	9606.ENSP00000358391	9606.ENSP00000339398	0	0	0	0	0.087	0	0.9	0.041	0.904
HCAR3	CXCL11	4449793	4438264	9606.ENSP00000436714	9606.ENSP00000306884	0	0	0	0	0.076	0	0.9	0.054	0.904
HCAR3	CCL20	4449793	4442174	9606.ENSP00000436714	9606.ENSP00000351671	0	0	0	0	0.088	0	0.9	0	0.904
FAM20A	CHRDL1	4450874	4443870	9606.ENSP00000468308	9606.ENSP00000361112	0	0	0	0	0.061	0	0.9	0.063	0.904
SAA1	CXCR1	4447178	4437175	9606.ENSP00000384906	9606.ENSP00000295683	0	0	0	0	0	0	0.9	0.085	0.904
HPSE	LRG1	4447096	4437875	9606.ENSP00000384262	9606.ENSP00000302621	0	0	0	0	0.088	0	0.9	0	0.904
GLIPR1	CD68	4435718	4434118	9606.ENSP00000266659	9606.ENSP00000250092	0	0	0	0	0.077	0	0.9	0.05	0.904
GPR84	FCAR	4450304	4441748	9606.ENSP00000450310	9606.ENSP00000347714	0	0	0	0	0.088	0	0.9	0	0.904
VAV1	ITGAL	4451047	4441903	9606.ENSP00000472929	9606.ENSP00000349252	0	0	0	0	0.293	0	0.8	0.378	0.904
SAA1	P2RY10	4447178	4432713	9606.ENSP00000384906	9606.ENSP00000171757	0	0	0	0	0.061	0	0.9	0.061	0.904
PTPRB	FCER1G	4440613	4436828	9606.ENSP00000334928	9606.ENSP00000289902	0	0	0	0	0.061	0.064	0.9	0	0.904
HCAR3	CXCR4	4449793	4447439	9606.ENSP00000436714	9606.ENSP00000386884	0	0	0	0.615	0.081	0	0.9	0.058	0.904
CLEC4C	PTAFR	4449946	4444275	9606.ENSP00000440428	9606.ENSP00000362965	0	0	0	0	0.079	0	0.9	0	0.904
SAA1	S1PR4	4447178	4433972	9606.ENSP00000384906	9606.ENSP00000246115	0	0	0	0	0.061	0	0.9	0.062	0.904
PLAU	CD300A	4444017	4442338	9606.ENSP00000361850	9606.ENSP00000353259	0	0	0	0	0.061	0	0.9	0.062	0.904
HCK	CD3G	4450141	4449591	9606.ENSP00000444986	9606.ENSP00000431445	0	0	0	0	0.063	0.05	0.9	0.054	0.904
FAM20A	C3	4450874	4433951	9606.ENSP00000468308	9606.ENSP00000245907	0	0	0	0	0.088	0	0.9	0	0.904
CXCL2	OPRK1	4449392	4435619	9606.ENSP00000427279	9606.ENSP00000265572	0	0	0	0	0	0	0.9	0.088	0.904
CYBB	SLC2A3	4445083	4432652	9606.ENSP00000367851	9606.ENSP00000075120	0	0	0	0	0	0	0.9	0.08	0.904
CXCR1	OPRK1	4437175	4435619	9606.ENSP00000295683	9606.ENSP00000265572	0	0	0	0.728	0	0	0.9	0.187	0.904
LCP1	STAT4	4446831	4446006	9606.ENSP00000381581	9606.ENSP00000376134	0	0	0	0	0.065	0	0.9	0.063	0.904
PTPRB	CEACAM1	4440613	4432684	9606.ENSP00000334928	9606.ENSP00000161559	0	0	0	0	0.061	0.064	0.9	0	0.904
FFAR2	PROK2	4451059	4437166	9606.ENSP00000473159	9606.ENSP00000295619	0	0	0	0	0.088	0	0.9	0	0.904
KCNAB2	FCER1G	4445003	4436828	9606.ENSP00000367323	9606.ENSP00000289902	0	0	0	0	0.076	0	0.9	0	0.903
SAA1	PROK2	4447178	4437166	9606.ENSP00000384906	9606.ENSP00000295619	0	0	0	0	0	0	0.9	0.073	0.903
PTPN6	HLA-DQA1	4447701	4440953	9606.ENSP00000391592	9606.ENSP00000339398	0	0	0	0	0.06	0	0.9	0.053	0.903
GBP1	CXCL10	4443543	4438146	9606.ENSP00000359504	9606.ENSP00000305651	0	0	0	0	0.796	0	0	0.544	0.903
CYBB	MMP9	4445083	4443919	9606.ENSP00000367851	9606.ENSP00000361405	0	0	0	0	0.17	0	0.65	0.695	0.903
IRF4	FCGR1B	4445477	4443305	9606.ENSP00000370343	9606.ENSP00000358391	0	0	0	0	0.053	0	0.9	0.061	0.903
CEACAM1	SLC2A3	4432684	4432652	9606.ENSP00000161559	9606.ENSP00000075120	0	0	0	0	0	0	0.9	0.073	0.903
S1PR4	C3	4433972	4433951	9606.ENSP00000246115	9606.ENSP00000245907	0	0	0	0	0.061	0	0.9	0.053	0.903
PROK2	P2RY10	4437166	4432713	9606.ENSP00000295619	9606.ENSP00000171757	0	0	0	0	0.076	0	0.9	0	0.903
EDN1	P2RY10	4445200	4432713	9606.ENSP00000368683	9606.ENSP00000171757	0	0	0	0	0	0	0.9	0.074	0.903
CYBB	FCAR	4445083	4441748	9606.ENSP00000367851	9606.ENSP00000347714	0	0	0	0	0	0	0.9	0.071	0.903
HCAR2	OPRK1	4445900	4435619	9606.ENSP00000375066	9606.ENSP00000265572	0	0	0	0.68	0	0	0.9	0.155	0.903
CD44	PTAFR	4448037	4444275	9606.ENSP00000398632	9606.ENSP00000362965	0	0	0	0	0.061	0	0.9	0.051	0.903
KCNAB2	CLEC12A	4445003	4441774	9606.ENSP00000367323	9606.ENSP00000347916	0	0	0	0	0.076	0	0.9	0	0.903
FAM20A	IGFBP4	4450874	4435901	9606.ENSP00000468308	9606.ENSP00000269593	0	0	0	0	0.077	0	0.9	0	0.903
CXCL2	CCL2	4449392	4433339	9606.ENSP00000427279	9606.ENSP00000225831	0	0	0	0	0.193	0	0	0.885	0.903
GPR97	OLR1	4440410	4438475	9606.ENSP00000332900	9606.ENSP00000309124	0	0	0	0	0	0	0.9	0.073	0.903
KCNAB2	MCEMP1	4445003	4440140	9606.ENSP00000367323	9606.ENSP00000329920	0	0	0	0	0.077	0	0.9	0	0.903
CD300A	SLC2A3	4442338	4432652	9606.ENSP00000353259	9606.ENSP00000075120	0	0	0	0	0.07	0	0.9	0	0.903
LRG1	CTSH	4437875	4433111	9606.ENSP00000302621	9606.ENSP00000220166	0	0	0	0	0.063	0	0.9	0.048	0.903
LYPD1	NEGR1	4446688	4442041	9606.ENSP00000380605	9606.ENSP00000350364	0	0	0	0	0.062	0	0.9	0	0.902
HCAR3	C3	4449793	4433951	9606.ENSP00000436714	9606.ENSP00000245907	0	0	0	0	0.063	0	0.9	0	0.902
PTPRB	OLR1	4440613	4438475	9606.ENSP00000334928	9606.ENSP00000309124	0	0	0	0	0.062	0	0.9	0	0.902
PTAFR	SLC2A3	4444275	4432652	9606.ENSP00000362965	9606.ENSP00000075120	0	0	0	0	0.061	0	0.9	0	0.902
SAA1	GPR183	4447178	4444726	9606.ENSP00000384906	9606.ENSP00000365596	0	0	0	0	0.061	0	0.9	0	0.902
CLEC4C	CD93	4449946	4433960	9606.ENSP00000440428	9606.ENSP00000246006	0	0	0	0	0	0	0.9	0.067	0.902
OLR1	CD93	4438475	4433960	9606.ENSP00000309124	9606.ENSP00000246006	0	0	0	0	0.063	0	0.9	0	0.902
FCAR	CD53	4441748	4435973	9606.ENSP00000347714	9606.ENSP00000271324	0	0	0	0	0	0	0.9	0.064	0.902
IRF4	PTAFR	4445477	4444275	9606.ENSP00000370343	9606.ENSP00000362965	0	0	0	0	0.065	0	0.9	0	0.902
CLEC12A	PTPRB	4441774	4440613	9606.ENSP00000347916	9606.ENSP00000334928	0	0	0	0	0.062	0	0.9	0	0.902
GPR97	CD93	4440410	4433960	9606.ENSP00000332900	9606.ENSP00000246006	0	0	0	0	0.063	0	0.9	0	0.902
HCAR2	CXCL13	4445900	4436695	9606.ENSP00000375066	9606.ENSP00000286758	0	0	0	0	0.061	0	0.9	0	0.902
GPR97	MCEMP1	4440410	4440140	9606.ENSP00000332900	9606.ENSP00000329920	0	0	0	0	0.061	0	0.9	0	0.902
KCNAB2	CD93	4445003	4433960	9606.ENSP00000367323	9606.ENSP00000246006	0	0	0	0	0.066	0	0.9	0	0.902
ITGAL	GPR97	4441903	4440410	9606.ENSP00000349252	9606.ENSP00000332900	0	0	0	0	0.061	0	0.9	0	0.902
GPR183	CCL20	4444726	4442174	9606.ENSP00000365596	9606.ENSP00000351671	0	0	0	0	0	0	0.9	0.064	0.902
CLEC4C	PTPRB	4449946	4440613	9606.ENSP00000440428	9606.ENSP00000334928	0	0	0	0	0.062	0	0.9	0	0.902
LAT	HLA-DQB1	4446408	4444478	9606.ENSP00000378845	9606.ENSP00000364080	0	0	0	0	0.061	0	0.9	0	0.902
ELMO1	FCGR2A	4438759	4435978	9606.ENSP00000312185	9606.ENSP00000271450	0	0	0	0	0.065	0	0.9	0	0.902
CXCL10	IFNG	4438146	4433446	9606.ENSP00000305651	9606.ENSP00000229135	0	0	0	0	0.118	0	0	0.893	0.902
HCAR3	CXCL13	4449793	4436695	9606.ENSP00000436714	9606.ENSP00000286758	0	0	0	0	0.061	0	0.9	0	0.902
CDH5	PTPRB	4441389	4440613	9606.ENSP00000344115	9606.ENSP00000334928	0	0	0	0	0.172	0.472	0	0.795	0.902
PTPRB	SLC11A1	4440613	4433583	9606.ENSP00000334928	9606.ENSP00000233202	0	0	0	0	0	0	0.9	0.069	0.902
CLEC12A	PLAUR	4441774	4440945	9606.ENSP00000347916	9606.ENSP00000339328	0	0	0	0	0.065	0	0.9	0	0.902
MCEMP1	CEACAM1	4440140	4432684	9606.ENSP00000329920	9606.ENSP00000161559	0	0	0	0	0.061	0	0.9	0	0.902
OLR1	CD53	4438475	4435973	9606.ENSP00000309124	9606.ENSP00000271324	0	0	0	0	0	0	0.9	0.065	0.902
SLC11A1	CEACAM1	4433583	4432684	9606.ENSP00000233202	9606.ENSP00000161559	0	0	0	0	0.049	0	0.9	0.053	0.902
HCAR2	C3	4445900	4433951	9606.ENSP00000375066	9606.ENSP00000245907	0	0	0	0	0.063	0	0.9	0	0.902
CLEC12A	CEACAM1	4441774	4432684	9606.ENSP00000347916	9606.ENSP00000161559	0	0	0	0	0.061	0	0.9	0.049	0.902
CD53	SLC2A3	4435973	4432652	9606.ENSP00000271324	9606.ENSP00000075120	0	0	0	0	0.063	0	0.9	0	0.902
ARPC1B	FCGR2A	4447620	4435978	9606.ENSP00000389631	9606.ENSP00000271450	0	0	0	0	0.063	0	0.9	0	0.902
KCNAB2	PTAFR	4445003	4444275	9606.ENSP00000367323	9606.ENSP00000362965	0	0	0	0	0.061	0	0.9	0	0.902
COL15A1	CTSS	4444486	4443237	9606.ENSP00000364140	9606.ENSP00000357981	0	0	0	0	0.061	0	0.9	0	0.902
FABP1	GLIPR1	4437198	4435718	9606.ENSP00000295834	9606.ENSP00000266659	0	0	0	0	0	0	0.9	0.063	0.902
FCGR1B	ICAM1	4443305	4435501	9606.ENSP00000358391	9606.ENSP00000264832	0	0	0	0	0.055	0	0.9	0.052	0.902
PTAFR	PTPRB	4444275	4440613	9606.ENSP00000362965	9606.ENSP00000334928	0	0	0	0	0.061	0	0.9	0	0.902
GPR183	CXCL3	4444726	4437221	9606.ENSP00000365596	9606.ENSP00000296026	0	0	0	0	0.061	0	0.9	0	0.902
KCNAB2	PLAU	4445003	4444017	9606.ENSP00000367323	9606.ENSP00000361850	0	0	0	0	0.061	0	0.9	0	0.902
CD3G	ARPC1B	4449591	4447620	9606.ENSP00000431445	9606.ENSP00000389631	0	0	0	0	0.061	0	0.9	0	0.902
F5	IGFBP4	4442956	4435901	9606.ENSP00000356771	9606.ENSP00000269593	0	0	0	0	0.063	0	0.9	0	0.902
LYPD1	CNTN4	4446688	4446687	9606.ENSP00000380605	9606.ENSP00000380602	0	0	0	0	0.062	0	0.9	0	0.902
CLEC4C	SLC11A1	4449946	4433583	9606.ENSP00000440428	9606.ENSP00000233202	0	0	0	0	0.069	0	0.9	0	0.902
FAM49B	SERPINE1	4449489	4433266	9606.ENSP00000429150	9606.ENSP00000223095	0	0	0	0	0	0	0.9	0.068	0.902
CYBB	GPR97	4445083	4440410	9606.ENSP00000367851	9606.ENSP00000332900	0	0	0	0	0.061	0	0.9	0	0.902
OLR1	SLC2A3	4438475	4432652	9606.ENSP00000309124	9606.ENSP00000075120	0	0	0	0	0	0	0.9	0.064	0.902
HCAR3	OPRK1	4449793	4435619	9606.ENSP00000436714	9606.ENSP00000265572	0	0	0	0.681	0	0	0.9	0.116	0.902
PTPN6	TNFAIP6	4447701	4433852	9606.ENSP00000391592	9606.ENSP00000243347	0	0	0	0	0.064	0	0.9	0.043	0.902
PTAFR	GBP1	4444275	4443543	9606.ENSP00000362965	9606.ENSP00000359504	0	0	0	0	0.062	0	0.9	0.046	0.902
CD300A	PTPRB	4442338	4440613	9606.ENSP00000353259	9606.ENSP00000334928	0	0	0	0	0	0.057	0.9	0	0.901
CXCL3	S1PR4	4437221	4433972	9606.ENSP00000296026	9606.ENSP00000246115	0	0	0	0	0.057	0	0.9	0	0.901
CLEC4C	CD53	4449946	4435973	9606.ENSP00000440428	9606.ENSP00000271324	0	0	0	0	0	0	0.9	0.052	0.901
PLAU	CLEC12A	4444017	4441774	9606.ENSP00000361850	9606.ENSP00000347916	0	0	0	0	0	0	0.9	0.053	0.901
GPR183	C3	4444726	4433951	9606.ENSP00000365596	9606.ENSP00000245907	0	0	0	0	0	0	0.9	0.054	0.901
FCAR	GPR97	4441748	4440410	9606.ENSP00000347714	9606.ENSP00000332900	0	0	0	0	0	0	0.9	0.057	0.901
PTPRB	CD53	4440613	4435973	9606.ENSP00000334928	9606.ENSP00000271324	0	0	0	0	0	0.057	0.9	0.041	0.901
PTPN6	HPSE	4447701	4447096	9606.ENSP00000391592	9606.ENSP00000384262	0	0	0	0	0.054	0	0.9	0	0.901
LRG1	TNFAIP6	4437875	4433852	9606.ENSP00000302621	9606.ENSP00000243347	0	0	0	0	0	0.054	0.9	0.047	0.901
FCAR	PTPRB	4441748	4440613	9606.ENSP00000347714	9606.ENSP00000334928	0	0	0	0	0	0.059	0.9	0	0.901
CXCL11	S1PR4	4438264	4433972	9606.ENSP00000306884	9606.ENSP00000246115	0	0	0	0	0	0	0.9	0.06	0.901
FPR1	CXCL11	4450996	4438264	9606.ENSP00000471493	9606.ENSP00000306884	0	0	0	0	0	0	0.9	0.051	0.901
CHRDL1	IGFBP4	4443870	4435901	9606.ENSP00000361112	9606.ENSP00000269593	0	0	0	0	0	0	0.9	0.055	0.901
CYBB	PTPRB	4445083	4440613	9606.ENSP00000367851	9606.ENSP00000334928	0	0	0	0	0	0	0.9	0.052	0.901
KCNAB2	GPR97	4445003	4440410	9606.ENSP00000367323	9606.ENSP00000332900	0	0	0	0	0.057	0	0.9	0.043	0.901
PTPN6	CHI3L1	4447701	4434432	9606.ENSP00000391592	9606.ENSP00000255409	0	0	0	0	0.058	0	0.9	0	0.901
KPNA2	PTPN2	4449870	4438733	9606.ENSP00000438483	9606.ENSP00000311857	0	0	0	0	0	0	0.9	0.053	0.901
OPRK1	S1PR4	4435619	4433972	9606.ENSP00000265572	9606.ENSP00000246115	0	0	0	0.585	0	0	0.9	0.086	0.901
TNFAIP6	CTSH	4433852	4433111	9606.ENSP00000243347	9606.ENSP00000220166	0	0	0	0	0.05	0	0.9	0.051	0.901
CXCL11	OPRK1	4438264	4435619	9606.ENSP00000306884	9606.ENSP00000265572	0	0	0	0	0	0	0.9	0.057	0.901
PLAU	CD53	4444017	4435973	9606.ENSP00000361850	9606.ENSP00000271324	0	0	0	0	0	0	0.9	0.053	0.901
PTPN6	QPCT	4447701	4441462	9606.ENSP00000391592	9606.ENSP00000344829	0	0	0	0	0.055	0	0.9	0	0.901
PLAU	SLC11A1	4444017	4433583	9606.ENSP00000361850	9606.ENSP00000233202	0	0	0	0	0	0	0.9	0	0.9
FFAR2	SAA1	4451059	4447178	9606.ENSP00000473159	9606.ENSP00000384906	0	0	0	0	0	0	0.9	0	0.9
PTPRB	MCEMP1	4440613	4440140	9606.ENSP00000334928	9606.ENSP00000329920	0	0	0	0	0	0	0.9	0	0.9
FPR1	GLIPR1	4450996	4435718	9606.ENSP00000471493	9606.ENSP00000266659	0	0	0	0	0	0	0.9	0.041	0.9
CD3D	SYT1	4437689	4434836	9606.ENSP00000300692	9606.ENSP00000261205	0	0	0	0	0	0	0.9	0	0.9
CNTN4	VNN2	4446687	4439513	9606.ENSP00000380602	9606.ENSP00000322276	0	0	0	0	0	0	0.9	0	0.9
PTPRB	GPR97	4440613	4440410	9606.ENSP00000334928	9606.ENSP00000332900	0	0	0	0	0	0	0.9	0	0.9
CD3G	ELMO1	4449591	4438759	9606.ENSP00000431445	9606.ENSP00000312185	0	0	0	0	0	0	0.9	0	0.9
PLAUR	PTPRB	4440945	4440613	9606.ENSP00000339328	9606.ENSP00000334928	0	0	0	0	0	0	0.9	0	0.9
CXCL13	OPRK1	4436695	4435619	9606.ENSP00000286758	9606.ENSP00000265572	0	0	0	0	0	0	0.9	0	0.9
CHRDL1	F5	4443870	4442956	9606.ENSP00000361112	9606.ENSP00000356771	0	0	0	0	0	0	0.9	0	0.9
CLEC4C	CEACAM1	4449946	4432684	9606.ENSP00000440428	9606.ENSP00000161559	0	0	0	0	0	0	0.9	0	0.9
SAA1	HCAR2	4447178	4445900	9606.ENSP00000384906	9606.ENSP00000375066	0	0	0	0	0	0	0.9	0	0.9
SAA1	OPRK1	4447178	4435619	9606.ENSP00000384906	9606.ENSP00000265572	0	0	0	0	0	0	0.9	0	0.9
SH3GL2	CD3D	4445424	4437689	9606.ENSP00000369981	9606.ENSP00000300692	0	0	0	0	0	0	0.9	0	0.9
CCL20	OPRK1	4442174	4435619	9606.ENSP00000351671	9606.ENSP00000265572	0	0	0	0	0	0	0.9	0	0.9
KCNAB2	OLR1	4445003	4438475	9606.ENSP00000367323	9606.ENSP00000309124	0	0	0	0	0	0	0.9	0	0.9
PLAU	FCER1G	4444017	4436828	9606.ENSP00000361850	9606.ENSP00000289902	0	0	0	0	0	0	0.9	0	0.9
FFAR2	EDN1	4451059	4445200	9606.ENSP00000473159	9606.ENSP00000368683	0	0	0	0	0	0	0.9	0.044	0.9
GPR97	CD53	4440410	4435973	9606.ENSP00000332900	9606.ENSP00000271324	0	0	0	0	0	0	0.9	0	0.9
PLAUR	GPR97	4440945	4440410	9606.ENSP00000339328	9606.ENSP00000332900	0	0	0	0	0	0	0.9	0	0.9
FCAR	SLC2A3	4441748	4432652	9606.ENSP00000347714	9606.ENSP00000075120	0	0	0	0	0	0	0.9	0	0.9
KCNAB2	PLAUR	4445003	4440945	9606.ENSP00000367323	9606.ENSP00000339328	0	0	0	0	0	0	0.9	0	0.9
SH3GL2	HLA-DQB1	4445424	4444478	9606.ENSP00000369981	9606.ENSP00000364080	0	0	0	0	0	0	0.9	0	0.9
CLEC12A	SLC2A3	4441774	4432652	9606.ENSP00000347916	9606.ENSP00000075120	0	0	0	0	0	0	0.9	0	0.9
HPSE	QPCT	4447096	4441462	9606.ENSP00000384262	9606.ENSP00000344829	0	0	0	0	0	0	0.9	0	0.9
QPCT	CHI3L1	4441462	4434432	9606.ENSP00000344829	9606.ENSP00000255409	0	0	0	0	0	0	0.9	0	0.9
GPR84	CLEC4C	4450304	4449946	9606.ENSP00000450310	9606.ENSP00000440428	0	0	0	0	0	0	0.9	0	0.9
KCNAB2	PTPRB	4445003	4440613	9606.ENSP00000367323	9606.ENSP00000334928	0	0	0	0	0.05	0	0.9	0	0.9
KCNAB2	FCAR	4445003	4441748	9606.ENSP00000367323	9606.ENSP00000347714	0	0	0	0	0	0	0.9	0	0.9
PTPRB	SLC2A3	4440613	4432652	9606.ENSP00000334928	9606.ENSP00000075120	0	0	0	0	0	0	0.9	0	0.9
CYSLTR1	SAA1	4451303	4447178	9606.ENSP00000478492	9606.ENSP00000384906	0	0	0	0	0	0	0.9	0	0.9
CLEC4C	MCEMP1	4449946	4440140	9606.ENSP00000440428	9606.ENSP00000329920	0	0	0	0	0	0	0.9	0	0.9
GPR84	PLAU	4450304	4444017	9606.ENSP00000450310	9606.ENSP00000361850	0	0	0	0	0	0	0.9	0	0.9
FAM20A	IL6	4450874	4447254	9606.ENSP00000468308	9606.ENSP00000385675	0	0	0	0	0	0	0.9	0	0.9
GPR84	PTPRB	4450304	4440613	9606.ENSP00000450310	9606.ENSP00000334928	0	0	0	0	0	0	0.9	0	0.9
GPR84	SLC2A3	4450304	4432652	9606.ENSP00000450310	9606.ENSP00000075120	0	0	0	0	0	0	0.9	0	0.9
FCER1G	SLC2A3	4436828	4432652	9606.ENSP00000289902	9606.ENSP00000075120	0	0	0	0	0	0	0.9	0	0.9
PLAU	MCEMP1	4444017	4440140	9606.ENSP00000361850	9606.ENSP00000329920	0	0	0	0	0	0	0.9	0	0.9
CLEC4C	KCNAB2	4449946	4445003	9606.ENSP00000440428	9606.ENSP00000367323	0	0	0	0	0	0	0.9	0	0.9
NEGR1	VNN2	4442041	4439513	9606.ENSP00000350364	9606.ENSP00000322276	0	0	0	0	0	0	0.9	0	0.9
PLAU	GPR97	4444017	4440410	9606.ENSP00000361850	9606.ENSP00000332900	0	0	0	0	0	0	0.9	0	0.9
QPCT	LRG1	4441462	4437875	9606.ENSP00000344829	9606.ENSP00000302621	0	0	0	0	0	0	0.9	0	0.9
PLAU	FCAR	4444017	4441748	9606.ENSP00000361850	9606.ENSP00000347714	0	0	0	0	0	0	0.9	0	0.9
GPR97	SLC2A3	4440410	4432652	9606.ENSP00000332900	9606.ENSP00000075120	0	0	0	0	0	0	0.9	0	0.9
SPP1	CHRDL1	4446370	4443870	9606.ENSP00000378517	9606.ENSP00000361112	0	0	0	0	0	0	0.9	0	0.9
CYSLTR1	PROK2	4451303	4437166	9606.ENSP00000478492	9606.ENSP00000295619	0	0	0	0	0	0	0.9	0.047	0.9
CLEC12A	GPR97	4441774	4440410	9606.ENSP00000347916	9606.ENSP00000332900	0	0	0	0	0	0	0.9	0	0.9
HPSE	CHI3L1	4447096	4434432	9606.ENSP00000384262	9606.ENSP00000255409	0	0	0	0	0	0	0.9	0	0.9
PLAU	PTPRB	4444017	4440613	9606.ENSP00000361850	9606.ENSP00000334928	0	0	0	0	0	0	0.9	0	0.9
C5AR1	OPRK1	4441697	4435619	9606.ENSP00000347197	9606.ENSP00000265572	0	0	0	0.686	0	0	0.9	0.051	0.9
ITGAL	SLC2A3	4441903	4432652	9606.ENSP00000349252	9606.ENSP00000075120	0	0	0	0	0.048	0	0.9	0	0.9
F5	TIMP1	4442956	4433052	9606.ENSP00000356771	9606.ENSP00000218388	0	0	0	0	0	0	0.9	0.048	0.9
FAM49B	TIMP1	4449489	4433052	9606.ENSP00000429150	9606.ENSP00000218388	0	0	0	0	0	0	0.9	0	0.9
HCAR3	SAA1	4449793	4447178	9606.ENSP00000436714	9606.ENSP00000384906	0	0	0	0	0	0	0.9	0	0.9
FAM49B	F5	4449489	4442956	9606.ENSP00000429150	9606.ENSP00000356771	0	0	0	0	0	0	0.9	0	0.9
CD3G	SH3GL2	4449591	4445424	9606.ENSP00000431445	9606.ENSP00000369981	0	0	0	0	0	0	0.9	0	0.9
COL4A1	MSR1	4444632	4435004	9606.ENSP00000364979	9606.ENSP00000262101	0	0	0	0.556	0	0	0.9	0	0.9
CLEC4C	CYBB	4449946	4445083	9606.ENSP00000440428	9606.ENSP00000367851	0	0	0	0	0	0	0.9	0.048	0.9
CTSS	QPCT	4443237	4441462	9606.ENSP00000357981	9606.ENSP00000344829	0	0	0	0	0	0	0.9	0	0.9
GPR97	CEACAM1	4440410	4432684	9606.ENSP00000332900	9606.ENSP00000161559	0	0	0	0	0	0	0.9	0	0.9
AHSP	EPB42	4438298	4437654	9606.ENSP00000307199	9606.ENSP00000300215	0	0	0	0	0.782	0	0	0.561	0.9
SH3GL2	CD74	4445424	4432583	9606.ENSP00000369981	9606.ENSP00000009530	0	0	0	0	0	0	0.9	0	0.9
CHRDL1	C3	4443870	4433951	9606.ENSP00000361112	9606.ENSP00000245907	0	0	0	0	0	0	0.9	0	0.9
CD93	CEACAM1	4433960	4432684	9606.ENSP00000246006	9606.ENSP00000161559	0	0	0	0	0	0	0.9	0	0.9
FCER1G	CEACAM1	4436828	4432684	9606.ENSP00000289902	9606.ENSP00000161559	0	0	0	0	0.048	0	0.9	0.043	0.9
CD44	GBP5	4448037	4443538	9606.ENSP00000398632	9606.ENSP00000359488	0	0	0	0	0	0	0.9	0	0.9
CD3G	SYT1	4449591	4434836	9606.ENSP00000431445	9606.ENSP00000261205	0	0	0	0	0	0	0.9	0	0.9
GPR84	CEACAM1	4450304	4432684	9606.ENSP00000450310	9606.ENSP00000161559	0	0	0	0	0	0	0.9	0	0.9
CD93	SLC2A3	4433960	4432652	9606.ENSP00000246006	9606.ENSP00000075120	0	0	0	0	0	0	0.9	0	0.9
KCNAB2	SLC11A1	4445003	4433583	9606.ENSP00000367323	9606.ENSP00000233202	0	0	0	0	0	0	0.9	0	0.9
GPR183	OPRK1	4444726	4435619	9606.ENSP00000365596	9606.ENSP00000265572	0	0	0	0.705	0	0	0.9	0	0.9
LYPD1	VNN2	4446688	4439513	9606.ENSP00000380605	9606.ENSP00000322276	0	0	0	0	0	0	0.9	0	0.9
KCNAB2	CEACAM1	4445003	4432684	9606.ENSP00000367323	9606.ENSP00000161559	0	0	0	0	0	0	0.9	0	0.9
EDN1	PROK2	4445200	4437166	9606.ENSP00000368683	9606.ENSP00000295619	0	0	0	0	0	0	0.9	0.046	0.9
CXCL3	OPRK1	4437221	4435619	9606.ENSP00000296026	9606.ENSP00000265572	0	0	0	0	0	0	0.9	0	0.9
QPCT	CTSH	4441462	4433111	9606.ENSP00000344829	9606.ENSP00000220166	0	0	0	0	0	0	0.9	0	0.9
ICAM1	SELP	4435501	4435297	9606.ENSP00000264832	9606.ENSP00000263686	0	0	0	0	0.062	0	0	0.897	0.899
ITGAL	CD226	4441903	4436365	9606.ENSP00000349252	9606.ENSP00000280200	0	0	0	0	0.117	0	0.8	0.47	0.898
APBB1IP	SKAP1	4444696	4440849	9606.ENSP00000365411	9606.ENSP00000338171	0	0	0	0	0.087	0	0.36	0.838	0.897
LAT	THEMIS	4446408	4443070	9606.ENSP00000378845	9606.ENSP00000357231	0	0	0	0	0.077	0.578	0.72	0.167	0.897
CXCL8	IL1A	4438229	4435240	9606.ENSP00000306512	9606.ENSP00000263339	0	0	0	0	0.232	0	0	0.869	0.895
ASPM	ANLN	4442873	4435644	9606.ENSP00000356379	9606.ENSP00000265748	0	0	0	0	0.869	0.082	0	0.173	0.892
HAMP	IL6	4451011	4447254	9606.ENSP00000471894	9606.ENSP00000385675	0	0	0	0	0	0	0	0.892	0.892
CXCL13	CCL2	4436695	4433339	9606.ENSP00000286758	9606.ENSP00000225831	0	0	0	0	0	0.667	0	0.684	0.89
PTPRC	IKZF1	4448605	4440277	9606.ENSP00000411355	9606.ENSP00000331614	0	0	0	0	0.821	0.05	0	0.4	0.889
FCGR2B	LILRB1	4442151	4439032	9606.ENSP00000351497	9606.ENSP00000315997	0	0	0	0	0.229	0	0.8	0.333	0.888
ZFP36	FOS	4450924	4438204	9606.ENSP00000469647	9606.ENSP00000306245	0	0	0	0	0.793	0	0	0.477	0.887
CCL7	CXCR1	4445079	4437175	9606.ENSP00000367832	9606.ENSP00000295683	0	0	0	0	0	0.059	0.6	0.724	0.887
MMP7	TIMP1	4434758	4433052	9606.ENSP00000260227	9606.ENSP00000218388	0	0	0	0	0	0.162	0	0.871	0.887
CXCL8	IFNG	4438229	4433446	9606.ENSP00000306512	9606.ENSP00000229135	0	0	0	0	0.062	0	0	0.884	0.887
CD2	GZMB	4443326	4432950	9606.ENSP00000358490	9606.ENSP00000216341	0	0	0	0	0.673	0	0	0.668	0.886
CD2	CD3D	4443326	4437689	9606.ENSP00000358490	9606.ENSP00000300692	0	0	0	0	0.784	0	0	0.491	0.885
IL6	CXCL10	4447254	4438146	9606.ENSP00000385675	9606.ENSP00000305651	0	0	0	0	0.18	0	0	0.865	0.884
WAS	CORO1A	4444767	4433064	9606.ENSP00000365891	9606.ENSP00000219150	0	0	0	0	0.757	0.056	0	0.536	0.884
CXCR4	CCL2	4447439	4433339	9606.ENSP00000386884	9606.ENSP00000225831	0	0	0	0	0.061	0.059	0.6	0.71	0.883
NUSAP1	CASC5	4450429	4440673	9606.ENSP00000453403	9606.ENSP00000335463	0	0	0	0	0.842	0	0	0.29	0.883
CCNA2	ANLN	4436109	4435644	9606.ENSP00000274026	9606.ENSP00000265748	0	0	0	0	0.833	0	0	0.33	0.883
IDO1	CTLA4	4449569	4438004	9606.ENSP00000430950	9606.ENSP00000303939	0	0	0	0	0.06	0	0	0.88	0.883
TEK	PTPRB	4445310	4440613	9606.ENSP00000369375	9606.ENSP00000334928	0	0	0	0	0.23	0.413	0	0.757	0.881
NKG7	GZMB	4433194	4432950	9606.ENSP00000221978	9606.ENSP00000216341	0	0	0	0	0.782	0	0	0.473	0.88
HCK	WAS	4450141	4444767	9606.ENSP00000444986	9606.ENSP00000365891	0	0	0	0	0.314	0.472	0	0.694	0.879
IKZF1	SPI1	4440277	4433383	9606.ENSP00000331614	9606.ENSP00000227163	0	0	0	0	0.59	0.05	0	0.715	0.879
PLCG2	RASGRP3	4451677	4447085	9606.ENSP00000482457	9606.ENSP00000384192	0	0	0	0	0.088	0.096	0.8	0.354	0.879
NKG7	GZMH	4433194	4432949	9606.ENSP00000221978	9606.ENSP00000216338	0	0	0	0	0.785	0	0	0.451	0.877
CXCL8	IL1RN	4438229	4434682	9606.ENSP00000306512	9606.ENSP00000259206	0	0	0	0	0.326	0	0	0.823	0.875
LILRB4	FCGR2B	4445943	4442151	9606.ENSP00000375616	9606.ENSP00000351497	0	0	0	0	0.269	0	0.8	0.211	0.874
CD27	CD38	4435711	4433362	9606.ENSP00000266557	9606.ENSP00000226279	0	0	0	0	0.067	0	0	0.869	0.873
IL6	CCL20	4447254	4442174	9606.ENSP00000385675	9606.ENSP00000351671	0	0	0	0	0.245	0	0	0.839	0.873
NUSAP1	KPNA2	4450429	4449870	9606.ENSP00000453403	9606.ENSP00000438483	0	0	0	0	0.843	0	0	0.224	0.873
SPC25	CCNA2	4436467	4436109	9606.ENSP00000282074	9606.ENSP00000274026	0	0	0	0	0.861	0	0	0.111	0.871
PLEK	LCP2	4433624	4432628	9606.ENSP00000234313	9606.ENSP00000046794	0	0	0	0	0.765	0	0	0.473	0.871
ICAM1	IFNG	4435501	4433446	9606.ENSP00000264832	9606.ENSP00000229135	0	0	0	0	0	0	0	0.87	0.87
NR4A2	FOSB	4441430	4433953	9606.ENSP00000344479	9606.ENSP00000245919	0	0	0	0	0.724	0	0	0.538	0.867
CD48	CD53	4451851	4435973	9606.ENSP00000484431	9606.ENSP00000271324	0	0	0	0	0.758	0	0	0.473	0.867
PTPRC	FCGR2B	4448605	4442151	9606.ENSP00000411355	9606.ENSP00000351497	0	0	0	0	0.347	0	0	0.802	0.865
CXCR1	CCL2	4437175	4433339	9606.ENSP00000295683	9606.ENSP00000225831	0	0	0	0	0	0.059	0.6	0.668	0.864
PTPRC	CD69	4448605	4433409	9606.ENSP00000411355	9606.ENSP00000228434	0	0	0	0	0.349	0	0	0.8	0.864
KPNA2	BIRC5	4449870	4437778	9606.ENSP00000438483	9606.ENSP00000301633	0	0	0	0	0.767	0	0	0.436	0.863
LILRB4	FCGR2A	4445943	4435978	9606.ENSP00000375616	9606.ENSP00000271450	0	0	0	0	0.257	0	0.8	0.143	0.861
NUSAP1	ANLN	4450429	4435644	9606.ENSP00000453403	9606.ENSP00000265748	0	0	0	0	0.811	0	0	0.297	0.861
MCL1	GZMB	4443243	4432950	9606.ENSP00000358022	9606.ENSP00000216341	0	0	0	0	0	0	0.8	0.33	0.86
TRAF3IP3	STRIP2	4442790	4434092	9606.ENSP00000355991	9606.ENSP00000249344	0	0	0	0	0	0.86	0	0	0.86
PTGS2	CCL2	4442894	4433339	9606.ENSP00000356438	9606.ENSP00000225831	0	0	0	0	0.117	0	0	0.847	0.859
FOS	PRKCB	4438204	4438120	9606.ENSP00000306245	9606.ENSP00000305355	0	0	0	0	0	0	0.8	0.325	0.859
IL6	EDN1	4447254	4445200	9606.ENSP00000385675	9606.ENSP00000368683	0	0	0	0	0.088	0	0	0.852	0.859
LILRB1	FCGR2A	4439032	4435978	9606.ENSP00000315997	9606.ENSP00000271450	0	0	0	0	0.151	0	0.8	0.23	0.858
SNX20	SELPLG	4440321	4433412	9606.ENSP00000332062	9606.ENSP00000228463	0	0	0	0	0.158	0.379	0	0.748	0.856
CTLA4	IFNG	4438004	4433446	9606.ENSP00000303939	9606.ENSP00000229135	0	0	0	0	0.166	0	0	0.835	0.856
PTPN6	CTLA4	4447701	4438004	9606.ENSP00000391592	9606.ENSP00000303939	0	0	0	0	0.071	0	0.8	0.283	0.855
TEK	CDH5	4445310	4441389	9606.ENSP00000369375	9606.ENSP00000344115	0	0	0	0	0.213	0.05	0	0.821	0.855
FOSB	DUSP1	4433953	4433734	9606.ENSP00000245919	9606.ENSP00000239223	0	0	0	0	0.676	0.111	0	0.536	0.855
LILRA5	FCGR2A	4448314	4435978	9606.ENSP00000404236	9606.ENSP00000271450	0	0	0	0	0.174	0	0.8	0.196	0.855
NLRP3	TLR8	4440784	4438750	9606.ENSP00000337383	9606.ENSP00000312082	0	0	0	0	0.23	0	0	0.818	0.854
CD48	PTPRC	4451851	4448605	9606.ENSP00000484431	9606.ENSP00000411355	0	0	0	0	0.634	0	0	0.618	0.854
IDO1	IL6	4449569	4447254	9606.ENSP00000430950	9606.ENSP00000385675	0	0	0	0	0.076	0	0	0.847	0.853
IDO1	IFNG	4449569	4433446	9606.ENSP00000430950	9606.ENSP00000229135	0	0	0	0	0.089	0	0	0.844	0.852
CD274	IFNG	4445568	4433446	9606.ENSP00000370989	9606.ENSP00000229135	0	0	0	0	0.09	0	0	0.842	0.85
NCF2	PRKCB	4442905	4438120	9606.ENSP00000356505	9606.ENSP00000305355	0	0	0	0	0.089	0	0.8	0.243	0.85
CD44	CD69	4448037	4433409	9606.ENSP00000398632	9606.ENSP00000228434	0	0	0	0	0.069	0.064	0	0.842	0.85
MMP9	CCL2	4443919	4433339	9606.ENSP00000361405	9606.ENSP00000225831	0	0	0	0	0.076	0	0	0.843	0.849
LILRA5	FCGR2B	4448314	4442151	9606.ENSP00000404236	9606.ENSP00000351497	0	0	0	0	0.131	0	0.8	0.198	0.848
CTLA4	SELL	4438004	4433660	9606.ENSP00000303939	9606.ENSP00000236147	0	0	0	0	0.095	0	0	0.838	0.847
IL6	HMOX1	4447254	4432912	9606.ENSP00000385675	9606.ENSP00000216117	0	0	0	0	0.073	0	0	0.841	0.847
CTLA4	CD27	4438004	4435711	9606.ENSP00000303939	9606.ENSP00000266557	0	0	0	0	0.096	0	0	0.838	0.847
PTGS2	TGM2	4442894	4442654	9606.ENSP00000356438	9606.ENSP00000355330	0	0	0	0	0.079	0	0	0.841	0.847
ITGAL	SELL	4441903	4433660	9606.ENSP00000349252	9606.ENSP00000236147	0	0	0	0	0.287	0	0	0.794	0.846
ACTA2	WAS	4448229	4444767	9606.ENSP00000402373	9606.ENSP00000365891	0	0	0	0	0	0.733	0	0.449	0.846
CSF3R	SPI1	4444109	4433383	9606.ENSP00000362195	9606.ENSP00000227163	0	0	0	0	0.552	0.24	0	0.583	0.846
CD86	IFNG	4440320	4433446	9606.ENSP00000332049	9606.ENSP00000229135	0	0	0	0	0.161	0	0	0.822	0.845
PTPRC	CD86	4448605	4440320	9606.ENSP00000411355	9606.ENSP00000332049	0	0	0	0	0.37	0	0	0.763	0.845
RRM2	ANLN	4442396	4435644	9606.ENSP00000353770	9606.ENSP00000265748	0	0	0	0	0.795	0	0	0.267	0.843
CD2	CTLA4	4443326	4438004	9606.ENSP00000358490	9606.ENSP00000303939	0	0	0	0	0.342	0	0	0.77	0.842
ARPC1B	CORO1A	4447620	4433064	9606.ENSP00000389631	9606.ENSP00000219150	0	0	0	0	0.805	0.052	0	0.206	0.841
MS4A14	MS4A6A	4449687	4447767	9606.ENSP00000433761	9606.ENSP00000392770	0	0	0	0	0.471	0	0	0.71	0.84
CD86	CD69	4440320	4433409	9606.ENSP00000332049	9606.ENSP00000228434	0	0	0	0	0.226	0	0	0.8	0.839
PTPRC	FCGR2A	4448605	4435978	9606.ENSP00000411355	9606.ENSP00000271450	0	0	0	0	0.259	0	0	0.792	0.839
WAS	SPI1	4444767	4433383	9606.ENSP00000365891	9606.ENSP00000227163	0	0	0	0	0.83	0	0	0.097	0.839
CD1D	CD86	4443056	4440320	9606.ENSP00000357153	9606.ENSP00000332049	0	0	0	0	0.213	0	0	0.804	0.839
IL6	NLRP3	4447254	4440784	9606.ENSP00000385675	9606.ENSP00000337383	0	0	0	0	0.062	0	0	0.834	0.838
PLCG2	ICAM1	4451677	4435501	9606.ENSP00000482457	9606.ENSP00000264832	0	0	0	0	0	0	0.8	0.222	0.837
KPNA2	DLGAP5	4449870	4434015	9606.ENSP00000438483	9606.ENSP00000247191	0	0	0	0	0.828	0	0	0.093	0.837
GZMB	GZMH	4432950	4432949	9606.ENSP00000216341	9606.ENSP00000216338	0	0	0.448	0.97	0.831	0	0	0.669	0.836
CD44	CXCR4	4448037	4447439	9606.ENSP00000398632	9606.ENSP00000386884	0	0	0	0	0.063	0	0	0.83	0.835
PTGS2	HMOX1	4442894	4432912	9606.ENSP00000356438	9606.ENSP00000216117	0	0	0	0	0.076	0	0	0.827	0.834
CASC5	SKA3	4440673	4439281	9606.ENSP00000335463	9606.ENSP00000319417	0	0	0	0	0.543	0	0	0.651	0.833
IRF4	IKZF1	4445477	4440277	9606.ENSP00000370343	9606.ENSP00000331614	0	0	0	0	0.286	0	0	0.774	0.832
PTPRC	SLAMF1	4448605	4438202	9606.ENSP00000411355	9606.ENSP00000306190	0	0	0	0	0.31	0.294	0	0.683	0.832
CXCR4	CD74	4447439	4432583	9606.ENSP00000386884	9606.ENSP00000009530	0	0	0	0	0.098	0.379	0	0.725	0.832
KIAA0101	SPC25	4437621	4436467	9606.ENSP00000300035	9606.ENSP00000282074	0	0	0	0	0.82	0	0	0.094	0.83
EVI2B	CD53	4440484	4435973	9606.ENSP00000333779	9606.ENSP00000271324	0	0	0	0	0.77	0	0	0.292	0.83
FCGR2B	CD86	4442151	4440320	9606.ENSP00000351497	9606.ENSP00000332049	0	0	0	0	0.347	0	0	0.749	0.829
FYB	PTPRC	4449385	4448605	9606.ENSP00000427114	9606.ENSP00000411355	0	0	0	0	0.775	0	0	0.27	0.828
CD1D	CD68	4443056	4434118	9606.ENSP00000357153	9606.ENSP00000250092	0	0	0	0	0.076	0	0	0.822	0.828
CD27	SELL	4435711	4433660	9606.ENSP00000266557	9606.ENSP00000236147	0	0	0	0	0.169	0	0	0.8	0.827
EDIL3	HAPLN1	4437312	4436126	9606.ENSP00000296591	9606.ENSP00000274341	0	0	0	0	0.123	0	0	0.811	0.827
PTPRC	CD38	4448605	4433362	9606.ENSP00000411355	9606.ENSP00000226279	0	0	0	0	0.175	0	0	0.797	0.826
MS4A6A	CD163	4447767	4442211	9606.ENSP00000392770	9606.ENSP00000352071	0	0	0	0	0.812	0	0	0.115	0.826
NCF4	PRKCB	4446646	4438120	9606.ENSP00000380334	9606.ENSP00000305355	0	0	0	0	0.126	0	0.8	0.085	0.826
GBP1	GBP5	4443543	4443538	9606.ENSP00000359504	9606.ENSP00000359488	0	0	0	0.97	0.789	0.187	0	0.904	0.826
CTLA4	GZMB	4438004	4432950	9606.ENSP00000303939	9606.ENSP00000216341	0	0	0	0	0.213	0	0	0.789	0.826
PTPRC	CD68	4448605	4434118	9606.ENSP00000411355	9606.ENSP00000250092	0	0	0	0	0.136	0	0	0.805	0.825
IL6	MCL1	4447254	4443243	9606.ENSP00000385675	9606.ENSP00000358022	0	0	0	0	0.049	0	0	0.824	0.825
IL6	IL1RN	4447254	4434682	9606.ENSP00000385675	9606.ENSP00000259206	0	0	0	0	0.109	0	0	0.81	0.824
PLA2G2D	PTGS2	4444505	4442894	9606.ENSP00000364246	9606.ENSP00000356438	0	0	0	0	0.055	0	0.65	0.51	0.823
CD44	SELP	4448037	4435297	9606.ENSP00000398632	9606.ENSP00000263686	0	0	0	0	0	0.139	0	0.802	0.822
PTPRC	CD53	4448605	4435973	9606.ENSP00000411355	9606.ENSP00000271324	0	0	0	0	0.708	0.084	0	0.389	0.822
PRKCB	CD38	4438120	4433362	9606.ENSP00000305355	9606.ENSP00000226279	0	0	0	0	0.1	0	0.8	0.095	0.822
IDO1	CD274	4449569	4445568	9606.ENSP00000430950	9606.ENSP00000370989	0	0	0	0	0.108	0	0	0.807	0.821
CCL2	HMOX1	4433339	4432912	9606.ENSP00000225831	9606.ENSP00000216117	0	0	0	0	0.094	0	0	0.81	0.821
CXCR4	CCL7	4447439	4445079	9606.ENSP00000386884	9606.ENSP00000367832	0	0	0	0	0.061	0.059	0.6	0.553	0.821
APOC1	PLA2G7	4450772	4436162	9606.ENSP00000465356	9606.ENSP00000274793	0	0	0	0	0.077	0	0.72	0.359	0.819
PTPRC	CD1D	4448605	4443056	9606.ENSP00000411355	9606.ENSP00000357153	0	0	0	0	0.139	0.379	0	0.688	0.818
SPP1	MMP9	4446370	4443919	9606.ENSP00000378517	9606.ENSP00000361405	0	0	0	0	0.109	0	0	0.804	0.818
PTGS2	FOS	4442894	4438204	9606.ENSP00000356438	9606.ENSP00000306245	0	0	0	0	0.109	0	0	0.802	0.817
ICAM1	IL1A	4435501	4435240	9606.ENSP00000264832	9606.ENSP00000263339	0	0	0	0	0.113	0	0	0.801	0.816
IL6	CD86	4447254	4440320	9606.ENSP00000385675	9606.ENSP00000332049	0	0	0	0	0.062	0	0	0.812	0.816
IFNG	GZMB	4433446	4432950	9606.ENSP00000229135	9606.ENSP00000216341	0	0	0	0	0.413	0	0	0.7	0.816
ACP5	SPP1	4450887	4446370	9606.ENSP00000468767	9606.ENSP00000378517	0	0	0	0	0.061	0.454	0	0.67	0.816
IKZF1	IRF8	4440277	4435834	9606.ENSP00000331614	9606.ENSP00000268638	0	0	0	0	0.352	0.056	0	0.721	0.815
IL6	SERPINE1	4447254	4433266	9606.ENSP00000385675	9606.ENSP00000223095	0	0	0	0	0.159	0	0	0.789	0.815
IL6	CD163	4447254	4442211	9606.ENSP00000385675	9606.ENSP00000352071	0	0	0	0	0	0	0	0.815	0.815
PLA2G2D	PLA2G7	4444505	4436162	9606.ENSP00000364246	9606.ENSP00000274793	0	0	0	0	0	0	0.65	0.493	0.815
ZFP36	JUNB	4450924	4437951	9606.ENSP00000469647	9606.ENSP00000303315	0	0	0	0	0.786	0	0	0.172	0.815
PTPRC	ANPEP	4448605	4437626	9606.ENSP00000411355	9606.ENSP00000300060	0	0	0	0	0.094	0	0	0.803	0.814
CCL7	CXCL10	4445079	4438146	9606.ENSP00000367832	9606.ENSP00000305651	0	0	0	0	0.183	0	0	0.782	0.814
SH2D1A	SLAMF7	4443678	4443017	9606.ENSP00000360181	9606.ENSP00000357022	0	0	0	0	0.098	0.532	0	0.591	0.813
PTGS2	IL1A	4442894	4435240	9606.ENSP00000356438	9606.ENSP00000263339	0	0	0	0	0.213	0	0	0.772	0.813
CXCL8	TIMP1	4438229	4433052	9606.ENSP00000306512	9606.ENSP00000218388	0	0	0	0	0.119	0	0	0.795	0.812
MS4A1	CD79A	4449663	4433192	9606.ENSP00000433277	9606.ENSP00000221972	0	0	0	0	0.667	0	0	0.457	0.811
TLR8	NOD2	4438750	4437679	9606.ENSP00000312082	9606.ENSP00000300589	0	0	0	0	0.332	0	0	0.729	0.811
KPNA2	CCNA2	4449870	4436109	9606.ENSP00000438483	9606.ENSP00000274026	0	0	0	0	0.727	0.228	0	0.177	0.811
SPP1	CCL2	4446370	4433339	9606.ENSP00000378517	9606.ENSP00000225831	0	0	0	0	0.118	0	0	0.792	0.809
SH2D1A	CD84	4443678	4438778	9606.ENSP00000360181	9606.ENSP00000312367	0	0	0	0	0.098	0.393	0	0.679	0.809
MZB1	TNFRSF17	4438002	4432630	9606.ENSP00000303920	9606.ENSP00000053243	0	0	0	0	0.73	0	0	0.323	0.809
CXCR4	IL6	4447439	4447254	9606.ENSP00000386884	9606.ENSP00000385675	0	0	0	0	0	0	0	0.808	0.809
CXCL8	TNFAIP6	4438229	4433852	9606.ENSP00000306512	9606.ENSP00000243347	0	0	0	0	0.182	0.379	0	0.651	0.807
EDN1	ICAM1	4445200	4435501	9606.ENSP00000368683	9606.ENSP00000264832	0	0	0	0	0.065	0	0	0.801	0.807
IL6	CCL7	4447254	4445079	9606.ENSP00000385675	9606.ENSP00000367832	0	0	0	0	0.197	0	0	0.769	0.807
CD2	ITGAL	4443326	4441903	9606.ENSP00000358490	9606.ENSP00000349252	0	0	0	0	0.335	0	0	0.722	0.807
IL6	SELE	4447254	4440292	9606.ENSP00000385675	9606.ENSP00000331736	0	0	0	0	0.12	0	0	0.79	0.807
SPC25	DLGAP5	4436467	4434015	9606.ENSP00000282074	9606.ENSP00000247191	0	0	0	0	0.782	0	0	0.148	0.806
IL6	SAA1	4447254	4447178	9606.ENSP00000385675	9606.ENSP00000384906	0	0	0	0	0.097	0	0	0.793	0.805
ICAM1	SELL	4435501	4433660	9606.ENSP00000264832	9606.ENSP00000236147	0	0	0	0	0.061	0	0	0.8	0.804
IDO1	KMO	4449569	4442693	9606.ENSP00000430950	9606.ENSP00000355517	0	0	0	0	0.062	0	0	0.799	0.803
CXCL2	PTGS2	4449392	4442894	9606.ENSP00000427279	9606.ENSP00000356438	0	0	0	0	0.538	0	0	0.588	0.802
CCL24	CCR2	4448129	4436955	9606.ENSP00000400533	9606.ENSP00000292301	0	0	0	0	0.113	0.059	0.6	0.477	0.802
CD44	HAS2	4448037	4438275	9606.ENSP00000398632	9606.ENSP00000306991	0	0	0	0	0.059	0	0	0.796	0.8
PLCG2	IL6R	4451677	4443110	9606.ENSP00000482457	9606.ENSP00000357470	0	0	0	0	0	0	0.8	0	0.8
CD86	ICAM1	4440320	4435501	9606.ENSP00000332049	9606.ENSP00000264832	0	0	0	0	0.09	0	0	0.789	0.799
CD2	CD27	4443326	4435711	9606.ENSP00000358490	9606.ENSP00000266557	0	0	0	0	0.539	0	0	0.583	0.799
CDH5	ICAM1	4441389	4435501	9606.ENSP00000344115	9606.ENSP00000264832	0	0	0	0	0.064	0	0	0.793	0.798
IFNG	CCL2	4433446	4433339	9606.ENSP00000229135	9606.ENSP00000225831	0	0	0	0	0.063	0	0	0.794	0.798
IL6	TNFSF13B	4447254	4444645	9606.ENSP00000385675	9606.ENSP00000365048	0	0	0	0	0	0	0	0.797	0.798
IL6	ATF3	4447254	4441415	9606.ENSP00000385675	9606.ENSP00000344352	0	0	0	0	0.148	0	0	0.772	0.797
IL6	STAT4	4447254	4446006	9606.ENSP00000385675	9606.ENSP00000376134	0	0	0	0	0	0.163	0	0.767	0.797
PER3	DBP	4451635	4433205	9606.ENSP00000482093	9606.ENSP00000222122	0	0	0	0	0.451	0	0	0.646	0.797
EDN1	PTGS2	4445200	4442894	9606.ENSP00000368683	9606.ENSP00000356438	0	0	0	0	0.089	0	0	0.786	0.796
IL6	CD38	4447254	4433362	9606.ENSP00000385675	9606.ENSP00000226279	0	0	0	0	0	0	0	0.795	0.795
HCK	NCF2	4450141	4442905	9606.ENSP00000444986	9606.ENSP00000356505	0	0	0	0	0.772	0.059	0	0.121	0.795
KPNA2	ASPM	4449870	4442873	9606.ENSP00000438483	9606.ENSP00000356379	0	0	0	0	0.758	0.056	0	0.172	0.795
CCL20	CCL2	4442174	4433339	9606.ENSP00000351671	9606.ENSP00000225831	0	0	0	0	0.107	0	0	0.78	0.795
IL6	CXCL3	4447254	4437221	9606.ENSP00000385675	9606.ENSP00000296026	0	0	0	0	0.276	0	0	0.725	0.793
IL6	TLR8	4447254	4438750	9606.ENSP00000385675	9606.ENSP00000312082	0	0	0	0	0	0	0	0.792	0.792
CCL7	CXCL8	4445079	4438229	9606.ENSP00000367832	9606.ENSP00000306512	0	0	0	0	0.291	0	0	0.717	0.791
PTPRC	PLEK	4448605	4433624	9606.ENSP00000411355	9606.ENSP00000234313	0	0	0	0	0.746	0	0	0.21	0.791
IL6	CTLA4	4447254	4438004	9606.ENSP00000385675	9606.ENSP00000303939	0	0	0	0	0	0	0	0.791	0.791
STAT4	PTPN2	4446006	4438733	9606.ENSP00000376134	9606.ENSP00000311857	0	0	0	0	0.064	0.097	0.6	0.456	0.791
GBP5	CXCL10	4443538	4438146	9606.ENSP00000359488	9606.ENSP00000305651	0	0	0	0	0.669	0	0	0.394	0.791
PTPRC	CTLA4	4448605	4438004	9606.ENSP00000411355	9606.ENSP00000303939	0	0	0	0	0.14	0	0	0.766	0.79
SNX20	EFCAB1	4440321	4435006	9606.ENSP00000332062	9606.ENSP00000262103	0	0	0	0	0	0	0	0.79	0.79
FYB	PLEK	4449385	4433624	9606.ENSP00000427114	9606.ENSP00000234313	0	0	0	0	0.701	0	0	0.327	0.79
SELE	CXCL8	4440292	4438229	9606.ENSP00000331736	9606.ENSP00000306512	0	0	0	0	0.049	0	0	0.788	0.789
STAT4	PTPN22	4446006	4442291	9606.ENSP00000376134	9606.ENSP00000352833	0	0	0	0	0.064	0.097	0	0.769	0.788
NLRP7	MEFV	4450839	4433096	9606.ENSP00000467123	9606.ENSP00000219596	0	0	0	0	0	0	0	0.788	0.788
CD86	TLR8	4440320	4438750	9606.ENSP00000332049	9606.ENSP00000312082	0	0	0	0	0.381	0	0	0.669	0.786
CD86	FCGR2A	4440320	4435978	9606.ENSP00000332049	9606.ENSP00000271450	0	0	0	0	0.265	0	0	0.721	0.786
SKA3	CCNA2	4439281	4436109	9606.ENSP00000319417	9606.ENSP00000274026	0	0	0	0	0.767	0	0	0.116	0.786
CD44	ANPEP	4448037	4437626	9606.ENSP00000398632	9606.ENSP00000300060	0	0	0	0	0.135	0	0	0.76	0.784
CD163	MS4A7	4442211	4437650	9606.ENSP00000352071	9606.ENSP00000300184	0	0	0	0	0.771	0	0	0.093	0.784
ICAM1	CD69	4435501	4433409	9606.ENSP00000264832	9606.ENSP00000228434	0	0	0	0	0.077	0	0	0.776	0.784
CXCL8	HMOX1	4438229	4432912	9606.ENSP00000306512	9606.ENSP00000216117	0	0	0	0	0.077	0	0	0.776	0.784
NR4A2	FOS	4441430	4438204	9606.ENSP00000344479	9606.ENSP00000306245	0	0	0	0	0.559	0	0	0.53	0.784
FPR1	TREM1	4450996	4433908	9606.ENSP00000471493	9606.ENSP00000244709	0	0	0	0	0.55	0	0	0.539	0.783
PTPRC	CCR2	4448605	4436955	9606.ENSP00000411355	9606.ENSP00000292301	0	0	0	0	0.359	0	0	0.676	0.783
GBP5	NLRP3	4443538	4440784	9606.ENSP00000359488	9606.ENSP00000337383	0	0	0	0	0.251	0	0	0.719	0.781
CXCR4	MMP9	4447439	4443919	9606.ENSP00000386884	9606.ENSP00000361405	0	0	0	0	0.076	0.064	0	0.766	0.78
CTSS	SPI1	4443237	4433383	9606.ENSP00000357981	9606.ENSP00000227163	0	0	0	0	0.705	0	0	0.282	0.779
VAV1	CTLA4	4451047	4438004	9606.ENSP00000472929	9606.ENSP00000303939	0	0	0	0	0.075	0	0	0.77	0.778
MMP9	NCF2	4443919	4442905	9606.ENSP00000361405	9606.ENSP00000356505	0	0	0	0	0.228	0	0.65	0.244	0.777
IL6	CD68	4447254	4434118	9606.ENSP00000385675	9606.ENSP00000250092	0	0	0	0	0.071	0	0	0.77	0.777
CD86	SELL	4440320	4433660	9606.ENSP00000332049	9606.ENSP00000236147	0	0	0	0	0.256	0	0	0.712	0.777
BIRC5	ANLN	4437778	4435644	9606.ENSP00000301633	9606.ENSP00000265748	0	0	0	0	0.692	0	0	0.307	0.777
PTPN6	LILRB1	4447701	4439032	9606.ENSP00000391592	9606.ENSP00000315997	0	0	0	0	0.088	0.407	0	0.622	0.777
DOCK8	WAS	4447871	4444767	9606.ENSP00000394888	9606.ENSP00000365891	0	0	0	0	0.227	0	0	0.723	0.777
VAV1	PTPRC	4451047	4448605	9606.ENSP00000472929	9606.ENSP00000411355	0	0	0	0	0.357	0.267	0	0.564	0.776
SOD2	HMOX1	4450194	4432912	9606.ENSP00000446252	9606.ENSP00000216117	0.071	0	0	0	0.063	0	0	0.763	0.776
PIK3CG	PRKCB	4442215	4438120	9606.ENSP00000352121	9606.ENSP00000305355	0	0	0	0	0.116	0.379	0	0.625	0.776
CD2	GZMH	4443326	4432949	9606.ENSP00000358490	9606.ENSP00000216338	0	0	0	0	0.727	0	0	0.21	0.775
CD68	CCL2	4434118	4433339	9606.ENSP00000250092	9606.ENSP00000225831	0	0	0	0	0.09	0	0	0.763	0.775
FFAR2	GPR84	4451059	4450304	9606.ENSP00000473159	9606.ENSP00000450310	0	0	0	0	0.076	0	0	0.767	0.775
CXCL8	CTLA4	4438229	4438004	9606.ENSP00000306512	9606.ENSP00000303939	0	0	0	0	0.061	0	0	0.769	0.774
PTGS2	TNFAIP6	4442894	4433852	9606.ENSP00000356438	9606.ENSP00000243347	0	0	0	0	0.21	0	0	0.725	0.774
HCK	PLEK	4450141	4433624	9606.ENSP00000444986	9606.ENSP00000234313	0	0	0	0	0.685	0	0	0.31	0.773
PTPRC	EVI2B	4448605	4440484	9606.ENSP00000411355	9606.ENSP00000333779	0	0	0	0	0.745	0	0	0.145	0.773
TLR8	CLEC7A	4438750	4437867	9606.ENSP00000312082	9606.ENSP00000302569	0	0	0	0	0.326	0.06	0	0.671	0.773
PLCG2	PIK3CG	4451677	4442215	9606.ENSP00000482457	9606.ENSP00000352121	0	0	0	0	0.064	0.185	0.65	0.252	0.773
MS4A6A	C1orf162	4447767	4441401	9606.ENSP00000392770	9606.ENSP00000344218	0	0	0	0	0.772	0	0	0	0.772
IL6	CSF3R	4447254	4444109	9606.ENSP00000385675	9606.ENSP00000362195	0	0	0	0	0	0.064	0.6	0.44	0.772
CD48	CD84	4451851	4438778	9606.ENSP00000484431	9606.ENSP00000312367	0	0	0	0	0.269	0	0	0.7	0.771
IL6	GZMB	4447254	4432950	9606.ENSP00000385675	9606.ENSP00000216341	0	0	0	0	0	0	0	0.771	0.771
IL6	CYBB	4447254	4445083	9606.ENSP00000385675	9606.ENSP00000367851	0	0	0	0	0.062	0	0	0.766	0.771
SFRP4	ASPN	4448564	4444584	9606.ENSP00000410715	9606.ENSP00000364694	0	0	0	0	0.725	0	0	0.197	0.77
ALOX5AP	C1orf162	4451430	4441401	9606.ENSP00000479870	9606.ENSP00000344218	0	0	0	0	0.769	0	0	0	0.769
MMP9	CXCL10	4443919	4438146	9606.ENSP00000361405	9606.ENSP00000305651	0	0	0	0	0.14	0	0	0.742	0.769
IL6R	IFNG	4443110	4433446	9606.ENSP00000357470	9606.ENSP00000229135	0	0	0	0	0	0	0.6	0.446	0.769
WAS	MYO1F	4444767	4441469	9606.ENSP00000365891	9606.ENSP00000344871	0	0	0	0	0.407	0.38	0	0.421	0.768
CYBB	HMOX1	4445083	4432912	9606.ENSP00000367851	9606.ENSP00000216117	0	0	0	0	0.069	0	0	0.76	0.767
EDN1	FOS	4445200	4438204	9606.ENSP00000368683	9606.ENSP00000306245	0	0	0	0	0	0	0	0.767	0.767
MS4A1	MS4A7	4449663	4437650	9606.ENSP00000433277	9606.ENSP00000300184	0	0	0	0	0.098	0	0	0.753	0.767
NLRP3	IL1RN	4440784	4434682	9606.ENSP00000337383	9606.ENSP00000259206	0	0	0	0	0.149	0	0	0.737	0.766
TRIB1	JUNB	4438757	4437951	9606.ENSP00000312150	9606.ENSP00000303315	0	0	0	0	0.147	0.709	0	0.13	0.766
CSF2RA	CSF3R	4447840	4444109	9606.ENSP00000394227	9606.ENSP00000362195	0	0	0	0	0.224	0	0	0.711	0.766
CD27	CD69	4435711	4433409	9606.ENSP00000266557	9606.ENSP00000228434	0	0	0	0	0.128	0	0	0.738	0.762
SOD2	IL6	4450194	4447254	9606.ENSP00000446252	9606.ENSP00000385675	0	0	0	0	0.11	0	0	0.744	0.762
ASPM	CLSPN	4442873	4438832	9606.ENSP00000356379	9606.ENSP00000312995	0	0	0	0	0.748	0	0	0.092	0.761
WAS	FMNL1	4444767	4440086	9606.ENSP00000365891	9606.ENSP00000329219	0	0	0	0	0.201	0.124	0	0.685	0.761
CSF2RB	SPI1	4447068	4433383	9606.ENSP00000384053	9606.ENSP00000227163	0	0	0	0	0.684	0	0	0.274	0.761
CD27	GZMB	4435711	4432950	9606.ENSP00000266557	9606.ENSP00000216341	0	0	0	0	0.215	0	0	0.708	0.76
ZFP36	FOSB	4450924	4433953	9606.ENSP00000469647	9606.ENSP00000245919	0	0	0	0	0.625	0	0	0.386	0.76
CCL24	CXCR1	4448129	4437175	9606.ENSP00000400533	9606.ENSP00000295683	0	0	0	0	0	0.059	0.6	0.415	0.76
SELE	CCL2	4440292	4433339	9606.ENSP00000331736	9606.ENSP00000225831	0	0	0	0	0.108	0	0	0.741	0.759
SPI1	LCP2	4433383	4432628	9606.ENSP00000227163	9606.ENSP00000046794	0	0	0	0	0.739	0	0	0.116	0.759
FYB	APBB1IP	4449385	4444696	9606.ENSP00000427114	9606.ENSP00000365411	0	0	0	0	0.352	0	0	0.644	0.759
MMP9	HMOX1	4443919	4432912	9606.ENSP00000361405	9606.ENSP00000216117	0	0	0	0	0.088	0	0	0.745	0.759
DPP4	ANPEP	4442387	4437626	9606.ENSP00000353731	9606.ENSP00000300060	0.049	0	0	0	0.119	0	0	0.734	0.758
FYB	WAS	4449385	4444767	9606.ENSP00000427114	9606.ENSP00000365891	0	0	0	0	0.316	0.313	0	0.527	0.758
CD48	SLAMF6	4451851	4443018	9606.ENSP00000484431	9606.ENSP00000357036	0	0	0	0	0.2	0	0	0.709	0.758
TNFAIP3	CXCL8	4451592	4438229	9606.ENSP00000481570	9606.ENSP00000306512	0	0	0	0	0.537	0	0	0.496	0.757
CD53	LCP2	4435973	4432628	9606.ENSP00000271324	9606.ENSP00000046794	0	0	0	0	0.706	0	0	0.207	0.757
CD163	HMOX1	4442211	4432912	9606.ENSP00000352071	9606.ENSP00000216117	0	0	0	0	0.108	0	0	0.739	0.757
CD53	PLEK	4435973	4433624	9606.ENSP00000271324	9606.ENSP00000234313	0	0	0	0	0.729	0	0	0.138	0.756
CXCL2	CCL7	4449392	4445079	9606.ENSP00000427279	9606.ENSP00000367832	0	0	0	0	0.18	0	0	0.714	0.756
PTPN22	CTLA4	4442291	4438004	9606.ENSP00000352833	9606.ENSP00000303939	0	0	0	0	0.097	0	0	0.741	0.756
CD69	GZMB	4433409	4432950	9606.ENSP00000228434	9606.ENSP00000216341	0	0	0	0	0.125	0	0	0.732	0.755
CD44	ICAM1	4448037	4435501	9606.ENSP00000398632	9606.ENSP00000264832	0	0	0	0	0.117	0	0	0.733	0.754
BTLA	CTLA4	4440498	4438004	9606.ENSP00000333919	9606.ENSP00000303939	0	0	0	0	0.118	0	0	0.731	0.752
CCL2	SERPINE1	4433339	4433266	9606.ENSP00000225831	9606.ENSP00000223095	0	0	0	0	0.122	0	0	0.73	0.752
JUNB	DUSP1	4437951	4433734	9606.ENSP00000303315	9606.ENSP00000239223	0	0	0	0	0.657	0.125	0	0.235	0.75
CD3E	CTLA4	4442492	4438004	9606.ENSP00000354566	9606.ENSP00000303939	0	0	0	0	0.306	0	0	0.654	0.75
CCL7	CCL20	4445079	4442174	9606.ENSP00000367832	9606.ENSP00000351671	0	0	0	0	0.129	0	0	0.725	0.75
LCP1	WAS	4446831	4444767	9606.ENSP00000381581	9606.ENSP00000365891	0	0	0	0	0.387	0.261	0	0.492	0.75
SLC25A37	ALAS2	4449492	4440351	9606.ENSP00000429200	9606.ENSP00000332369	0	0	0	0	0.228	0	0	0.69	0.75
SH2D1A	CD3D	4443678	4437689	9606.ENSP00000360181	9606.ENSP00000300692	0	0	0	0	0.653	0	0	0.31	0.75
CXCL8	FOS	4438229	4438204	9606.ENSP00000306512	9606.ENSP00000306245	0	0	0	0	0.077	0	0	0.739	0.749
PTPRC	IL6	4448605	4447254	9606.ENSP00000411355	9606.ENSP00000385675	0	0	0	0	0.061	0	0	0.744	0.749
CCR2	ICAM1	4436955	4435501	9606.ENSP00000292301	9606.ENSP00000264832	0	0	0	0	0.067	0	0	0.742	0.749
CD69	CD38	4433409	4433362	9606.ENSP00000228434	9606.ENSP00000226279	0	0	0	0	0.14	0	0	0.72	0.749
IL32	CXCL8	4449620	4438229	9606.ENSP00000432218	9606.ENSP00000306512	0	0	0	0	0.076	0	0	0.738	0.748
SELL	IFNG	4433660	4433446	9606.ENSP00000236147	9606.ENSP00000229135	0	0	0	0	0.062	0	0	0.742	0.748
PTPRC	CDH5	4448605	4441389	9606.ENSP00000411355	9606.ENSP00000344115	0	0	0	0	0.061	0.152	0	0.709	0.748
CXCL3	CCL2	4437221	4433339	9606.ENSP00000296026	9606.ENSP00000225831	0	0	0	0	0.165	0	0	0.709	0.747
PLEK	SPI1	4433624	4433383	9606.ENSP00000234313	9606.ENSP00000227163	0	0	0	0	0.724	0	0	0.121	0.747
THEMIS	DPT	4443070	4442962	9606.ENSP00000357231	9606.ENSP00000356791	0	0	0	0	0	0	0	0.747	0.747
IDO1	CXCL10	4449569	4438146	9606.ENSP00000430950	9606.ENSP00000305651	0	0	0	0	0.411	0	0	0.585	0.746
KPNA2	RRM2	4449870	4442396	9606.ENSP00000438483	9606.ENSP00000353770	0	0	0	0	0.637	0.084	0	0.297	0.746
PTPRC	CTSS	4448605	4443237	9606.ENSP00000411355	9606.ENSP00000357981	0	0	0	0	0.703	0	0	0.178	0.746
CD48	SLAMF7	4451851	4443017	9606.ENSP00000484431	9606.ENSP00000357022	0	0	0	0	0.319	0	0	0.642	0.745
CXCL11	CCL2	4438264	4433339	9606.ENSP00000306884	9606.ENSP00000225831	0	0	0	0	0.107	0	0	0.725	0.744
TLR8	FCGR2A	4438750	4435978	9606.ENSP00000312082	9606.ENSP00000271450	0	0	0	0	0.536	0	0	0.471	0.744
WAS	BIN2	4444767	4435736	9606.ENSP00000365891	9606.ENSP00000267012	0	0	0	0	0.477	0.385	0	0.27	0.744
CSF2RA	IL6	4447840	4447254	9606.ENSP00000394227	9606.ENSP00000385675	0	0	0	0	0	0	0.6	0.387	0.744
CTSS	CD53	4443237	4435973	9606.ENSP00000357981	9606.ENSP00000271324	0	0	0	0	0.656	0	0	0.285	0.743
CASC5	CCNA2	4440673	4436109	9606.ENSP00000335463	9606.ENSP00000274026	0	0	0	0	0.697	0	0	0.189	0.743
SRPX2	HLF	4444076	4433352	9606.ENSP00000362095	9606.ENSP00000226067	0	0	0	0	0	0	0	0.742	0.742
CD2	ANPEP	4443326	4437626	9606.ENSP00000358490	9606.ENSP00000300060	0	0	0	0	0.07	0	0	0.733	0.741
MMP9	PTGS2	4443919	4442894	9606.ENSP00000361405	9606.ENSP00000356438	0	0	0	0	0.097	0	0	0.725	0.741
CCL24	CXCL11	4448129	4438264	9606.ENSP00000400533	9606.ENSP00000306884	0	0	0	0	0.08	0.416	0	0.557	0.741
IDO1	PTGS2	4449569	4442894	9606.ENSP00000430950	9606.ENSP00000356438	0	0	0	0	0.064	0	0	0.734	0.741
CD163	CD86	4442211	4440320	9606.ENSP00000352071	9606.ENSP00000332049	0	0	0	0	0.23	0	0	0.676	0.74
CD44	TIMP1	4448037	4433052	9606.ENSP00000398632	9606.ENSP00000218388	0	0	0	0	0.157	0	0	0.704	0.74
PTGS2	DUSP1	4442894	4433734	9606.ENSP00000356438	9606.ENSP00000239223	0	0	0	0	0.136	0.084	0	0.698	0.74
NCF4	MMP9	4446646	4443919	9606.ENSP00000380334	9606.ENSP00000361405	0	0	0	0	0.198	0	0.65	0.149	0.74
TACC3	BIRC5	4439857	4437778	9606.ENSP00000326550	9606.ENSP00000301633	0	0	0	0	0.668	0	0	0.244	0.739
EDN1	HMOX1	4445200	4432912	9606.ENSP00000368683	9606.ENSP00000216117	0	0	0	0	0	0	0	0.738	0.738
MMP9	IL1RN	4443919	4434682	9606.ENSP00000361405	9606.ENSP00000259206	0	0	0	0	0.282	0	0	0.65	0.738
CD1D	CD69	4443056	4433409	9606.ENSP00000357153	9606.ENSP00000228434	0	0	0	0	0.099	0	0	0.721	0.738
CD3G	CD2	4449591	4443326	9606.ENSP00000431445	9606.ENSP00000358490	0	0	0	0	0.55	0	0	0.442	0.738
TLR8	CLEC4A	4438750	4433464	9606.ENSP00000312082	9606.ENSP00000229332	0	0	0	0	0.539	0.06	0	0.444	0.738
MMP9	ICAM1	4443919	4435501	9606.ENSP00000361405	9606.ENSP00000264832	0	0	0	0	0.093	0	0	0.722	0.737
VAV1	PLEK	4451047	4433624	9606.ENSP00000472929	9606.ENSP00000234313	0	0	0	0	0.308	0	0	0.634	0.736
CXCR4	DPP4	4447439	4442387	9606.ENSP00000386884	9606.ENSP00000353731	0	0	0	0	0	0.379	0	0.592	0.735
THEMIS	LCP2	4443070	4432628	9606.ENSP00000357231	9606.ENSP00000046794	0	0	0	0	0.165	0.548	0	0.355	0.735
FCGR2B	SELL	4442151	4433660	9606.ENSP00000351497	9606.ENSP00000236147	0	0	0	0	0.212	0	0	0.678	0.735
MMP9	IFNG	4443919	4433446	9606.ENSP00000361405	9606.ENSP00000229135	0	0	0	0	0	0	0	0.735	0.735
ITGAL	CD86	4441903	4440320	9606.ENSP00000349252	9606.ENSP00000332049	0	0	0	0	0.308	0	0	0.633	0.735
SELL	GZMB	4433660	4432950	9606.ENSP00000236147	9606.ENSP00000216341	0	0	0	0	0.142	0	0	0.704	0.735
CD2	CD79A	4443326	4433192	9606.ENSP00000358490	9606.ENSP00000221972	0	0	0	0	0.231	0	0	0.669	0.734
IL6	C5AR1	4447254	4441697	9606.ENSP00000385675	9606.ENSP00000347197	0	0	0	0	0	0	0	0.734	0.734
ITGAL	CD69	4441903	4433409	9606.ENSP00000349252	9606.ENSP00000228434	0	0	0	0	0.23	0	0	0.669	0.734
PTPRC	CD27	4448605	4435711	9606.ENSP00000411355	9606.ENSP00000266557	0	0	0	0	0.129	0	0	0.706	0.733
HPGDS	HMOX1	4437138	4432912	9606.ENSP00000295256	9606.ENSP00000216117	0	0	0	0	0	0	0	0.732	0.732
S100A8	NCF2	4443164	4442905	9606.ENSP00000357722	9606.ENSP00000356505	0	0	0	0	0.563	0.379	0	0.091	0.732
CD44	CTLA4	4448037	4438004	9606.ENSP00000398632	9606.ENSP00000303939	0	0	0	0	0	0	0	0.732	0.732
CXCL10	ICAM1	4438146	4435501	9606.ENSP00000305651	9606.ENSP00000264832	0	0	0	0	0.145	0	0	0.7	0.732
IL1A	IFNG	4435240	4433446	9606.ENSP00000263339	9606.ENSP00000229135	0	0	0	0	0	0	0	0.731	0.731
OLR1	CCL2	4438475	4433339	9606.ENSP00000309124	9606.ENSP00000225831	0	0	0	0	0.084	0	0	0.718	0.73
IDO1	CD86	4449569	4440320	9606.ENSP00000430950	9606.ENSP00000332049	0	0	0	0	0.103	0	0	0.71	0.729
ACP5	MMP9	4450887	4443919	9606.ENSP00000468767	9606.ENSP00000361405	0	0	0	0	0.214	0	0	0.669	0.728
IL6	CXCR1	4447254	4437175	9606.ENSP00000385675	9606.ENSP00000295683	0	0	0	0	0	0	0	0.728	0.728
PTPRC	GZMB	4448605	4432950	9606.ENSP00000411355	9606.ENSP00000216341	0	0	0	0	0.211	0	0	0.67	0.728
SELE	IL1A	4440292	4435240	9606.ENSP00000331736	9606.ENSP00000263339	0	0	0	0	0.062	0	0	0.721	0.727
NOD2	MEFV	4437679	4433096	9606.ENSP00000300589	9606.ENSP00000219596	0	0	0	0	0.095	0	0	0.711	0.727
TLR8	CXCL8	4438750	4438229	9606.ENSP00000312082	9606.ENSP00000306512	0	0	0	0	0.096	0	0	0.71	0.726
NUSAP1	SPC25	4450429	4436467	9606.ENSP00000453403	9606.ENSP00000282074	0	0	0	0	0.691	0	0	0.15	0.726
CD2	CD38	4443326	4433362	9606.ENSP00000358490	9606.ENSP00000226279	0	0	0	0	0.106	0	0	0.706	0.726
HAS2	TNFAIP6	4438275	4433852	9606.ENSP00000306991	9606.ENSP00000243347	0	0	0	0	0.062	0	0	0.719	0.725
PLAU	MMP9	4444017	4443919	9606.ENSP00000361850	9606.ENSP00000361405	0	0	0	0	0.076	0	0	0.713	0.724
PTGS2	EREG	4442894	4433915	9606.ENSP00000356438	9606.ENSP00000244869	0	0	0	0	0.097	0	0	0.707	0.724
CD86	CCR2	4440320	4436955	9606.ENSP00000332049	9606.ENSP00000292301	0	0	0	0	0.353	0	0	0.591	0.724
CDH5	SELE	4441389	4440292	9606.ENSP00000344115	9606.ENSP00000331736	0	0	0	0	0.185	0.056	0	0.669	0.723
CD2	CD53	4443326	4435973	9606.ENSP00000358490	9606.ENSP00000271324	0	0	0	0	0.37	0.379	0	0.351	0.723
PTGS2	ATF3	4442894	4441415	9606.ENSP00000356438	9606.ENSP00000344352	0	0	0	0	0.12	0	0	0.697	0.723
PTAFR	KIAA0101	4444275	4437621	9606.ENSP00000362965	9606.ENSP00000300035	0	0	0	0	0	0	0	0.723	0.723
CD86	CXCL10	4440320	4438146	9606.ENSP00000332049	9606.ENSP00000305651	0	0	0	0	0.202	0	0	0.668	0.723
CCL2	TIMP1	4433339	4433052	9606.ENSP00000225831	9606.ENSP00000218388	0	0	0	0	0.158	0	0	0.684	0.722
SAA1	LYZ	4447178	4434847	9606.ENSP00000384906	9606.ENSP00000261267	0	0	0	0	0.081	0	0	0.71	0.722
CD86	CD68	4440320	4434118	9606.ENSP00000332049	9606.ENSP00000250092	0	0	0	0	0.183	0	0	0.673	0.722
APOC1	SAA1	4450772	4447178	9606.ENSP00000465356	9606.ENSP00000384906	0	0	0	0	0.062	0	0.54	0.406	0.721
CCL20	IL1A	4442174	4435240	9606.ENSP00000351671	9606.ENSP00000263339	0	0	0	0	0.365	0	0	0.578	0.721
CD1D	CD74	4443056	4432583	9606.ENSP00000357153	9606.ENSP00000009530	0	0	0	0	0.106	0.379	0	0.537	0.72
S100A8	CXCL8	4443164	4438229	9606.ENSP00000357722	9606.ENSP00000306512	0	0	0	0	0.189	0	0	0.669	0.72
IL6R	CCL2	4443110	4433339	9606.ENSP00000357470	9606.ENSP00000225831	0	0	0	0	0	0	0	0.719	0.719
MMP9	CHI3L1	4443919	4434432	9606.ENSP00000361405	9606.ENSP00000255409	0	0	0	0	0.105	0	0	0.699	0.719
SPP1	ICAM1	4446370	4435501	9606.ENSP00000378517	9606.ENSP00000264832	0	0	0	0	0	0	0	0.719	0.719
TNFAIP3	PTPN22	4451592	4442291	9606.ENSP00000481570	9606.ENSP00000352833	0	0	0	0	0.103	0	0	0.7	0.719
IL6	CD274	4447254	4445568	9606.ENSP00000385675	9606.ENSP00000370989	0	0	0	0	0.17	0	0	0.675	0.719
IL6	CHI3L1	4447254	4434432	9606.ENSP00000385675	9606.ENSP00000255409	0	0	0	0	0	0	0	0.719	0.719
CD3E	CD69	4442492	4433409	9606.ENSP00000354566	9606.ENSP00000228434	0	0	0	0	0.352	0	0	0.582	0.718
FPR1	AQP9	4450996	4433107	9606.ENSP00000471493	9606.ENSP00000219919	0	0	0	0	0.676	0	0	0.166	0.718
PTPRC	EMR1	4448605	4438706	9606.ENSP00000411355	9606.ENSP00000311545	0	0	0	0	0.142	0	0	0.685	0.718
CASC5	TACC3	4440673	4439857	9606.ENSP00000335463	9606.ENSP00000326550	0	0	0	0	0.69	0	0	0.129	0.718
MS4A6A	FCER1G	4447767	4436828	9606.ENSP00000392770	9606.ENSP00000289902	0	0	0	0	0.686	0	0	0.141	0.718
CXCL11	ICAM1	4438264	4435501	9606.ENSP00000306884	9606.ENSP00000264832	0	0	0	0	0.076	0	0	0.706	0.717
CCL24	CXCR4	4448129	4447439	9606.ENSP00000400533	9606.ENSP00000386884	0	0	0	0	0	0.059	0.6	0.308	0.716
TNFSF13B	CXCL13	4444645	4436695	9606.ENSP00000365048	9606.ENSP00000286758	0	0	0	0	0.093	0	0	0.7	0.716
IL6	SELP	4447254	4435297	9606.ENSP00000385675	9606.ENSP00000263686	0	0	0	0	0.062	0	0	0.71	0.716
ALOX5AP	CYSLTR1	4451430	4451303	9606.ENSP00000479870	9606.ENSP00000478492	0	0	0	0	0.062	0	0	0.709	0.715
CXCR4	SELL	4447439	4433660	9606.ENSP00000386884	9606.ENSP00000236147	0	0	0	0	0.174	0	0	0.669	0.714
FPR1	TLR8	4450996	4438750	9606.ENSP00000471493	9606.ENSP00000312082	0	0	0	0	0.556	0	0	0.382	0.714
MMP9	SERPINE1	4443919	4433266	9606.ENSP00000361405	9606.ENSP00000223095	0	0	0	0	0.061	0	0	0.707	0.714
SLC16A10	THRA	4443207	4435461	9606.ENSP00000357844	9606.ENSP00000264637	0	0	0	0	0.061	0.045	0	0.706	0.713
SELE	IFNG	4440292	4433446	9606.ENSP00000331736	9606.ENSP00000229135	0	0	0	0	0	0	0	0.713	0.713
AMICA1	S1PR4	4441849	4433972	9606.ENSP00000348635	9606.ENSP00000246115	0	0	0	0	0.671	0	0	0.164	0.713
PTPRC	CSF2RB	4448605	4447068	9606.ENSP00000411355	9606.ENSP00000384053	0	0	0	0	0.626	0	0	0.266	0.713
SH2D1A	STX11	4443678	4442912	9606.ENSP00000360181	9606.ENSP00000356540	0	0	0	0	0.077	0	0	0.701	0.712
CTLA4	CD38	4438004	4433362	9606.ENSP00000303939	9606.ENSP00000226279	0	0	0	0	0.065	0	0	0.705	0.712
CCR2	SELL	4436955	4433660	9606.ENSP00000292301	9606.ENSP00000236147	0	0	0	0	0.213	0	0	0.649	0.712
CCL7	CXCL11	4445079	4438264	9606.ENSP00000367832	9606.ENSP00000306884	0	0	0	0	0.114	0	0	0.689	0.712
PTPRC	WAS	4448605	4444767	9606.ENSP00000411355	9606.ENSP00000365891	0	0	0	0	0.583	0.113	0	0.284	0.712
CASP5	CARD16	4446112	4444610	9606.ENSP00000376849	9606.ENSP00000364858	0	0.055	0	0	0.252	0	0	0.625	0.712
CST7	NKG7	4449115	4433194	9606.ENSP00000420384	9606.ENSP00000221978	0	0	0	0	0.683	0	0	0.126	0.711
CD44	ITGAL	4448037	4441903	9606.ENSP00000398632	9606.ENSP00000349252	0	0	0	0	0.061	0	0	0.705	0.711
VAV1	FYB	4451047	4449385	9606.ENSP00000472929	9606.ENSP00000427114	0	0	0	0	0.229	0	0	0.641	0.711
CD2	CD69	4443326	4433409	9606.ENSP00000358490	9606.ENSP00000228434	0	0	0	0	0.242	0	0	0.635	0.711
RNASE6	FCER1G	4437818	4436828	9606.ENSP00000302046	9606.ENSP00000289902	0	0	0	0	0.39	0	0	0.546	0.711
IRF4	CD79A	4445477	4433192	9606.ENSP00000370343	9606.ENSP00000221972	0	0	0	0	0.252	0	0	0.63	0.711
HCK	SPI1	4450141	4433383	9606.ENSP00000444986	9606.ENSP00000227163	0	0	0	0	0.591	0.24	0	0.144	0.711
CD274	BTLA	4445568	4440498	9606.ENSP00000370989	9606.ENSP00000333919	0	0	0	0	0.069	0	0	0.702	0.71
CXCL8	SERPINE1	4438229	4433266	9606.ENSP00000306512	9606.ENSP00000223095	0	0	0	0	0.137	0	0	0.678	0.71
IL1A	TIMP1	4435240	4433052	9606.ENSP00000263339	9606.ENSP00000218388	0	0	0	0	0	0	0	0.709	0.709
SOD2	CYBB	4450194	4445083	9606.ENSP00000446252	9606.ENSP00000367851	0	0	0	0	0.092	0	0	0.693	0.709
PTPRC	DOCK8	4448605	4447871	9606.ENSP00000411355	9606.ENSP00000394888	0	0	0	0	0.63	0	0	0.244	0.708
IFNG	CD69	4433446	4433409	9606.ENSP00000229135	9606.ENSP00000228434	0	0	0	0	0.109	0	0	0.685	0.708
CD86	SPI1	4440320	4433383	9606.ENSP00000332049	9606.ENSP00000227163	0	0	0	0	0.535	0	0	0.398	0.708
LCP1	CORO1A	4446831	4433064	9606.ENSP00000381581	9606.ENSP00000219150	0	0	0	0	0.464	0.05	0	0.47	0.707
HCK	LCP2	4450141	4432628	9606.ENSP00000444986	9606.ENSP00000046794	0	0	0	0	0.393	0.227	0	0.426	0.707
ANPEP	CD38	4437626	4433362	9606.ENSP00000300060	9606.ENSP00000226279	0	0	0	0	0	0	0	0.707	0.707
CD2	LCP2	4443326	4432628	9606.ENSP00000358490	9606.ENSP00000046794	0	0	0	0	0.533	0	0	0.399	0.707
WAS	PLEK	4444767	4433624	9606.ENSP00000365891	9606.ENSP00000234313	0	0	0	0	0.4	0	0	0.532	0.707
CD44	CD86	4448037	4440320	9606.ENSP00000398632	9606.ENSP00000332049	0	0	0	0	0.078	0	0	0.694	0.706
SELP	CCL2	4435297	4433339	9606.ENSP00000263686	9606.ENSP00000225831	0	0	0	0	0.055	0	0	0.702	0.706
CCL7	CXCL3	4445079	4437221	9606.ENSP00000367832	9606.ENSP00000296026	0	0	0	0	0.221	0	0	0.638	0.706
FCGR2A	SELL	4435978	4433660	9606.ENSP00000271450	9606.ENSP00000236147	0	0	0	0	0.141	0	0	0.672	0.706
CSF2RB	TFEC	4447068	4435607	9606.ENSP00000384053	9606.ENSP00000265440	0	0	0	0	0.493	0	0	0.444	0.706
CXCL8	CHI3L1	4438229	4434432	9606.ENSP00000306512	9606.ENSP00000255409	0	0	0	0	0.062	0	0	0.698	0.705
PTGS2	ICAM1	4442894	4435501	9606.ENSP00000356438	9606.ENSP00000264832	0	0	0	0	0.123	0	0	0.677	0.705
IL6	IL24	4447254	4445964	9606.ENSP00000385675	9606.ENSP00000375795	0	0	0	0	0.095	0	0	0.687	0.705
IL6R	IL23A	4443110	4433418	9606.ENSP00000357470	9606.ENSP00000228534	0	0	0	0	0	0	0.6	0.293	0.705
PTPRC	TEK	4448605	4445310	9606.ENSP00000411355	9606.ENSP00000369375	0	0	0	0	0.072	0.162	0	0.65	0.704
MS4A6A	CLEC4A	4447767	4433464	9606.ENSP00000392770	9606.ENSP00000229332	0	0	0	0	0.665	0	0	0.152	0.704
IL6	CCR2	4447254	4436955	9606.ENSP00000385675	9606.ENSP00000292301	0	0	0	0	0	0	0	0.704	0.704
CD68	SPI1	4434118	4433383	9606.ENSP00000250092	9606.ENSP00000227163	0	0	0	0	0.561	0	0	0.354	0.704
MS4A6A	IGSF6	4447767	4435822	9606.ENSP00000392770	9606.ENSP00000268389	0	0	0	0	0.634	0	0	0.225	0.704
IL6	SELL	4447254	4433660	9606.ENSP00000385675	9606.ENSP00000236147	0	0	0	0	0	0	0	0.704	0.704
CCR2	CD68	4436955	4434118	9606.ENSP00000292301	9606.ENSP00000250092	0	0	0	0	0.14	0	0	0.669	0.703
CD48	PLEK	4451851	4433624	9606.ENSP00000484431	9606.ENSP00000234313	0	0	0	0	0.683	0	0	0.101	0.703
CYBB	TLR8	4445083	4438750	9606.ENSP00000367851	9606.ENSP00000312082	0	0	0	0	0.496	0.096	0	0.4	0.703
FCGR2B	CD69	4442151	4433409	9606.ENSP00000351497	9606.ENSP00000228434	0	0	0	0	0.135	0	0	0.671	0.703
KPNA2	TACC3	4449870	4439857	9606.ENSP00000438483	9606.ENSP00000326550	0	0	0	0	0.631	0	0	0.229	0.703
CD274	CXCL10	4445568	4438146	9606.ENSP00000370989	9606.ENSP00000305651	0	0	0	0	0.327	0	0	0.576	0.702
PAX3	EYA1	4445987	4441270	9606.ENSP00000375921	9606.ENSP00000342626	0	0	0	0	0.061	0.134	0	0.663	0.702
PTPRC	ICAM1	4448605	4435501	9606.ENSP00000411355	9606.ENSP00000264832	0	0	0	0	0.095	0	0	0.684	0.702
CXCL8	SELP	4438229	4435297	9606.ENSP00000306512	9606.ENSP00000263686	0	0	0	0	0.049	0	0	0.7	0.702
HCK	FCER1G	4450141	4436828	9606.ENSP00000444986	9606.ENSP00000289902	0	0	0	0	0.585	0.128	0	0.243	0.702
TLR8	CXCL10	4438750	4438146	9606.ENSP00000312082	9606.ENSP00000305651	0	0	0	0	0.184	0	0	0.649	0.701
IL1A	CCL2	4435240	4433339	9606.ENSP00000263339	9606.ENSP00000225831	0	0	0	0	0.091	0	0	0.684	0.7
CLSPN	CCNA2	4438832	4436109	9606.ENSP00000312995	9606.ENSP00000274026	0	0	0	0	0.497	0	0	0.429	0.7
SLAMF6	CD226	4443018	4436365	9606.ENSP00000357036	9606.ENSP00000280200	0	0	0	0	0.131	0	0	0.669	0.7
IL6	CSF2RB	4447254	4447068	9606.ENSP00000385675	9606.ENSP00000384053	0	0	0	0	0.061	0	0.6	0.266	0.7
RRM2	SPC25	4442396	4436467	9606.ENSP00000353770	9606.ENSP00000282074	0	0	0	0	0.661	0	0	0.153	0.7
FOS	SPI1	4438204	4433383	9606.ENSP00000306245	9606.ENSP00000227163	0	0	0	0	0.076	0.328	0	0.557	0.7
PTPRC	CD274	4448605	4445568	9606.ENSP00000411355	9606.ENSP00000370989	0	0	0	0	0.105	0	0	0.677	0.699
PTPRC	CD163	4448605	4442211	9606.ENSP00000411355	9606.ENSP00000352071	0	0	0	0	0.163	0	0	0.655	0.699
CXCR4	PTGS2	4447439	4442894	9606.ENSP00000386884	9606.ENSP00000356438	0	0	0	0	0	0.056	0	0.695	0.699
CD86	GZMB	4440320	4432950	9606.ENSP00000332049	9606.ENSP00000216341	0	0	0	0	0.184	0	0	0.647	0.699
CTSS	IGSF6	4443237	4435822	9606.ENSP00000357981	9606.ENSP00000268389	0	0	0	0	0.597	0	0	0.283	0.699
PTPN6	THEMIS	4447701	4443070	9606.ENSP00000391592	9606.ENSP00000357231	0	0	0	0	0.062	0.313	0	0.57	0.699
APBB1IP	LCP2	4444696	4432628	9606.ENSP00000365411	9606.ENSP00000046794	0	0	0	0	0.386	0	0	0.53	0.699
PTPN6	LAT	4447701	4446408	9606.ENSP00000391592	9606.ENSP00000378845	0	0	0	0	0.069	0.305	0	0.57	0.698
ICAM1	SERPINE1	4435501	4433266	9606.ENSP00000264832	9606.ENSP00000223095	0	0	0	0	0.088	0	0	0.683	0.698
PTPRC	CCL2	4448605	4433339	9606.ENSP00000411355	9606.ENSP00000225831	0	0	0	0	0.062	0	0	0.692	0.698
C5AR1	IGSF6	4441697	4435822	9606.ENSP00000347197	9606.ENSP00000268389	0	0	0	0	0.651	0	0	0.171	0.698
MSR1	CD68	4435004	4434118	9606.ENSP00000262101	9606.ENSP00000250092	0	0	0	0	0.121	0	0	0.67	0.697
CTSS	LCP2	4443237	4432628	9606.ENSP00000357981	9606.ENSP00000046794	0	0	0	0	0.692	0	0	0.056	0.697
SOD2	UCP2	4450194	4438746	9606.ENSP00000446252	9606.ENSP00000312029	0	0	0	0	0.062	0	0	0.69	0.697
CSF2RB	CSF3R	4447068	4444109	9606.ENSP00000384053	9606.ENSP00000362195	0	0	0	0	0.406	0	0	0.511	0.697
STAT4	CXCL10	4446006	4438146	9606.ENSP00000376134	9606.ENSP00000305651	0	0	0	0	0.069	0	0	0.686	0.696
LCP1	CD53	4446831	4435973	9606.ENSP00000381581	9606.ENSP00000271324	0	0	0	0	0.674	0	0	0.107	0.696
SOD2	HPGDS	4450194	4437138	9606.ENSP00000446252	9606.ENSP00000295256	0	0	0	0	0.063	0	0	0.689	0.696
CD44	IL6	4448037	4447254	9606.ENSP00000398632	9606.ENSP00000385675	0	0	0	0	0.088	0	0	0.68	0.696
FPR1	HCK	4450996	4450141	9606.ENSP00000471493	9606.ENSP00000444986	0	0	0	0	0.617	0.072	0	0.212	0.695
FPR1	S100A8	4450996	4443164	9606.ENSP00000471493	9606.ENSP00000357722	0	0	0	0	0.676	0	0	0.097	0.695
CD86	CXCL8	4440320	4438229	9606.ENSP00000332049	9606.ENSP00000306512	0	0	0	0	0.101	0	0	0.674	0.695
EDN1	SERPINE1	4445200	4433266	9606.ENSP00000368683	9606.ENSP00000223095	0	0	0	0	0.088	0	0	0.679	0.695
CYBB	SPI1	4445083	4433383	9606.ENSP00000367851	9606.ENSP00000227163	0	0	0	0	0.574	0	0	0.31	0.694
CASP5	MEFV	4446112	4433096	9606.ENSP00000376849	9606.ENSP00000219596	0	0	0	0	0.117	0	0	0.668	0.694
MMP9	PLAUR	4443919	4440945	9606.ENSP00000361405	9606.ENSP00000339328	0	0	0	0	0.111	0	0	0.669	0.693
ZFP36	PTGS2	4450924	4442894	9606.ENSP00000469647	9606.ENSP00000356438	0	0	0	0	0.116	0	0	0.665	0.692
BIN2	LCP2	4435736	4432628	9606.ENSP00000267012	9606.ENSP00000046794	0	0	0	0	0.675	0	0	0.091	0.692
CSF2RB	PLEK	4447068	4433624	9606.ENSP00000384053	9606.ENSP00000234313	0	0	0	0	0.692	0	0	0	0.692
IL6	EMR1	4447254	4438706	9606.ENSP00000385675	9606.ENSP00000311545	0	0	0	0	0	0	0	0.692	0.692
MMP9	CD68	4443919	4434118	9606.ENSP00000361405	9606.ENSP00000250092	0	0	0	0	0.11	0	0	0.668	0.691
CSF3R	IFNG	4444109	4433446	9606.ENSP00000362195	9606.ENSP00000229135	0	0	0	0	0.062	0	0.6	0.243	0.691
CD86	CD27	4440320	4435711	9606.ENSP00000332049	9606.ENSP00000266557	0	0	0	0	0.097	0	0	0.672	0.691
ITGAL	SELP	4441903	4435297	9606.ENSP00000349252	9606.ENSP00000263686	0	0	0	0	0.107	0	0	0.669	0.691
SELP	C3	4435297	4433951	9606.ENSP00000263686	9606.ENSP00000245907	0	0	0	0	0.062	0	0	0.685	0.691
PYHIN1	MEFV	4443044	4433096	9606.ENSP00000357122	9606.ENSP00000219596	0	0	0	0	0.111	0.057	0	0.659	0.69
CD44	COL4A1	4448037	4444632	9606.ENSP00000398632	9606.ENSP00000364979	0	0	0	0	0.061	0	0.6	0.243	0.69
EVI2B	LCP2	4440484	4432628	9606.ENSP00000333779	9606.ENSP00000046794	0	0	0	0	0.633	0	0	0.187	0.689
ARPC1B	CAPG	4447620	4435330	9606.ENSP00000389631	9606.ENSP00000263867	0	0	0	0	0.689	0	0	0	0.689
IL24	IL6R	4445964	4443110	9606.ENSP00000375795	9606.ENSP00000357470	0	0	0	0	0.07	0	0.6	0.232	0.689
CD2	SELL	4443326	4433660	9606.ENSP00000358490	9606.ENSP00000236147	0	0	0	0	0.287	0	0	0.582	0.689
SELL	CD38	4433660	4433362	9606.ENSP00000236147	9606.ENSP00000226279	0	0	0	0	0.098	0	0	0.669	0.688
VNN2	PROK2	4439513	4437166	9606.ENSP00000322276	9606.ENSP00000295619	0	0	0	0	0.673	0	0	0.087	0.688
IL6	CXCL11	4447254	4438264	9606.ENSP00000385675	9606.ENSP00000306884	0	0	0	0	0.098	0	0	0.668	0.687
ICAM1	CD68	4435501	4434118	9606.ENSP00000264832	9606.ENSP00000250092	0	0	0	0	0.135	0	0	0.654	0.687
GHR	IL6	4451768	4447254	9606.ENSP00000483403	9606.ENSP00000385675	0	0	0	0	0	0	0.6	0.251	0.687
ACP5	ATP6V0D2	4450887	4436630	9606.ENSP00000468767	9606.ENSP00000285393	0.075	0	0	0	0.063	0	0	0.668	0.687
NCF4	CORO1A	4446646	4433064	9606.ENSP00000380334	9606.ENSP00000219150	0	0	0	0	0.41	0.379	0	0.212	0.686
CD86	IRF8	4440320	4435834	9606.ENSP00000332049	9606.ENSP00000268638	0	0	0	0	0.432	0	0	0.47	0.686
CD38	CD79A	4433362	4433192	9606.ENSP00000226279	9606.ENSP00000221972	0	0	0	0	0.088	0	0	0.67	0.686
ZFP36	IL6	4450924	4447254	9606.ENSP00000469647	9606.ENSP00000385675	0	0	0	0	0.086	0	0	0.671	0.686
GPR183	TAGAP	4444726	4442799	9606.ENSP00000365596	9606.ENSP00000356033	0	0	0	0	0.562	0	0	0.312	0.686
NAIP	NLRP3	4449464	4440784	9606.ENSP00000428657	9606.ENSP00000337383	0	0	0	0	0.095	0	0	0.668	0.686
F5	OLR1	4442956	4438475	9606.ENSP00000356771	9606.ENSP00000309124	0	0	0	0	0	0.685	0	0	0.685
ALOX5AP	PLEK	4451430	4433624	9606.ENSP00000479870	9606.ENSP00000234313	0	0	0	0	0.685	0	0	0	0.685
CD3E	SELL	4442492	4433660	9606.ENSP00000354566	9606.ENSP00000236147	0	0	0	0	0.229	0	0	0.608	0.685
FGFR2	ANGPT2	4448546	4438957	9606.ENSP00000410294	9606.ENSP00000314897	0	0	0	0	0	0.051	0.6	0.237	0.685
IL6	IL23A	4447254	4433418	9606.ENSP00000385675	9606.ENSP00000228534	0	0	0	0	0.069	0	0	0.676	0.685
CD86	CCL2	4440320	4433339	9606.ENSP00000332049	9606.ENSP00000225831	0	0	0	0	0.064	0	0	0.677	0.684
CD300LF	PTPN6	4450664	4447701	9606.ENSP00000462309	9606.ENSP00000391592	0	0	0	0	0.185	0.405	0	0.402	0.684
EDN1	CCL2	4445200	4433339	9606.ENSP00000368683	9606.ENSP00000225831	0	0	0	0	0.088	0	0	0.668	0.684
CD3E	FCGR2B	4442492	4442151	9606.ENSP00000354566	9606.ENSP00000351497	0	0	0	0	0.098	0	0	0.664	0.684
SAA1	PLA2G7	4447178	4436162	9606.ENSP00000384906	9606.ENSP00000274793	0	0	0	0	0	0	0.54	0.34	0.683
GCH1	NCF2	4449007	4442905	9606.ENSP00000419045	9606.ENSP00000356505	0	0	0	0	0.076	0.652	0	0.095	0.683
NUSAP1	SKA3	4450429	4439281	9606.ENSP00000453403	9606.ENSP00000319417	0	0	0	0	0.617	0	0	0.205	0.682
NAIP	MEFV	4449464	4433096	9606.ENSP00000428657	9606.ENSP00000219596	0	0	0	0	0.077	0	0	0.67	0.682
CD2	CD1D	4443326	4443056	9606.ENSP00000358490	9606.ENSP00000357153	0	0	0	0	0.14	0	0	0.646	0.682
CD86	CD38	4440320	4433362	9606.ENSP00000332049	9606.ENSP00000226279	0	0	0	0	0.126	0	0	0.65	0.681
IL6	ADAMTS4	4447254	4443003	9606.ENSP00000385675	9606.ENSP00000356975	0	0	0	0	0.065	0	0	0.673	0.681
CSF2RB	LCP2	4447068	4432628	9606.ENSP00000384053	9606.ENSP00000046794	0	0	0	0	0.681	0	0	0	0.681
STAT4	CTLA4	4446006	4438004	9606.ENSP00000376134	9606.ENSP00000303939	0	0	0	0	0.078	0	0	0.668	0.681
CXCL8	NOD2	4438229	4437679	9606.ENSP00000306512	9606.ENSP00000300589	0	0	0	0	0.096	0	0	0.662	0.681
CD163	C1orf162	4442211	4441401	9606.ENSP00000352071	9606.ENSP00000344218	0	0	0	0	0.681	0	0	0	0.681
CXCL2	IL1A	4449392	4435240	9606.ENSP00000427279	9606.ENSP00000263339	0	0	0	0	0.246	0	0	0.595	0.681
PARVG	LCP2	4447700	4432628	9606.ENSP00000391583	9606.ENSP00000046794	0	0	0	0	0.662	0	0	0.09	0.68
ICAM1	SELPLG	4435501	4433412	9606.ENSP00000264832	9606.ENSP00000228463	0	0	0	0	0.077	0	0	0.668	0.68
CD2	SLAMF1	4443326	4438202	9606.ENSP00000358490	9606.ENSP00000306190	0	0	0	0	0.334	0	0	0.54	0.68
CXCL8	CD68	4438229	4434118	9606.ENSP00000306512	9606.ENSP00000250092	0	0	0	0	0.156	0	0	0.636	0.68
CTLA4	LCP2	4438004	4432628	9606.ENSP00000303939	9606.ENSP00000046794	0	0	0	0	0.172	0	0	0.63	0.68
CD48	CD3E	4451851	4442492	9606.ENSP00000484431	9606.ENSP00000354566	0	0	0	0	0.336	0	0	0.537	0.68
IL1RN	CCL2	4434682	4433339	9606.ENSP00000259206	9606.ENSP00000225831	0	0	0	0	0.098	0	0	0.66	0.68
NCF4	WAS	4446646	4444767	9606.ENSP00000380334	9606.ENSP00000365891	0	0	0	0	0.365	0.262	0	0.372	0.68
GK	AQP9	4448193	4433107	9606.ENSP00000401720	9606.ENSP00000219919	0.046	0.028	0	0	0.225	0	0	0.602	0.68
CD274	GZMB	4445568	4432950	9606.ENSP00000370989	9606.ENSP00000216341	0	0	0	0	0.07	0	0	0.67	0.679
IL6	NOD2	4447254	4437679	9606.ENSP00000385675	9606.ENSP00000300589	0	0	0	0	0.063	0	0	0.672	0.679
MS4A6A	SORL1	4447767	4434756	9606.ENSP00000392770	9606.ENSP00000260197	0	0	0	0	0.069	0	0	0.67	0.679
CLEC7A	NOD2	4437867	4437679	9606.ENSP00000302569	9606.ENSP00000300589	0	0	0	0	0.155	0	0	0.636	0.679
CD163	CCL2	4442211	4433339	9606.ENSP00000352071	9606.ENSP00000225831	0	0	0	0	0.062	0	0	0.671	0.678
SLC16A7	SLC2A3	4434831	4432652	9606.ENSP00000261187	9606.ENSP00000075120	0	0	0	0	0.055	0	0	0.674	0.678
MYO1F	BIN2	4441469	4435736	9606.ENSP00000344871	9606.ENSP00000267012	0	0	0	0	0.532	0.185	0	0.226	0.678
TNFAIP3	STAT4	4451592	4446006	9606.ENSP00000481570	9606.ENSP00000376134	0	0	0	0	0.065	0	0	0.67	0.678
IL6	CDH5	4447254	4441389	9606.ENSP00000385675	9606.ENSP00000344115	0	0	0	0	0	0	0	0.677	0.678
ALOX5AP	SLA	4451430	4447831	9606.ENSP00000479870	9606.ENSP00000394049	0	0	0	0	0.678	0	0	0	0.678
PARVG	IKZF1	4447700	4440277	9606.ENSP00000391583	9606.ENSP00000331614	0	0	0	0	0.678	0	0	0	0.678
BAZ1A	PSD4	4442358	4433944	9606.ENSP00000353458	9606.ENSP00000245796	0	0	0	0	0.063	0	0	0.67	0.678
IGSF6	CLEC4A	4435822	4433464	9606.ENSP00000268389	9606.ENSP00000229332	0	0	0	0	0.566	0	0	0.286	0.677
CD69	LCP2	4433409	4432628	9606.ENSP00000228434	9606.ENSP00000046794	0	0	0	0	0.348	0	0	0.525	0.677
CXCL8	SELL	4438229	4433660	9606.ENSP00000306512	9606.ENSP00000236147	0	0	0	0	0.065	0	0	0.669	0.677
ASPM	SKA3	4442873	4439281	9606.ENSP00000356379	9606.ENSP00000319417	0	0	0	0	0.677	0	0	0	0.677
TLR8	SPI1	4438750	4433383	9606.ENSP00000312082	9606.ENSP00000227163	0	0	0	0	0.465	0	0	0.419	0.676
IL6	CD69	4447254	4433409	9606.ENSP00000385675	9606.ENSP00000228434	0	0	0	0	0.063	0	0	0.669	0.676
CD48	SH2D1A	4451851	4443678	9606.ENSP00000484431	9606.ENSP00000360181	0	0	0	0	0.171	0	0	0.626	0.676
CD2	ICAM1	4443326	4435501	9606.ENSP00000358490	9606.ENSP00000264832	0	0	0	0	0.061	0	0	0.67	0.676
TLR8	TREM1	4438750	4433908	9606.ENSP00000312082	9606.ENSP00000244709	0	0	0	0	0.39	0	0	0.492	0.676
CTLA4	ICAM1	4438004	4435501	9606.ENSP00000303939	9606.ENSP00000264832	0	0	0	0	0.061	0	0	0.67	0.676
SELE	SERPINE1	4440292	4433266	9606.ENSP00000331736	9606.ENSP00000223095	0	0	0	0	0.061	0	0	0.67	0.676
KIAA0101	ANLN	4437621	4435644	9606.ENSP00000300035	9606.ENSP00000265748	0	0	0	0	0.676	0	0	0	0.676
TNFSF13B	CD27	4444645	4435711	9606.ENSP00000365048	9606.ENSP00000266557	0	0	0	0	0.061	0	0	0.669	0.675
IL6	CLEC7A	4447254	4437867	9606.ENSP00000385675	9606.ENSP00000302569	0	0	0	0	0.061	0	0	0.669	0.675
SELP	SERPINE1	4435297	4433266	9606.ENSP00000263686	9606.ENSP00000223095	0	0	0	0	0.061	0	0	0.669	0.675
ADAMTS4	TIMP1	4443003	4433052	9606.ENSP00000356975	9606.ENSP00000218388	0	0	0	0	0.063	0	0	0.668	0.675
SLA	LCP2	4447831	4432628	9606.ENSP00000394049	9606.ENSP00000046794	0	0	0	0	0.554	0	0	0.301	0.675
CD163	FCGR2B	4442211	4442151	9606.ENSP00000352071	9606.ENSP00000351497	0	0	0	0	0.339	0	0	0.528	0.674
OLR1	MSR1	4438475	4435004	9606.ENSP00000309124	9606.ENSP00000262101	0	0	0	0	0.101	0	0	0.653	0.674
FCGR2A	CD69	4435978	4433409	9606.ENSP00000271450	9606.ENSP00000228434	0	0	0	0	0.096	0	0	0.653	0.673
CXCL3	IL1A	4437221	4435240	9606.ENSP00000296026	9606.ENSP00000263339	0	0	0	0	0.295	0	0	0.555	0.673
SLAMF6	SLAMF8	4443018	4436821	9606.ENSP00000357036	9606.ENSP00000289707	0	0	0	0	0.063	0	0	0.666	0.673
AOAH	IGSF6	4451411	4435822	9606.ENSP00000479664	9606.ENSP00000268389	0	0	0	0	0.669	0	0	0.055	0.673
IKZF1	LCP2	4440277	4432628	9606.ENSP00000331614	9606.ENSP00000046794	0	0	0	0	0.648	0	0	0.11	0.673
TLR8	CCL2	4438750	4433339	9606.ENSP00000312082	9606.ENSP00000225831	0	0	0	0	0.055	0	0	0.669	0.673
CXCR4	IFNG	4447439	4433446	9606.ENSP00000386884	9606.ENSP00000229135	0	0	0	0	0	0	0	0.672	0.672
CASC5	DLGAP5	4440673	4434015	9606.ENSP00000335463	9606.ENSP00000247191	0	0	0	0	0.614	0	0	0.185	0.672
SELE	CD68	4440292	4434118	9606.ENSP00000331736	9606.ENSP00000250092	0	0	0	0	0.063	0.191	0	0.602	0.672
IGSF6	PLEK	4435822	4433624	9606.ENSP00000268389	9606.ENSP00000234313	0	0	0	0	0.672	0	0	0	0.672
ITGAL	SELE	4441903	4440292	9606.ENSP00000349252	9606.ENSP00000331736	0	0	0	0	0.048	0	0	0.669	0.671
FOS	ICAM1	4438204	4435501	9606.ENSP00000306245	9606.ENSP00000264832	0	0	0	0	0	0	0	0.671	0.671
CXCL2	ICAM1	4449392	4435501	9606.ENSP00000427279	9606.ENSP00000264832	0	0	0	0	0.169	0	0	0.62	0.671
RNASE2	CLC	4437950	4433182	9606.ENSP00000303276	9606.ENSP00000221804	0	0	0	0	0.294	0	0	0.553	0.671
MS4A6A	MS4A7	4447767	4437650	9606.ENSP00000392770	9606.ENSP00000300184	0	0	0	0.818	0.656	0	0	0.259	0.67
CSF2RA	IFNG	4447840	4433446	9606.ENSP00000394227	9606.ENSP00000229135	0	0	0	0	0.062	0	0.6	0.192	0.67
CXCL10	IL1A	4438146	4435240	9606.ENSP00000305651	9606.ENSP00000263339	0	0	0	0	0.119	0	0	0.641	0.67
IL6	GIG25	4447254	4446103	9606.ENSP00000385675	9606.ENSP00000376793	0	0	0	0	0	0	0	0.67	0.67
IFNG	HMOX1	4433446	4432912	9606.ENSP00000229135	9606.ENSP00000216117	0	0	0	0	0	0	0	0.67	0.67
TNFSF13B	MCL1	4444645	4443243	9606.ENSP00000365048	9606.ENSP00000358022	0	0	0	0	0.052	0	0	0.666	0.67
PTPRC	TRAF3IP3	4448605	4442790	9606.ENSP00000411355	9606.ENSP00000355991	0	0	0	0	0.659	0	0	0.074	0.67
LILRB4	CD86	4445943	4440320	9606.ENSP00000375616	9606.ENSP00000332049	0	0	0	0	0.244	0	0	0.581	0.669
ACP5	FOS	4450887	4438204	9606.ENSP00000468767	9606.ENSP00000306245	0	0	0	0	0	0	0	0.669	0.669
EDN1	SELE	4445200	4440292	9606.ENSP00000368683	9606.ENSP00000331736	0	0	0	0	0	0	0	0.669	0.669
PTAFR	PLA2G7	4444275	4436162	9606.ENSP00000362965	9606.ENSP00000274793	0	0	0	0	0.097	0	0	0.648	0.668
CCL24	CXCL10	4448129	4438146	9606.ENSP00000400533	9606.ENSP00000305651	0	0	0	0	0.097	0	0	0.647	0.668
VAV1	SPI1	4451047	4433383	9606.ENSP00000472929	9606.ENSP00000227163	0	0	0	0	0.245	0.379	0	0.349	0.668
CXCR4	CD38	4447439	4433362	9606.ENSP00000386884	9606.ENSP00000226279	0	0	0	0	0.07	0	0	0.658	0.668
SLAMF7	CD38	4443017	4433362	9606.ENSP00000357022	9606.ENSP00000226279	0	0	0	0	0.112	0	0	0.641	0.667
HCK	TLR8	4450141	4438750	9606.ENSP00000444986	9606.ENSP00000312082	0	0	0	0	0.538	0.123	0	0.243	0.667
BATF	SPI1	4436685	4433383	9606.ENSP00000286639	9606.ENSP00000227163	0	0	0	0	0.258	0	0	0.57	0.667
CD3E	FCGR2A	4442492	4435978	9606.ENSP00000354566	9606.ENSP00000271450	0	0	0	0	0.088	0	0	0.649	0.666
IL6	TGM2	4447254	4442654	9606.ENSP00000385675	9606.ENSP00000355330	0	0	0	0	0.096	0	0	0.645	0.666
NLRP3	CXCL8	4440784	4438229	9606.ENSP00000337383	9606.ENSP00000306512	0	0	0	0	0.095	0	0	0.646	0.666
CD68	CD79A	4434118	4433192	9606.ENSP00000250092	9606.ENSP00000221972	0	0	0	0	0.084	0	0	0.651	0.666
PTPRC	DPP4	4448605	4442387	9606.ENSP00000411355	9606.ENSP00000353731	0	0	0	0	0.062	0.379	0	0.474	0.666
CD48	SLAMF1	4451851	4438202	9606.ENSP00000484431	9606.ENSP00000306190	0	0	0	0.611	0.497	0	0	0.868	0.665
ATF3	CCL2	4441415	4433339	9606.ENSP00000344352	9606.ENSP00000225831	0	0	0	0	0.081	0	0	0.65	0.665
CD163	FCGR2A	4442211	4435978	9606.ENSP00000352071	9606.ENSP00000271450	0	0	0	0	0.316	0	0	0.53	0.665
NCF2	AQP9	4442905	4433107	9606.ENSP00000356505	9606.ENSP00000219919	0	0	0	0	0.621	0	0	0.153	0.665
FPR1	IGSF6	4450996	4435822	9606.ENSP00000471493	9606.ENSP00000268389	0	0	0	0	0.655	0	0	0.069	0.665
PLAU	TIMP1	4444017	4433052	9606.ENSP00000361850	9606.ENSP00000218388	0	0	0	0	0.157	0	0	0.619	0.665
EDN1	OLR1	4445200	4438475	9606.ENSP00000368683	9606.ENSP00000309124	0	0	0	0	0	0	0	0.665	0.665
CXCL2	MMP9	4449392	4443919	9606.ENSP00000427279	9606.ENSP00000361405	0	0	0	0	0.098	0	0	0.643	0.664
CYBB	IRF8	4445083	4435834	9606.ENSP00000367851	9606.ENSP00000268638	0	0	0	0	0.424	0	0	0.441	0.664
CD1D	CD163	4443056	4442211	9606.ENSP00000357153	9606.ENSP00000352071	0	0	0	0	0.065	0	0	0.656	0.664
CXCR4	ICAM1	4447439	4435501	9606.ENSP00000386884	9606.ENSP00000264832	0	0	0	0	0.061	0	0	0.656	0.664
S1PR4	SELL	4433972	4433660	9606.ENSP00000246115	9606.ENSP00000236147	0	0	0	0	0.56	0	0	0.267	0.664
PTPN6	APBB1IP	4447701	4444696	9606.ENSP00000391592	9606.ENSP00000365411	0	0	0	0	0.143	0.43	0.36	0.052	0.663
CCDC178	CD226	4445742	4436365	9606.ENSP00000372576	9606.ENSP00000280200	0	0	0	0	0	0	0	0.663	0.663
PTPRC	MYO1G	4448605	4434656	9606.ENSP00000411355	9606.ENSP00000258787	0	0	0	0	0.62	0.057	0	0.133	0.663
CD300LF	FCER1G	4450664	4436828	9606.ENSP00000462309	9606.ENSP00000289902	0	0	0	0	0.418	0.129	0	0.386	0.662
MCL1	PTGS2	4443243	4442894	9606.ENSP00000358022	9606.ENSP00000356438	0	0	0	0	0.066	0	0	0.653	0.662
MS4A7	IGSF6	4437650	4435822	9606.ENSP00000300184	9606.ENSP00000268389	0	0	0	0	0.652	0	0	0.07	0.662
CXCL10	GZMB	4438146	4432950	9606.ENSP00000305651	9606.ENSP00000216341	0	0	0	0	0.124	0	0	0.63	0.662
FYB	BIN2	4449385	4435736	9606.ENSP00000427114	9606.ENSP00000267012	0	0	0	0	0.569	0	0	0.246	0.661
ATF3	DUSP1	4441415	4433734	9606.ENSP00000344352	9606.ENSP00000239223	0	0	0	0	0.226	0.111	0	0.547	0.661
CD2	CD86	4443326	4440320	9606.ENSP00000358490	9606.ENSP00000332049	0	0	0	0	0.266	0	0	0.557	0.661
CSF2RB	IKZF1	4447068	4440277	9606.ENSP00000384053	9606.ENSP00000331614	0	0	0	0	0.638	0	0	0.101	0.661
TLR8	CCR2	4438750	4436955	9606.ENSP00000312082	9606.ENSP00000292301	0	0	0	0	0.334	0	0	0.512	0.661
FPR1	CSF3R	4450996	4444109	9606.ENSP00000471493	9606.ENSP00000362195	0	0	0	0	0.563	0	0	0.254	0.66
IRF8	CD74	4435834	4432583	9606.ENSP00000268638	9606.ENSP00000009530	0	0	0	0	0.539	0	0	0.292	0.66
CXCR4	CD69	4447439	4433409	9606.ENSP00000386884	9606.ENSP00000228434	0	0	0	0	0.214	0	0	0.584	0.659
SELP	IFNG	4435297	4433446	9606.ENSP00000263686	9606.ENSP00000229135	0	0	0	0	0.065	0	0	0.65	0.659
CSF2RB	NCF4	4447068	4446646	9606.ENSP00000384053	9606.ENSP00000380334	0	0	0	0	0.552	0	0	0.269	0.659
PTPRC	IFNG	4448605	4433446	9606.ENSP00000411355	9606.ENSP00000229135	0	0	0	0	0.093	0	0	0.64	0.659
CXCL8	TREM1	4438229	4433908	9606.ENSP00000306512	9606.ENSP00000244709	0	0	0	0	0.219	0	0	0.582	0.659
CD86	EMR1	4440320	4438706	9606.ENSP00000332049	9606.ENSP00000311545	0	0	0	0	0.14	0	0	0.62	0.659
CARD16	NLRP3	4444610	4440784	9606.ENSP00000364858	9606.ENSP00000337383	0	0	0	0	0.118	0	0	0.629	0.659
PTPRC	GPR183	4448605	4444726	9606.ENSP00000411355	9606.ENSP00000365596	0	0	0	0	0.56	0	0	0.253	0.658
FOS	TIMP1	4438204	4433052	9606.ENSP00000306245	9606.ENSP00000218388	0	0	0	0	0.061	0	0	0.651	0.658
FCAR	FCGR2A	4441748	4435978	9606.ENSP00000347714	9606.ENSP00000271450	0	0	0	0	0.075	0	0	0.646	0.658
CTSS	FCER1G	4443237	4436828	9606.ENSP00000357981	9606.ENSP00000289902	0	0	0	0	0.54	0	0	0.287	0.658
PTPN6	LILRB4	4447701	4445943	9606.ENSP00000391592	9606.ENSP00000375616	0	0	0	0	0.091	0.434	0	0.389	0.658
MYO1F	PLEK	4441469	4433624	9606.ENSP00000344871	9606.ENSP00000234313	0	0	0	0	0.592	0	0	0.195	0.657
FCGR2B	FCGR2A	4442151	4435978	9606.ENSP00000351497	9606.ENSP00000271450	0	0	0	0.965	0.576	0.204	0	0.703	0.656
PTPN22	LCP2	4442291	4432628	9606.ENSP00000352833	9606.ENSP00000046794	0	0	0	0	0.581	0	0	0.214	0.656
CD44	CD38	4448037	4433362	9606.ENSP00000398632	9606.ENSP00000226279	0	0	0	0	0.061	0	0	0.649	0.656
CD300A	RNASE2	4442338	4437950	9606.ENSP00000353259	9606.ENSP00000303276	0	0	0	0	0.299	0	0	0.53	0.656
IL1RN	MEFV	4434682	4433096	9606.ENSP00000259206	9606.ENSP00000219596	0	0	0	0	0.091	0	0	0.637	0.656
TNFSF13B	RELB	4444645	4433157	9606.ENSP00000365048	9606.ENSP00000221452	0	0	0	0	0	0	0	0.655	0.655
IL6	RELB	4447254	4433157	9606.ENSP00000385675	9606.ENSP00000221452	0	0	0	0	0.107	0	0	0.63	0.655
AMICA1	IGSF6	4441849	4435822	9606.ENSP00000348635	9606.ENSP00000268389	0	0	0	0	0.654	0	0	0	0.654
CD1D	CTLA4	4443056	4438004	9606.ENSP00000357153	9606.ENSP00000303939	0	0	0	0	0.076	0	0	0.641	0.654
FCGR2B	CTLA4	4442151	4438004	9606.ENSP00000351497	9606.ENSP00000303939	0	0	0	0	0.076	0	0	0.641	0.654
MS4A14	MS4A7	4449687	4437650	9606.ENSP00000433761	9606.ENSP00000300184	0	0	0	0.616	0.557	0	0	0.588	0.654
SLA	CD53	4447831	4435973	9606.ENSP00000394049	9606.ENSP00000271324	0	0	0	0	0.654	0	0	0	0.654
PTPRC	SELP	4448605	4435297	9606.ENSP00000411355	9606.ENSP00000263686	0	0	0	0	0.198	0	0	0.587	0.654
IFNG	TIMP1	4433446	4433052	9606.ENSP00000229135	9606.ENSP00000218388	0	0	0	0	0	0	0	0.653	0.653
MCL1	PI3	4443243	4433871	9606.ENSP00000358022	9606.ENSP00000243924	0	0	0	0	0	0	0	0.653	0.653
CD44	FCGR2B	4448037	4442151	9606.ENSP00000398632	9606.ENSP00000351497	0	0	0	0	0.055	0	0	0.648	0.653
SNX10	SNX20	4447892	4440321	9606.ENSP00000395474	9606.ENSP00000332062	0	0	0	0	0.063	0	0	0.645	0.653
ICAM1	HMOX1	4435501	4432912	9606.ENSP00000264832	9606.ENSP00000216117	0	0	0	0	0.077	0	0	0.64	0.653
APOC1	SORL1	4450772	4434756	9606.ENSP00000465356	9606.ENSP00000260197	0	0	0	0	0	0	0.54	0.276	0.652
CSF2RB	IFNG	4447068	4433446	9606.ENSP00000384053	9606.ENSP00000229135	0	0	0	0	0.088	0	0.6	0.125	0.652
MMP9	FOS	4443919	4438204	9606.ENSP00000361405	9606.ENSP00000306245	0	0	0	0	0.062	0	0	0.644	0.652
LILRB1	CD226	4439032	4436365	9606.ENSP00000315997	9606.ENSP00000280200	0	0	0	0	0.099	0	0	0.63	0.652
CTLA4	FCGR2A	4438004	4435978	9606.ENSP00000303939	9606.ENSP00000271450	0	0	0	0	0.067	0	0	0.643	0.652
CD274	CD69	4445568	4433409	9606.ENSP00000370989	9606.ENSP00000228434	0	0	0	0	0.064	0	0	0.644	0.652
CD1D	LAMP3	4443056	4435622	9606.ENSP00000357153	9606.ENSP00000265598	0	0	0	0	0	0	0	0.652	0.652
TNFAIP3	CXCL2	4451592	4449392	9606.ENSP00000481570	9606.ENSP00000427279	0	0	0	0	0.364	0	0	0.474	0.652
TNFAIP3	RELB	4451592	4433157	9606.ENSP00000481570	9606.ENSP00000221452	0	0	0	0	0.23	0	0	0.566	0.652
EDN1	CXCL8	4445200	4438229	9606.ENSP00000368683	9606.ENSP00000306512	0	0	0	0	0.072	0	0	0.641	0.652
SIGLEC9	TLR8	4448707	4438750	9606.ENSP00000413861	9606.ENSP00000312082	0	0	0	0	0.479	0.319	0	0.096	0.652
LYZ	MEFV	4434847	4433096	9606.ENSP00000261267	9606.ENSP00000219596	0	0	0	0	0.096	0	0	0.63	0.651
CCL24	CXCL13	4448129	4436695	9606.ENSP00000400533	9606.ENSP00000286758	0	0	0	0	0.089	0	0	0.633	0.651
CD2	TRAF3IP3	4443326	4442790	9606.ENSP00000358490	9606.ENSP00000355991	0	0	0	0	0.651	0	0	0	0.651
CSF3R	TFEC	4444109	4435607	9606.ENSP00000362195	9606.ENSP00000265440	0	0	0	0	0.213	0	0	0.574	0.651
NCF2	PLEK	4442905	4433624	9606.ENSP00000356505	9606.ENSP00000234313	0	0	0	0	0.58	0	0	0.203	0.651
CXCR4	CTLA4	4447439	4438004	9606.ENSP00000386884	9606.ENSP00000303939	0	0	0	0	0.097	0	0	0.63	0.651
TLR8	SELL	4438750	4433660	9606.ENSP00000312082	9606.ENSP00000236147	0	0	0	0	0.342	0.06	0	0.479	0.65
CXCL10	IL1RN	4438146	4434682	9606.ENSP00000305651	9606.ENSP00000259206	0	0	0	0	0.231	0	0	0.563	0.65
CLEC4A	SLC2A3	4433464	4432652	9606.ENSP00000229332	9606.ENSP00000075120	0	0	0	0	0	0	0	0.65	0.65
CXCL10	HMOX1	4438146	4432912	9606.ENSP00000305651	9606.ENSP00000216117	0	0	0	0	0.065	0	0	0.641	0.65
CD44	FCGR2A	4448037	4435978	9606.ENSP00000398632	9606.ENSP00000271450	0	0	0	0	0.062	0	0	0.642	0.649
IL6	CD74	4447254	4432583	9606.ENSP00000385675	9606.ENSP00000009530	0	0	0	0	0.061	0	0	0.642	0.649
CD3E	SLAMF1	4442492	4438202	9606.ENSP00000354566	9606.ENSP00000306190	0	0	0	0	0.179	0	0	0.59	0.649
IL6	LBP	4447254	4433018	9606.ENSP00000385675	9606.ENSP00000217407	0	0	0	0	0.063	0	0	0.641	0.649
PTPRC	TLR8	4448605	4438750	9606.ENSP00000411355	9606.ENSP00000312082	0	0	0	0	0.346	0.063	0	0.473	0.649
CD163	CCR2	4442211	4436955	9606.ENSP00000352071	9606.ENSP00000292301	0	0	0	0	0.088	0	0	0.63	0.648
CSF2RB	CD226	4447068	4436365	9606.ENSP00000384053	9606.ENSP00000280200	0	0	0	0	0.076	0	0	0.635	0.648
CD2	NKG7	4443326	4433194	9606.ENSP00000358490	9606.ENSP00000221978	0	0	0	0	0.564	0	0	0.225	0.648
TNFAIP6	CCL2	4433852	4433339	9606.ENSP00000243347	9606.ENSP00000225831	0	0	0	0	0.152	0.336	0	0.426	0.648
CD44	CD27	4448037	4435711	9606.ENSP00000398632	9606.ENSP00000266557	0	0	0	0	0	0	0	0.647	0.647
HCK	CSF3R	4450141	4444109	9606.ENSP00000444986	9606.ENSP00000362195	0	0	0	0	0.327	0.388	0	0.212	0.647
CD48	LCP2	4451851	4432628	9606.ENSP00000484431	9606.ENSP00000046794	0	0	0	0	0.539	0	0	0.266	0.647
FCER1G	IGSF6	4436828	4435822	9606.ENSP00000289902	9606.ENSP00000268389	0	0	0	0	0.569	0	0	0.212	0.646
CLEC4C	CD86	4449946	4440320	9606.ENSP00000440428	9606.ENSP00000332049	0	0	0	0	0	0	0	0.646	0.646
C5AR1	ICAM1	4441697	4435501	9606.ENSP00000347197	9606.ENSP00000264832	0	0	0	0	0.064	0	0	0.638	0.646
CD37	CLEC7A	4439789	4437867	9606.ENSP00000325708	9606.ENSP00000302569	0	0	0	0	0.098	0	0	0.624	0.646
MYO1G	PLEK	4434656	4433624	9606.ENSP00000258787	9606.ENSP00000234313	0	0	0	0	0.462	0	0	0.369	0.646
CXCL8	MMP7	4438229	4434758	9606.ENSP00000306512	9606.ENSP00000260227	0	0	0	0	0.151	0	0	0.599	0.645
IKZF1	PLEK	4440277	4433624	9606.ENSP00000331614	9606.ENSP00000234313	0	0	0	0	0.624	0	0	0.094	0.645
MMP9	SELE	4443919	4440292	9606.ENSP00000361405	9606.ENSP00000331736	0	0	0	0	0	0	0	0.644	0.644
IL32	IDO1	4449620	4449569	9606.ENSP00000432218	9606.ENSP00000430950	0	0	0	0	0.065	0	0	0.635	0.644
FGFR2	EREG	4448546	4433915	9606.ENSP00000410294	9606.ENSP00000244869	0	0	0	0	0	0	0.6	0.147	0.644
TLR8	CLEC4E	4438750	4437590	9606.ENSP00000312082	9606.ENSP00000299663	0	0	0	0	0.248	0.06	0	0.538	0.644
SELP	HMOX1	4435297	4432912	9606.ENSP00000263686	9606.ENSP00000216117	0	0	0	0	0	0	0	0.644	0.644
CSF2RB	IL24	4447068	4445964	9606.ENSP00000384053	9606.ENSP00000375795	0	0	0	0	0.108	0	0.6	0.083	0.644
EAF2	CHI3L1	4436090	4434432	9606.ENSP00000273668	9606.ENSP00000255409	0	0	0	0	0	0	0	0.643	0.643
PTPRC	LCP1	4448605	4446831	9606.ENSP00000411355	9606.ENSP00000381581	0	0	0	0	0.585	0.05	0	0.166	0.643
CD300A	SPI1	4442338	4433383	9606.ENSP00000353259	9606.ENSP00000227163	0	0	0	0	0.439	0	0	0.387	0.642
PLA2G7	MSR1	4436162	4435004	9606.ENSP00000274793	9606.ENSP00000262101	0	0	0	0	0.164	0	0.54	0.144	0.642
PTPRC	CYBB	4448605	4445083	9606.ENSP00000411355	9606.ENSP00000367851	0	0	0	0	0.466	0	0	0.357	0.642
PIK3CG	LCP2	4442215	4432628	9606.ENSP00000352121	9606.ENSP00000046794	0	0	0	0	0.349	0	0	0.473	0.642
TLR8	MEFV	4438750	4433096	9606.ENSP00000312082	9606.ENSP00000219596	0	0	0	0	0.158	0.051	0	0.589	0.642
PTPN6	CLEC4A	4447701	4433464	9606.ENSP00000391592	9606.ENSP00000229332	0	0	0	0	0.117	0.379	0	0.4	0.642
CXCL8	RELB	4438229	4433157	9606.ENSP00000306512	9606.ENSP00000221452	0	0	0	0	0.156	0	0	0.593	0.642
IDO1	CCL20	4449569	4442174	9606.ENSP00000430950	9606.ENSP00000351671	0	0	0	0	0.077	0	0	0.627	0.641
CYBB	CD86	4445083	4440320	9606.ENSP00000367851	9606.ENSP00000332049	0	0	0	0	0.54	0	0	0.251	0.641
CD1D	SLAMF6	4443056	4443018	9606.ENSP00000357153	9606.ENSP00000357036	0	0	0	0	0.065	0	0	0.632	0.641
CD53	CD74	4435973	4432583	9606.ENSP00000271324	9606.ENSP00000009530	0	0	0	0	0.471	0	0	0.349	0.641
CD44	GZMB	4448037	4432950	9606.ENSP00000398632	9606.ENSP00000216341	0	0	0	0	0	0	0	0.64	0.64
FCGR2B	EMR1	4442151	4438706	9606.ENSP00000351497	9606.ENSP00000311545	0	0	0	0	0.142	0	0	0.598	0.64
LMO3	NR4A2	4450055	4441430	9606.ENSP00000442786	9606.ENSP00000344479	0	0	0	0	0.064	0	0	0.631	0.64
TAGAP	PLEK	4442799	4433624	9606.ENSP00000356033	9606.ENSP00000234313	0	0	0	0	0.575	0	0	0.187	0.64
THEMIS2	LCP2	4444288	4432628	9606.ENSP00000363031	9606.ENSP00000046794	0	0	0	0	0.389	0.332	0	0.188	0.64
TNFSF13B	CD86	4444645	4440320	9606.ENSP00000365048	9606.ENSP00000332049	0	0	0	0	0.152	0	0	0.593	0.64
TEK	EREG	4445310	4433915	9606.ENSP00000369375	9606.ENSP00000244869	0	0	0	0	0	0	0.6	0.139	0.64
BATF	IRF8	4436685	4435834	9606.ENSP00000286639	9606.ENSP00000268638	0	0	0	0	0.229	0	0	0.552	0.64
SRPX2	ADAMTS4	4444076	4443003	9606.ENSP00000362095	9606.ENSP00000356975	0	0	0	0	0	0.379	0	0.445	0.64
CD44	CXCL8	4448037	4438229	9606.ENSP00000398632	9606.ENSP00000306512	0	0	0	0	0.139	0	0	0.598	0.639
SH2D1A	CD2	4443678	4443326	9606.ENSP00000360181	9606.ENSP00000358490	0	0	0	0	0.349	0	0	0.468	0.639
CXCL10	CTLA4	4438146	4438004	9606.ENSP00000305651	9606.ENSP00000303939	0	0	0	0	0.066	0	0	0.63	0.639
C1orf162	FCER1G	4441401	4436828	9606.ENSP00000344218	9606.ENSP00000289902	0	0	0	0	0.638	0	0	0	0.638
GPR183	PLEK	4444726	4433624	9606.ENSP00000365596	9606.ENSP00000234313	0	0	0	0	0.626	0	0	0.069	0.637
CD44	SELPLG	4448037	4433412	9606.ENSP00000398632	9606.ENSP00000228463	0	0	0	0	0.093	0	0	0.617	0.637
IKZF1	P2RY10	4440277	4432713	9606.ENSP00000331614	9606.ENSP00000171757	0	0	0	0	0.624	0	0	0.073	0.637
CD3D	CD69	4437689	4433409	9606.ENSP00000300692	9606.ENSP00000228434	0	0	0	0	0.532	0	0	0.255	0.637
TFEC	SPI1	4435607	4433383	9606.ENSP00000265440	9606.ENSP00000227163	0	0	0	0	0.488	0	0	0.32	0.637
NLRP3	CCL2	4440784	4433339	9606.ENSP00000337383	9606.ENSP00000225831	0	0	0	0	0.05	0	0	0.634	0.637
ACSL1	ACSL5	4449224	4441828	9606.ENSP00000422607	9606.ENSP00000348429	0	0	0.448	0.965	0.088	0	0.6	0.838	0.636
MCL1	CXCL8	4443243	4438229	9606.ENSP00000358022	9606.ENSP00000306512	0	0	0	0	0.069	0	0	0.625	0.636
GHR	IFNG	4451768	4433446	9606.ENSP00000483403	9606.ENSP00000229135	0	0	0	0	0	0	0.6	0.127	0.636
S100A8	IL1RN	4443164	4434682	9606.ENSP00000357722	9606.ENSP00000259206	0	0	0	0	0.37	0	0	0.444	0.635
S100A8	TLR8	4443164	4438750	9606.ENSP00000357722	9606.ENSP00000312082	0	0	0	0	0.521	0	0	0.27	0.635
BCL2A1	LCP2	4435793	4432628	9606.ENSP00000267953	9606.ENSP00000046794	0	0	0	0	0.624	0	0	0.069	0.635
TNFSF13B	TLR8	4444645	4438750	9606.ENSP00000365048	9606.ENSP00000312082	0	0	0	0	0.212	0	0	0.557	0.635
SELP	CD68	4435297	4434118	9606.ENSP00000263686	9606.ENSP00000250092	0	0	0	0	0.086	0.191	0	0.546	0.635
C1orf162	IGSF6	4441401	4435822	9606.ENSP00000344218	9606.ENSP00000268389	0	0	0	0	0.634	0	0	0	0.634
CD48	CD86	4451851	4440320	9606.ENSP00000484431	9606.ENSP00000332049	0	0	0	0	0.393	0	0	0.422	0.634
PTPN22	IKZF1	4442291	4440277	9606.ENSP00000352833	9606.ENSP00000331614	0	0	0	0	0.564	0.05	0	0.188	0.634
HCK	THEMIS2	4450141	4444288	9606.ENSP00000444986	9606.ENSP00000363031	0	0	0	0	0.539	0	0	0.237	0.634
CD86	CD74	4440320	4432583	9606.ENSP00000332049	9606.ENSP00000009530	0	0	0	0	0.346	0	0	0.462	0.634
CD1D	SELL	4443056	4433660	9606.ENSP00000357153	9606.ENSP00000236147	0	0	0	0	0.124	0	0	0.599	0.634
CYBB	CD68	4445083	4434118	9606.ENSP00000367851	9606.ENSP00000250092	0	0	0	0	0.261	0	0	0.526	0.634
IL6	CXCL13	4447254	4436695	9606.ENSP00000385675	9606.ENSP00000286758	0	0	0	0	0	0	0	0.633	0.633
SKA3	DLGAP5	4439281	4434015	9606.ENSP00000319417	9606.ENSP00000247191	0	0	0	0	0.605	0	0	0.107	0.633
IL6	CD1D	4447254	4443056	9606.ENSP00000385675	9606.ENSP00000357153	0	0	0	0	0	0	0	0.633	0.633
IL6	FCGR2A	4447254	4435978	9606.ENSP00000385675	9606.ENSP00000271450	0	0	0	0	0.051	0	0	0.63	0.633
GPR183	CD53	4444726	4435973	9606.ENSP00000365596	9606.ENSP00000271324	0	0	0	0	0.532	0	0	0.247	0.632
NOD2	IL1RN	4437679	4434682	9606.ENSP00000300589	9606.ENSP00000259206	0	0	0	0	0.332	0	0	0.473	0.632
ALOX5AP	CD53	4451430	4435973	9606.ENSP00000479870	9606.ENSP00000271324	0	0	0	0	0.553	0	0	0.212	0.632
FBLN5	MMP7	4441481	4434758	9606.ENSP00000345008	9606.ENSP00000260227	0	0	0	0	0	0.076	0	0.618	0.632
PTPRC	IRF8	4448605	4435834	9606.ENSP00000411355	9606.ENSP00000268638	0	0	0	0	0.364	0	0	0.443	0.631
ITGAL	SELPLG	4441903	4433412	9606.ENSP00000349252	9606.ENSP00000228463	0	0	0	0	0.213	0	0	0.551	0.631
PTPRC	APBB1IP	4448605	4444696	9606.ENSP00000411355	9606.ENSP00000365411	0	0	0	0	0.488	0.261	0	0.102	0.631
NLRP3	CLEC7A	4440784	4437867	9606.ENSP00000337383	9606.ENSP00000302569	0	0	0	0	0.145	0	0	0.587	0.631
MPZL3	MPZL2	4436325	4436323	9606.ENSP00000278949	9606.ENSP00000278937	0	0	0	0.76	0.111	0.491	0	0.911	0.631
FYB	SPI1	4449385	4433383	9606.ENSP00000427114	9606.ENSP00000227163	0	0	0	0	0.588	0	0	0.139	0.631
SELL	CCL2	4433660	4433339	9606.ENSP00000236147	9606.ENSP00000225831	0	0	0	0	0	0	0	0.631	0.631
OPRK1	NPL	4435619	4434617	9606.ENSP00000265572	9606.ENSP00000258317	0	0	0	0	0	0	0	0.63	0.63
TRAF3IP3	IKZF1	4442790	4440277	9606.ENSP00000355991	9606.ENSP00000331614	0	0	0	0	0.63	0	0	0	0.63
FGFR2	SH3GL2	4448546	4445424	9606.ENSP00000410294	9606.ENSP00000369981	0	0	0	0	0.088	0	0.6	0.067	0.629
TRAF3IP3	LCP2	4442790	4432628	9606.ENSP00000355991	9606.ENSP00000046794	0	0	0	0	0.609	0	0	0.09	0.629
IL6	EREG	4447254	4433915	9606.ENSP00000385675	9606.ENSP00000244869	0	0	0	0	0.084	0	0	0.611	0.629
CLEC7A	SPI1	4437867	4433383	9606.ENSP00000302569	9606.ENSP00000227163	0	0	0	0	0.169	0	0	0.572	0.629
FYB	CSF2RB	4449385	4447068	9606.ENSP00000427114	9606.ENSP00000384053	0	0	0	0	0.629	0	0	0	0.629
PTGS2	ELMO1	4442894	4438759	9606.ENSP00000356438	9606.ENSP00000312185	0	0	0	0	0	0.379	0	0.426	0.628
CCL20	IFNG	4442174	4433446	9606.ENSP00000351671	9606.ENSP00000229135	0	0	0	0	0.062	0	0	0.619	0.628
VLDLR	SORL1	4445647	4434756	9606.ENSP00000371532	9606.ENSP00000260197	0	0	0	0.632	0.059	0	0.54	0.497	0.627
IGSF6	LCP2	4435822	4432628	9606.ENSP00000268389	9606.ENSP00000046794	0	0	0	0	0.627	0	0	0	0.627
LYPD1	PLAUR	4446688	4440945	9606.ENSP00000380605	9606.ENSP00000339328	0	0	0	0	0	0	0	0.627	0.627
PTPRC	CD74	4448605	4432583	9606.ENSP00000411355	9606.ENSP00000009530	0	0	0	0	0.355	0.05	0	0.438	0.626
CXCR4	CD86	4447439	4440320	9606.ENSP00000386884	9606.ENSP00000332049	0	0	0	0	0.137	0	0	0.584	0.626
IRF4	NOD2	4445477	4437679	9606.ENSP00000370343	9606.ENSP00000300589	0	0	0	0	0.12	0	0	0.591	0.626
CCL20	ICAM1	4442174	4435501	9606.ENSP00000351671	9606.ENSP00000264832	0	0	0	0	0.195	0	0	0.554	0.626
CYBB	PLEK	4445083	4433624	9606.ENSP00000367851	9606.ENSP00000234313	0	0	0	0	0.584	0	0	0.136	0.625
NCF4	PLEK	4446646	4433624	9606.ENSP00000380334	9606.ENSP00000234313	0	0	0	0	0.544	0	0	0.211	0.625
APBB1IP	PLEK	4444696	4433624	9606.ENSP00000365411	9606.ENSP00000234313	0	0	0	0	0.349	0	0	0.448	0.625
PIM2	TNFSF13B	4444740	4444645	9606.ENSP00000365692	9606.ENSP00000365048	0	0	0	0	0	0	0	0.625	0.625
CST7	LCP2	4449115	4432628	9606.ENSP00000420384	9606.ENSP00000046794	0	0	0	0	0.625	0	0	0	0.625
CLEC12A	CLEC4E	4441774	4437590	9606.ENSP00000347916	9606.ENSP00000299663	0	0	0	0	0.177	0	0	0.56	0.623
PTPRC	PTPN22	4448605	4442291	9606.ENSP00000411355	9606.ENSP00000352833	0	0	0	0.637	0.55	0.063	0	0.417	0.623
STX11	SYT1	4442912	4434836	9606.ENSP00000356540	9606.ENSP00000261205	0	0	0	0	0	0.3	0.36	0.227	0.623
ASPM	SPC25	4442873	4436467	9606.ENSP00000356379	9606.ENSP00000282074	0	0	0	0	0.623	0	0	0	0.623
MMP9	TGM2	4443919	4442654	9606.ENSP00000361405	9606.ENSP00000355330	0	0	0	0	0.061	0	0	0.614	0.622
GAP43	SYT1	4446184	4434836	9606.ENSP00000377372	9606.ENSP00000261205	0	0	0	0	0.387	0	0	0.408	0.622
SPP1	CDH5	4446370	4441389	9606.ENSP00000378517	9606.ENSP00000344115	0	0	0	0	0.065	0	0	0.612	0.622
HCK	CSF2RB	4450141	4447068	9606.ENSP00000444986	9606.ENSP00000384053	0	0	0	0	0.349	0.388	0	0.127	0.622
ARHGAP25	CD53	4447445	4435973	9606.ENSP00000386911	9606.ENSP00000271324	0	0	0	0	0.536	0	0	0.22	0.622
PTPN6	CD300A	4447701	4442338	9606.ENSP00000391592	9606.ENSP00000353259	0	0	0	0	0.225	0.364	0	0.295	0.622
NCKAP1L	CD53	4437010	4435973	9606.ENSP00000293373	9606.ENSP00000271324	0	0	0	0	0.552	0	0	0.189	0.621
CD48	ITGAL	4451851	4441903	9606.ENSP00000484431	9606.ENSP00000349252	0	0	0	0	0.349	0	0	0.442	0.621
ABCA1	MMP9	4444444	4443919	9606.ENSP00000363868	9606.ENSP00000361405	0	0	0	0	0.061	0	0	0.613	0.621
CTSS	PLEK	4443237	4433624	9606.ENSP00000357981	9606.ENSP00000234313	0	0	0	0	0.608	0	0	0.073	0.621
SKA3	KIAA0101	4439281	4437621	9606.ENSP00000319417	9606.ENSP00000300035	0	0	0	0	0.621	0	0	0	0.621
TNFAIP3	IL6	4451592	4447254	9606.ENSP00000481570	9606.ENSP00000385675	0	0	0	0	0.221	0	0	0.533	0.621
BCL2A1	SPI1	4435793	4433383	9606.ENSP00000267953	9606.ENSP00000227163	0	0	0	0	0.553	0	0	0.188	0.621
LCP1	PLEK	4446831	4433624	9606.ENSP00000381581	9606.ENSP00000234313	0	0	0	0	0.584	0	0	0.126	0.621
CTSS	NCF2	4443237	4442905	9606.ENSP00000357981	9606.ENSP00000356505	0	0	0	0	0.574	0	0	0.144	0.62
HCK	S100A8	4450141	4443164	9606.ENSP00000444986	9606.ENSP00000357722	0	0	0	0	0.562	0	0	0.167	0.62
IL1RN	IFNG	4434682	4433446	9606.ENSP00000259206	9606.ENSP00000229135	0	0	0	0	0.076	0	0	0.605	0.62
PTPRC	TAGAP	4448605	4442799	9606.ENSP00000411355	9606.ENSP00000356033	0	0	0	0	0.574	0	0	0.144	0.62
NCF4	MYO1F	4446646	4441469	9606.ENSP00000380334	9606.ENSP00000344871	0	0	0	0	0.533	0.185	0	0.082	0.62
ICAM1	TIMP1	4435501	4433052	9606.ENSP00000264832	9606.ENSP00000218388	0	0	0	0	0.098	0	0	0.595	0.619
NOD2	IFNG	4437679	4433446	9606.ENSP00000300589	9606.ENSP00000229135	0	0	0	0	0.079	0	0	0.603	0.619
CD2	IFNG	4443326	4433446	9606.ENSP00000358490	9606.ENSP00000229135	0	0	0	0	0.211	0	0	0.536	0.618
CLEC12A	EVI2B	4441774	4440484	9606.ENSP00000347916	9606.ENSP00000333779	0	0	0	0	0.312	0	0	0.467	0.618
IL24	CSF3R	4445964	4444109	9606.ENSP00000375795	9606.ENSP00000362195	0	0	0	0	0	0	0.6	0.085	0.618
IDO1	PTPRC	4449569	4448605	9606.ENSP00000430950	9606.ENSP00000411355	0	0	0	0	0.08	0.098	0	0.576	0.618
IRF4	CTLA4	4445477	4438004	9606.ENSP00000370343	9606.ENSP00000303939	0	0	0	0	0.116	0.068	0	0.574	0.618
CLEC12A	TLR8	4441774	4438750	9606.ENSP00000347916	9606.ENSP00000312082	0	0	0	0	0.527	0.06	0	0.207	0.617
TLR8	IRF8	4438750	4435834	9606.ENSP00000312082	9606.ENSP00000268638	0	0	0	0	0.356	0	0	0.43	0.617
PTPN6	SPI1	4447701	4433383	9606.ENSP00000391592	9606.ENSP00000227163	0	0	0	0	0.315	0	0	0.464	0.617
PTPRC	CD93	4448605	4433960	9606.ENSP00000411355	9606.ENSP00000246006	0	0	0	0	0.216	0	0	0.532	0.617
ARHGAP25	PLEK	4447445	4433624	9606.ENSP00000386911	9606.ENSP00000234313	0	0	0	0.568	0.553	0	0	0.355	0.617
PTGS2	CXCL3	4442894	4437221	9606.ENSP00000356438	9606.ENSP00000296026	0	0	0	0	0.26	0	0	0.504	0.617
PTPRC	CXCL10	4448605	4438146	9606.ENSP00000411355	9606.ENSP00000305651	0	0	0	0	0.109	0	0	0.587	0.617
CDH5	ANGPT2	4441389	4438957	9606.ENSP00000344115	9606.ENSP00000314897	0	0	0	0	0.083	0	0	0.599	0.617
PTPRC	CXCL8	4448605	4438229	9606.ENSP00000411355	9606.ENSP00000306512	0	0	0	0	0.07	0	0	0.605	0.617
SOD2	CXCL8	4450194	4438229	9606.ENSP00000446252	9606.ENSP00000306512	0	0	0	0	0.219	0	0	0.53	0.617
CD48	CD226	4451851	4436365	9606.ENSP00000484431	9606.ENSP00000280200	0	0	0	0	0.107	0	0	0.588	0.617
PTPRC	S1PR4	4448605	4433972	9606.ENSP00000411355	9606.ENSP00000246115	0	0	0	0	0.56	0	0	0.164	0.617
GBP1	ISG20	4443543	4438236	9606.ENSP00000359504	9606.ENSP00000306565	0	0	0	0	0.159	0	0	0.562	0.616
NLRP3	MEFV	4440784	4433096	9606.ENSP00000337383	9606.ENSP00000219596	0	0	0	0.543	0.118	0.294	0	0.898	0.616
ALOX5AP	IGSF6	4451430	4435822	9606.ENSP00000479870	9606.ENSP00000268389	0	0	0	0	0.557	0	0	0.17	0.616
PLAU	IL1A	4444017	4435240	9606.ENSP00000361850	9606.ENSP00000263339	0	0	0	0	0.098	0	0	0.592	0.616
FPR1	FCGR2A	4450996	4435978	9606.ENSP00000471493	9606.ENSP00000271450	0	0	0	0	0.535	0	0	0.207	0.616
CCL24	CXCL8	4448129	4438229	9606.ENSP00000400533	9606.ENSP00000306512	0	0	0	0	0.088	0	0	0.596	0.616
PLAUR	SORL1	4440945	4434756	9606.ENSP00000339328	9606.ENSP00000260197	0	0	0	0	0	0	0	0.615	0.615
LCP1	IKZF1	4446831	4440277	9606.ENSP00000381581	9606.ENSP00000331614	0	0	0	0	0.446	0.05	0	0.328	0.615
FCGR2B	TLR8	4442151	4438750	9606.ENSP00000351497	9606.ENSP00000312082	0	0	0	0	0.341	0	0	0.44	0.615
CD44	CD1D	4448037	4443056	9606.ENSP00000398632	9606.ENSP00000357153	0	0	0	0	0	0	0	0.615	0.615
SKA3	BIRC5	4439281	4437778	9606.ENSP00000319417	9606.ENSP00000301633	0	0	0	0	0.526	0	0	0.22	0.615
NAIP	CASP5	4449464	4446112	9606.ENSP00000428657	9606.ENSP00000376849	0	0	0	0	0.102	0.181	0	0.517	0.614
PTPRC	NCKAP1L	4448605	4437010	9606.ENSP00000411355	9606.ENSP00000293373	0	0	0	0	0.569	0.082	0	0.104	0.614
GPR84	HCAR2	4450304	4445900	9606.ENSP00000450310	9606.ENSP00000375066	0	0	0	0	0.23	0	0	0.518	0.613
CSF2RA	IL23A	4447840	4433418	9606.ENSP00000394227	9606.ENSP00000228534	0	0	0	0	0	0	0.6	0.073	0.613
MS4A6A	RNASE6	4447767	4437818	9606.ENSP00000392770	9606.ENSP00000302046	0	0	0	0	0.613	0	0	0	0.613
SLC11A1	SPI1	4433583	4433383	9606.ENSP00000233202	9606.ENSP00000227163	0	0	0	0	0.255	0	0	0.501	0.613
TLR8	IL1RN	4438750	4434682	9606.ENSP00000312082	9606.ENSP00000259206	0	0	0	0	0.328	0	0	0.448	0.613
FYB	IKZF1	4449385	4440277	9606.ENSP00000427114	9606.ENSP00000331614	0	0	0	0	0.613	0	0	0	0.613
C5AR1	FCGR2A	4441697	4435978	9606.ENSP00000347197	9606.ENSP00000271450	0	0	0	0	0.333	0	0	0.443	0.612
CD86	SLAMF1	4440320	4438202	9606.ENSP00000332049	9606.ENSP00000306190	0	0	0	0	0.334	0	0	0.442	0.612
ZFP36	GADD45B	4450924	4432865	9606.ENSP00000469647	9606.ENSP00000215631	0	0	0	0	0.555	0	0	0.164	0.612
NCF4	SPI1	4446646	4433383	9606.ENSP00000380334	9606.ENSP00000227163	0	0	0	0	0.562	0	0	0.151	0.612
CSF2RA	SPI1	4447840	4433383	9606.ENSP00000394227	9606.ENSP00000227163	0	0	0	0	0.268	0	0	0.492	0.612
CSF2RB	IL23A	4447068	4433418	9606.ENSP00000384053	9606.ENSP00000228534	0	0	0	0	0.069	0	0.6	0	0.611
IL32	NOD2	4449620	4437679	9606.ENSP00000432218	9606.ENSP00000300589	0	0	0	0	0.069	0	0	0.6	0.611
CD163	FCER1G	4442211	4436828	9606.ENSP00000352071	9606.ENSP00000289902	0	0	0	0	0.567	0	0	0.138	0.611
CXCR4	TEK	4447439	4445310	9606.ENSP00000386884	9606.ENSP00000369375	0	0	0	0	0.052	0.05	0	0.603	0.611
VAV1	CLEC7A	4451047	4437867	9606.ENSP00000472929	9606.ENSP00000302569	0	0	0	0	0.126	0	0	0.572	0.61
BTLA	P2RY10	4440498	4432713	9606.ENSP00000333919	9606.ENSP00000171757	0	0	0	0	0.61	0	0	0	0.61
ITGAL	CD38	4441903	4433362	9606.ENSP00000349252	9606.ENSP00000226279	0	0	0	0	0.157	0	0	0.557	0.61
CSF2RA	IL24	4447840	4445964	9606.ENSP00000394227	9606.ENSP00000375795	0	0	0	0	0	0	0.6	0.065	0.61
PTGS2	NOD2	4442894	4437679	9606.ENSP00000356438	9606.ENSP00000300589	0	0	0	0	0.087	0	0	0.591	0.61
PTPRC	IRF4	4448605	4445477	9606.ENSP00000411355	9606.ENSP00000370343	0	0	0	0	0.192	0	0	0.536	0.609
CD274	SELL	4445568	4433660	9606.ENSP00000370989	9606.ENSP00000236147	0	0	0	0	0.089	0	0	0.588	0.609
PLAUR	CXCL8	4440945	4438229	9606.ENSP00000339328	9606.ENSP00000306512	0	0	0	0	0.287	0	0	0.475	0.609
TAGAP	PTPN22	4442799	4442291	9606.ENSP00000356033	9606.ENSP00000352833	0	0	0	0	0.289	0	0	0.473	0.609
SPP1	HMOX1	4446370	4432912	9606.ENSP00000378517	9606.ENSP00000216117	0	0	0	0	0.061	0	0	0.6	0.608
FYB	CD2	4449385	4443326	9606.ENSP00000427114	9606.ENSP00000358490	0	0	0	0	0.523	0	0	0.213	0.608
HAMP	SLC11A1	4451011	4433583	9606.ENSP00000471894	9606.ENSP00000233202	0	0	0	0	0.078	0	0	0.592	0.608
IL6	TREM1	4447254	4433908	9606.ENSP00000385675	9606.ENSP00000244709	0	0	0	0	0.095	0	0	0.585	0.608
CCR2	SPI1	4436955	4433383	9606.ENSP00000292301	9606.ENSP00000227163	0	0	0	0	0.414	0	0	0.358	0.608
MMP9	ADAMTS4	4443919	4443003	9606.ENSP00000361405	9606.ENSP00000356975	0	0	0	0	0	0	0	0.608	0.608
CD48	EVI2B	4451851	4440484	9606.ENSP00000484431	9606.ENSP00000333779	0	0	0	0	0.533	0	0	0.196	0.608
HCK	FCGR2B	4450141	4442151	9606.ENSP00000444986	9606.ENSP00000351497	0	0	0	0	0.533	0	0	0.196	0.608
PARVG	PLEK	4447700	4433624	9606.ENSP00000391583	9606.ENSP00000234313	0	0	0	0	0.499	0	0	0.248	0.607
ITGAL	CD27	4441903	4435711	9606.ENSP00000349252	9606.ENSP00000266557	0	0	0	0	0.117	0	0	0.573	0.607
CD86	CLEC7A	4440320	4437867	9606.ENSP00000332049	9606.ENSP00000302569	0	0	0	0	0.185	0	0	0.537	0.607
LCP1	IRF8	4446831	4435834	9606.ENSP00000381581	9606.ENSP00000268638	0	0	0	0	0.344	0	0	0.424	0.606
IL6	FCGR2B	4447254	4442151	9606.ENSP00000385675	9606.ENSP00000351497	0	0	0	0	0.061	0	0	0.598	0.606
PTPRC	SELPLG	4448605	4433412	9606.ENSP00000411355	9606.ENSP00000228463	0	0	0	0	0.315	0	0	0.449	0.606
IGSF6	SPI1	4435822	4433383	9606.ENSP00000268389	9606.ENSP00000227163	0	0	0	0	0.596	0	0	0.064	0.606
COL12A1	ADAMTS1	4439744	4436609	9606.ENSP00000325146	9606.ENSP00000284984	0	0	0	0	0.193	0.064	0	0.52	0.606
CLEC7A	IGSF6	4437867	4435822	9606.ENSP00000302569	9606.ENSP00000268389	0	0	0	0	0.545	0	0	0.168	0.606
DPEP2	DPP4	4450611	4442387	9606.ENSP00000458977	9606.ENSP00000353731	0.06	0	0.214	0	0.061	0	0	0.499	0.606
FCGR2B	ITGAL	4442151	4441903	9606.ENSP00000351497	9606.ENSP00000349252	0	0	0	0	0.193	0	0	0.53	0.604
MYO1G	CORO1A	4434656	4433064	9606.ENSP00000258787	9606.ENSP00000219150	0	0	0	0	0.534	0.098	0	0.133	0.604
TAGAP	LCP2	4442799	4432628	9606.ENSP00000356033	9606.ENSP00000046794	0	0	0	0	0.604	0	0	0	0.604
PTGS2	IL1RN	4442894	4434682	9606.ENSP00000356438	9606.ENSP00000259206	0	0	0	0	0.192	0	0	0.53	0.604
CCL7	CXCL13	4445079	4436695	9606.ENSP00000367832	9606.ENSP00000286758	0	0	0	0	0	0	0	0.604	0.604
BTLA	CD86	4440498	4440320	9606.ENSP00000333919	9606.ENSP00000332049	0	0	0	0	0.149	0	0	0.553	0.603
CD44	CD3E	4448037	4442492	9606.ENSP00000398632	9606.ENSP00000354566	0	0	0	0	0.065	0	0	0.592	0.603
IRF8	SLC11A1	4435834	4433583	9606.ENSP00000268638	9606.ENSP00000233202	0	0	0	0	0.108	0	0	0.573	0.603
ALOX5AP	NCF2	4451430	4442905	9606.ENSP00000479870	9606.ENSP00000356505	0	0	0	0	0.564	0	0	0.127	0.603
SASH3	CORO1A	4441918	4433064	9606.ENSP00000349359	9606.ENSP00000219150	0	0	0	0	0.602	0	0	0	0.602
IL6	TNFAIP6	4447254	4433852	9606.ENSP00000385675	9606.ENSP00000243347	0	0	0	0	0.221	0	0	0.51	0.602
CD274	CD27	4445568	4435711	9606.ENSP00000370989	9606.ENSP00000266557	0	0	0	0	0.065	0	0	0.591	0.602
IDO1	IRF8	4449569	4435834	9606.ENSP00000430950	9606.ENSP00000268638	0	0	0	0	0.063	0	0	0.593	0.602
GBP1	CXCL11	4443543	4438264	9606.ENSP00000359504	9606.ENSP00000306884	0	0	0	0	0.354	0	0	0.408	0.602
CD84	CD74	4438778	4432583	9606.ENSP00000312367	9606.ENSP00000009530	0	0	0	0	0.142	0	0	0.555	0.602
SLC9B2	ATP6V0D2	4446319	4436630	9606.ENSP00000378265	9606.ENSP00000285393	0	0	0	0	0	0	0	0.601	0.601
NABP1	LYPD1	4448285	4446688	9606.ENSP00000403683	9606.ENSP00000380605	0	0	0	0	0	0	0	0.601	0.601
FCGR2B	SLAMF1	4442151	4438202	9606.ENSP00000351497	9606.ENSP00000306190	0	0	0	0	0.267	0	0	0.479	0.601
CCL7	IL1A	4445079	4435240	9606.ENSP00000367832	9606.ENSP00000263339	0	0	0	0	0.15	0	0	0.55	0.601
CD1D	CD38	4443056	4433362	9606.ENSP00000357153	9606.ENSP00000226279	0	0	0	0	0.065	0	0	0.591	0.601
ITGAL	GZMB	4441903	4432950	9606.ENSP00000349252	9606.ENSP00000216341	0	0	0	0	0.152	0	0	0.549	0.601
CD1D	FCGR2B	4443056	4442151	9606.ENSP00000357153	9606.ENSP00000351497	0	0	0	0	0.116	0	0	0.568	0.601
NAIP	NOD2	4449464	4437679	9606.ENSP00000428657	9606.ENSP00000300589	0	0	0	0	0.065	0	0	0.591	0.601
IL6R	CXCL8	4443110	4438229	9606.ENSP00000357470	9606.ENSP00000306512	0	0	0	0	0.065	0	0	0.591	0.601
HCK	MYO1F	4450141	4441469	9606.ENSP00000444986	9606.ENSP00000344871	0	0	0	0	0.59	0.064	0	0	0.6
CD86	NOD2	4440320	4437679	9606.ENSP00000332049	9606.ENSP00000300589	0	0	0	0	0.336	0	0	0.423	0.6
SLC25A37	SLC11A1	4449492	4433583	9606.ENSP00000429200	9606.ENSP00000233202	0	0	0	0	0.104	0	0	0.572	0.6
IDO1	CXCL11	4449569	4438264	9606.ENSP00000430950	9606.ENSP00000306884	0	0	0	0	0.268	0	0	0.476	0.6
TLR8	CTLA4	4438750	4438004	9606.ENSP00000312082	9606.ENSP00000303939	0	0	0	0	0.098	0	0	0.575	0.6
CTSS	TLR8	4443237	4438750	9606.ENSP00000357981	9606.ENSP00000312082	0	0	0	0	0.53	0	0	0.182	0.6
CSF3R	IL23A	4444109	4433418	9606.ENSP00000362195	9606.ENSP00000228534	0	0	0	0	0	0	0.6	0	0.6
GHR	IL23A	4451768	4433418	9606.ENSP00000483403	9606.ENSP00000228534	0	0	0	0	0	0	0.6	0	0.6
GHR	IL24	4451768	4445964	9606.ENSP00000483403	9606.ENSP00000375795	0	0	0	0	0	0	0.6	0	0.6
PTGS2	HAS2	4442894	4438275	9606.ENSP00000356438	9606.ENSP00000306991	0	0	0	0	0.062	0	0	0.591	0.6
SPP1	CXCL8	4446370	4438229	9606.ENSP00000378517	9606.ENSP00000306512	0	0	0	0	0.082	0	0	0.581	0.599
IRF8	IFNG	4435834	4433446	9606.ENSP00000268638	9606.ENSP00000229135	0	0	0	0	0.106	0	0	0.569	0.599
VAV1	SLA	4451047	4447831	9606.ENSP00000472929	9606.ENSP00000394049	0	0	0	0	0.201	0.379	0	0.258	0.599
IL6	MMP7	4447254	4434758	9606.ENSP00000385675	9606.ENSP00000260227	0	0	0	0	0	0	0	0.599	0.599
CARD16	MEFV	4444610	4433096	9606.ENSP00000364858	9606.ENSP00000219596	0	0	0	0	0.062	0	0	0.59	0.599
CSF3R	MYO1F	4444109	4441469	9606.ENSP00000362195	9606.ENSP00000344871	0	0	0	0	0.586	0	0	0.071	0.599
MYO1F	CORO1A	4441469	4433064	9606.ENSP00000344871	9606.ENSP00000219150	0	0	0	0	0.324	0.084	0	0.404	0.599
CD163	CXCL10	4442211	4438146	9606.ENSP00000352071	9606.ENSP00000305651	0	0	0	0	0.132	0	0	0.556	0.598
IL6	IRF4	4447254	4445477	9606.ENSP00000385675	9606.ENSP00000370343	0	0	0	0	0	0	0	0.598	0.598
HCK	NCF4	4450141	4446646	9606.ENSP00000444986	9606.ENSP00000380334	0	0	0	0	0.547	0	0	0.151	0.598
ACP5	SPI1	4450887	4433383	9606.ENSP00000468767	9606.ENSP00000227163	0	0	0	0	0.305	0	0	0.446	0.598
ANPEP	CD68	4437626	4434118	9606.ENSP00000300060	9606.ENSP00000250092	0	0	0	0	0.175	0	0	0.533	0.598
SKA3	SPC25	4439281	4436467	9606.ENSP00000319417	9606.ENSP00000282074	0	0	0	0	0.316	0	0	0.436	0.597
IFNG	CD74	4433446	4432583	9606.ENSP00000229135	9606.ENSP00000009530	0	0	0	0	0.08	0	0	0.579	0.597
ABCA1	CXCL8	4444444	4438229	9606.ENSP00000363868	9606.ENSP00000306512	0	0	0	0	0.063	0	0	0.588	0.597
ARHGAP25	LCP2	4447445	4432628	9606.ENSP00000386911	9606.ENSP00000046794	0	0	0	0	0.553	0	0	0.135	0.597
PLAUR	TIMP1	4440945	4433052	9606.ENSP00000339328	9606.ENSP00000218388	0	0	0	0	0.161	0	0	0.539	0.597
CD1D	ICAM1	4443056	4435501	9606.ENSP00000357153	9606.ENSP00000264832	0	0	0	0	0.061	0	0	0.589	0.597
OSR2	BARX1	4448744	4434333	9606.ENSP00000414657	9606.ENSP00000253968	0	0	0	0	0.061	0.078	0	0.572	0.597
FYB	EVI2B	4449385	4440484	9606.ENSP00000427114	9606.ENSP00000333779	0	0	0	0	0.561	0	0	0.12	0.597
TEK	SELE	4445310	4440292	9606.ENSP00000369375	9606.ENSP00000331736	0	0	0	0	0.098	0.124	0	0.53	0.597
ATF3	GADD45B	4441415	4432865	9606.ENSP00000344352	9606.ENSP00000215631	0	0	0	0	0.179	0	0	0.528	0.596
MMP9	CCR2	4443919	4436955	9606.ENSP00000361405	9606.ENSP00000292301	0	0	0	0	0.108	0.064	0	0.555	0.596
CD44	IFNG	4448037	4433446	9606.ENSP00000398632	9606.ENSP00000229135	0	0	0	0	0	0	0	0.596	0.596
ANGPT2	CXCL8	4438957	4438229	9606.ENSP00000314897	9606.ENSP00000306512	0	0	0	0	0	0	0	0.596	0.596
FCGR2B	FCAR	4442151	4441748	9606.ENSP00000351497	9606.ENSP00000347714	0	0	0	0	0.071	0	0	0.583	0.596
FCRL2	FCGR2A	4442618	4435978	9606.ENSP00000355157	9606.ENSP00000271450	0	0	0	0	0.064	0	0	0.587	0.596
MYO1G	LCP2	4434656	4432628	9606.ENSP00000258787	9606.ENSP00000046794	0	0	0	0	0.587	0	0	0.062	0.596
BTLA	CD27	4440498	4435711	9606.ENSP00000333919	9606.ENSP00000266557	0	0	0	0	0.124	0	0	0.558	0.596
CD2	TAGAP	4443326	4442799	9606.ENSP00000358490	9606.ENSP00000356033	0	0	0	0	0.534	0	0	0.167	0.595
PTGS2	IFNG	4442894	4433446	9606.ENSP00000356438	9606.ENSP00000229135	0	0	0	0	0	0	0	0.594	0.594
CD2	CD84	4443326	4438778	9606.ENSP00000358490	9606.ENSP00000312367	0	0	0	0	0.161	0	0	0.536	0.594
TNFSF13B	CD38	4444645	4433362	9606.ENSP00000365048	9606.ENSP00000226279	0	0	0	0	0.07	0	0	0.581	0.594
CSF2RB	PRKCB	4447068	4438120	9606.ENSP00000384053	9606.ENSP00000305355	0	0	0	0	0.126	0.379	0	0.313	0.594
SH3GL2	TMEM108	4445424	4439704	9606.ENSP00000369981	9606.ENSP00000324651	0	0	0	0	0.077	0.067	0	0.566	0.594
TEK	PI3	4445310	4433871	9606.ENSP00000369375	9606.ENSP00000243924	0	0	0	0	0	0	0	0.594	0.594
IDO1	CCL2	4449569	4433339	9606.ENSP00000430950	9606.ENSP00000225831	0	0	0	0	0.089	0	0	0.572	0.594
CD163	TLR8	4442211	4438750	9606.ENSP00000352071	9606.ENSP00000312082	0	0	0	0	0.323	0	0	0.425	0.594
SPP1	CCL20	4446370	4442174	9606.ENSP00000378517	9606.ENSP00000351671	0	0	0	0	0	0	0	0.593	0.593
DPP4	CD86	4442387	4440320	9606.ENSP00000353731	9606.ENSP00000332049	0	0	0	0	0	0	0	0.593	0.593
CD37	IRF8	4439789	4435834	9606.ENSP00000325708	9606.ENSP00000268638	0	0	0	0	0.2	0	0	0.512	0.593
CTLA4	CCL2	4438004	4433339	9606.ENSP00000303939	9606.ENSP00000225831	0	0	0	0	0.064	0	0	0.584	0.593
CYSLTR1	IL6	4451303	4447254	9606.ENSP00000478492	9606.ENSP00000385675	0	0	0	0	0	0	0	0.593	0.593
CXCL8	BCL2A1	4438229	4435793	9606.ENSP00000306512	9606.ENSP00000267953	0	0	0	0	0.349	0	0	0.4	0.593
HLA-DQB1	CD86	4444478	4440320	9606.ENSP00000364080	9606.ENSP00000332049	0	0	0	0	0.231	0	0	0.491	0.592
IL6	DUSP1	4447254	4433734	9606.ENSP00000385675	9606.ENSP00000239223	0	0	0	0	0.108	0	0	0.561	0.592
CXCL10	CD68	4438146	4434118	9606.ENSP00000305651	9606.ENSP00000250092	0	0	0	0	0.088	0	0	0.571	0.592
ITGAL	CCR2	4441903	4436955	9606.ENSP00000349252	9606.ENSP00000292301	0	0	0	0	0.291	0	0	0.448	0.592
SELPLG	CD38	4433412	4433362	9606.ENSP00000228463	9606.ENSP00000226279	0	0	0	0	0.088	0	0	0.571	0.592
CD48	CD300A	4451851	4442338	9606.ENSP00000484431	9606.ENSP00000353259	0	0	0	0	0.405	0	0	0.341	0.591
TLR8	IFNG	4438750	4433446	9606.ENSP00000312082	9606.ENSP00000229135	0	0	0	0	0.088	0	0	0.57	0.591
FYB	CD53	4449385	4435973	9606.ENSP00000427114	9606.ENSP00000271324	0	0	0	0	0.553	0	0	0.123	0.591
IRF8	PLEK	4435834	4433624	9606.ENSP00000268638	9606.ENSP00000234313	0	0	0	0	0.559	0	0	0.107	0.59
VAV1	PTPN22	4451047	4442291	9606.ENSP00000472929	9606.ENSP00000352833	0	0	0	0	0.118	0.38	0	0.31	0.59
CD274	CD163	4445568	4442211	9606.ENSP00000370989	9606.ENSP00000352071	0	0	0	0	0.061	0	0	0.582	0.59
S1PR4	NKG7	4433972	4433194	9606.ENSP00000246115	9606.ENSP00000221978	0	0	0	0	0.543	0	0	0.139	0.59
MYO1F	SPI1	4441469	4433383	9606.ENSP00000344871	9606.ENSP00000227163	0	0	0	0	0.584	0	0	0.054	0.59
CTSS	EVI2B	4443237	4440484	9606.ENSP00000357981	9606.ENSP00000333779	0	0	0	0	0.563	0	0	0.1	0.59
CDH5	SELP	4441389	4435297	9606.ENSP00000344115	9606.ENSP00000263686	0	0	0	0	0.091	0.056	0	0.56	0.589
GPR183	IRF8	4444726	4435834	9606.ENSP00000365596	9606.ENSP00000268638	0	0	0	0	0.538	0	0	0.146	0.589
TAGAP	MYO1F	4442799	4441469	9606.ENSP00000356033	9606.ENSP00000344871	0	0	0	0	0.329	0	0	0.412	0.589
CXCL8	PI3	4438229	4433871	9606.ENSP00000306512	9606.ENSP00000243924	0	0	0	0	0.127	0	0	0.549	0.589
CD86	PLEK	4440320	4433624	9606.ENSP00000332049	9606.ENSP00000234313	0	0	0	0	0.55	0	0	0.124	0.589
PLAU	CXCL8	4444017	4438229	9606.ENSP00000361850	9606.ENSP00000306512	0	0	0	0	0.143	0	0	0.54	0.589
OLR1	CD68	4438475	4434118	9606.ENSP00000309124	9606.ENSP00000250092	0	0	0	0	0.086	0.08	0	0.551	0.589
PI3	PLEK	4433871	4433624	9606.ENSP00000243924	9606.ENSP00000234313	0	0	0	0	0	0	0	0.588	0.588
TRAF3IP3	P2RY10	4442790	4432713	9606.ENSP00000355991	9606.ENSP00000171757	0	0	0	0	0.588	0	0	0	0.588
ANPEP	CD79A	4437626	4433192	9606.ENSP00000300060	9606.ENSP00000221972	0	0	0	0	0	0	0	0.588	0.588
OLR1	ICAM1	4438475	4435501	9606.ENSP00000309124	9606.ENSP00000264832	0	0	0	0	0.065	0	0	0.577	0.588
CST7	GZMB	4449115	4432950	9606.ENSP00000420384	9606.ENSP00000216341	0	0	0	0	0.528	0	0	0.163	0.588
ACP5	CALCRL	4450887	4447454	9606.ENSP00000468767	9606.ENSP00000386972	0	0	0	0	0	0	0	0.587	0.587
CCR2	SELP	4436955	4435297	9606.ENSP00000292301	9606.ENSP00000263686	0	0	0	0	0.158	0	0	0.53	0.587
GBP5	CXCL11	4443538	4438264	9606.ENSP00000359488	9606.ENSP00000306884	0	0	0	0	0.334	0	0	0.405	0.587
FCGR2A	CD68	4435978	4434118	9606.ENSP00000271450	9606.ENSP00000250092	0	0	0	0	0.161	0	0	0.528	0.587
NLRP3	CLEC4E	4440784	4437590	9606.ENSP00000337383	9606.ENSP00000299663	0	0	0	0	0.161	0	0	0.527	0.587
NR4A3	FOSB	4451630	4433953	9606.ENSP00000482027	9606.ENSP00000245919	0	0	0	0	0.169	0	0	0.523	0.587
CD37	CORO1A	4439789	4433064	9606.ENSP00000325708	9606.ENSP00000219150	0	0	0	0	0.569	0	0	0.081	0.587
VLDLR	PLA2G7	4445647	4436162	9606.ENSP00000371532	9606.ENSP00000274793	0	0	0	0	0	0	0.54	0.138	0.586
IDO1	TNFAIP6	4449569	4433852	9606.ENSP00000430950	9606.ENSP00000243347	0	0	0	0	0.098	0	0	0.56	0.586
FOS	OPRK1	4438204	4435619	9606.ENSP00000306245	9606.ENSP00000265572	0	0	0	0	0	0	0	0.585	0.585
CD274	CXCL8	4445568	4438229	9606.ENSP00000370989	9606.ENSP00000306512	0	0	0	0	0.16	0	0	0.526	0.585
NCF2	IGSF6	4442905	4435822	9606.ENSP00000356505	9606.ENSP00000268389	0	0	0	0	0.583	0	0	0.046	0.585
CXCL10	CD69	4438146	4433409	9606.ENSP00000305651	9606.ENSP00000228434	0	0	0	0	0.107	0	0	0.555	0.585
CXCR4	SELP	4447439	4435297	9606.ENSP00000386884	9606.ENSP00000263686	0	0	0	0	0.076	0	0	0.57	0.585
CD163	SLAMF8	4442211	4436821	9606.ENSP00000352071	9606.ENSP00000289707	0	0	0	0	0.557	0	0	0.103	0.585
CD226	GZMB	4436365	4432950	9606.ENSP00000280200	9606.ENSP00000216341	0	0	0	0	0.102	0	0	0.557	0.585
TNFSF13B	CXCL10	4444645	4438146	9606.ENSP00000365048	9606.ENSP00000305651	0	0	0	0	0.152	0	0	0.53	0.584
CST7	S1PR4	4449115	4433972	9606.ENSP00000420384	9606.ENSP00000246115	0	0	0	0	0.563	0	0	0.088	0.584
CD44	CD274	4448037	4445568	9606.ENSP00000398632	9606.ENSP00000370989	0	0	0	0	0.098	0	0	0.557	0.584
FYB	PTPN22	4449385	4442291	9606.ENSP00000427114	9606.ENSP00000352833	0	0	0	0	0.559	0	0	0.093	0.583
EDN1	SELP	4445200	4435297	9606.ENSP00000368683	9606.ENSP00000263686	0	0	0	0	0	0	0	0.583	0.583
ATF3	CCNA2	4441415	4436109	9606.ENSP00000344352	9606.ENSP00000274026	0	0	0	0	0	0.089	0	0.561	0.583
IGSF6	AQP9	4435822	4433107	9606.ENSP00000268389	9606.ENSP00000219919	0	0	0	0	0.55	0	0	0.112	0.583
ACP5	IL6	4450887	4447254	9606.ENSP00000468767	9606.ENSP00000385675	0	0	0	0	0	0	0	0.583	0.583
RRM2	CASC5	4442396	4440673	9606.ENSP00000353770	9606.ENSP00000335463	0	0	0	0	0.545	0	0	0.122	0.583
COL4A1	MMP9	4444632	4443919	9606.ENSP00000364979	9606.ENSP00000361405	0	0	0	0	0	0.328	0	0.405	0.583
VLDLR	MSR1	4445647	4435004	9606.ENSP00000371532	9606.ENSP00000262101	0	0	0	0	0	0	0.54	0.132	0.583
SLA	LAT	4447831	4446408	9606.ENSP00000394049	9606.ENSP00000378845	0	0	0	0	0.081	0.305	0	0.398	0.582
NCF2	CD53	4442905	4435973	9606.ENSP00000356505	9606.ENSP00000271324	0	0	0	0	0.536	0	0	0.138	0.582
CD48	NCF2	4451851	4442905	9606.ENSP00000484431	9606.ENSP00000356505	0	0	0	0	0.559	0	0	0.091	0.582
VAV1	SLAMF1	4451047	4438202	9606.ENSP00000472929	9606.ENSP00000306190	0	0	0	0	0.14	0	0	0.534	0.582
FOS	MMP7	4438204	4434758	9606.ENSP00000306245	9606.ENSP00000260227	0	0	0	0	0	0.379	0	0.356	0.582
CD274	ICAM1	4445568	4435501	9606.ENSP00000370989	9606.ENSP00000264832	0	0	0	0	0.114	0	0	0.548	0.582
CD1D	FCGR2A	4443056	4435978	9606.ENSP00000357153	9606.ENSP00000271450	0	0	0	0	0.092	0	0	0.559	0.582
CD1D	TLR8	4443056	4438750	9606.ENSP00000357153	9606.ENSP00000312082	0	0	0	0	0.213	0	0	0.491	0.582
FYB	TRAF3IP3	4449385	4442790	9606.ENSP00000427114	9606.ENSP00000355991	0	0	0	0	0.429	0	0	0.298	0.582
F5	SELL	4442956	4433660	9606.ENSP00000356771	9606.ENSP00000236147	0	0	0	0	0.152	0	0	0.527	0.581
DPP4	CXCL10	4442387	4438146	9606.ENSP00000353731	9606.ENSP00000305651	0	0	0	0	0	0.342	0	0.39	0.581
CXCL2	IFNG	4449392	4433446	9606.ENSP00000427279	9606.ENSP00000229135	0	0	0	0	0.077	0	0	0.564	0.581
LCP1	LCP2	4446831	4432628	9606.ENSP00000381581	9606.ENSP00000046794	0	0	0	0	0.57	0	0	0.064	0.581
SPI1	CD79A	4433383	4433192	9606.ENSP00000227163	9606.ENSP00000221972	0	0	0	0	0.331	0	0	0.399	0.581
CD44	CCL2	4448037	4433339	9606.ENSP00000398632	9606.ENSP00000225831	0	0	0	0	0.097	0	0	0.555	0.581
IRF4	CD38	4445477	4433362	9606.ENSP00000370343	9606.ENSP00000226279	0	0	0	0	0.104	0	0	0.551	0.58
IL32	PTGS2	4449620	4442894	9606.ENSP00000432218	9606.ENSP00000356438	0	0	0	0	0	0	0	0.58	0.58
CTLA4	CCR2	4438004	4436955	9606.ENSP00000303939	9606.ENSP00000292301	0	0	0	0	0.139	0	0	0.532	0.58
CD1D	GZMB	4443056	4432950	9606.ENSP00000357153	9606.ENSP00000216341	0	0	0	0	0.088	0	0	0.559	0.58
FCGR2B	CCR2	4442151	4436955	9606.ENSP00000351497	9606.ENSP00000292301	0	0	0	0	0.201	0	0	0.496	0.58
LAT	CTLA4	4446408	4438004	9606.ENSP00000378845	9606.ENSP00000303939	0	0	0	0	0.089	0	0	0.558	0.58
SAA1	IL1A	4447178	4435240	9606.ENSP00000384906	9606.ENSP00000263339	0	0	0	0	0.089	0	0	0.557	0.58
CD86	LAMP3	4440320	4435622	9606.ENSP00000332049	9606.ENSP00000265598	0	0	0	0	0.062	0	0	0.57	0.579
BATF	HLF	4436685	4433352	9606.ENSP00000286639	9606.ENSP00000226067	0	0	0	0	0	0.572	0	0.056	0.579
CCL24	CCL20	4448129	4442174	9606.ENSP00000400533	9606.ENSP00000351671	0	0	0	0	0.076	0	0	0.563	0.579
TNFAIP3	CCL20	4451592	4442174	9606.ENSP00000481570	9606.ENSP00000351671	0	0	0	0	0.269	0	0	0.448	0.579
CXCL8	CD69	4438229	4433409	9606.ENSP00000306512	9606.ENSP00000228434	0	0	0	0	0.143	0	0	0.529	0.579
MS4A1	STAP1	4449663	4435602	9606.ENSP00000433277	9606.ENSP00000265404	0	0	0	0	0.528	0	0	0.145	0.579
ISG20	CXCL10	4438236	4438146	9606.ENSP00000306565	9606.ENSP00000305651	0	0	0	0	0.186	0	0	0.503	0.579
HCK	IGSF6	4450141	4435822	9606.ENSP00000444986	9606.ENSP00000268389	0	0	0	0	0.579	0	0	0	0.579
LPXN	PARVG	4449583	4447700	9606.ENSP00000431284	9606.ENSP00000391583	0	0	0	0	0.237	0.353	0	0.214	0.578
PLEK	CD74	4433624	4432583	9606.ENSP00000234313	9606.ENSP00000009530	0	0	0	0	0.544	0	0	0.112	0.578
IDO1	CXCL8	4449569	4438229	9606.ENSP00000430950	9606.ENSP00000306512	0	0	0	0	0.083	0	0	0.558	0.578
CTLA4	CD3D	4438004	4437689	9606.ENSP00000303939	9606.ENSP00000300692	0	0	0	0	0.296	0	0	0.425	0.578
HCK	CLEC4A	4450141	4433464	9606.ENSP00000444986	9606.ENSP00000229332	0	0	0	0	0.534	0.063	0	0.111	0.578
SLAMF1	SPI1	4438202	4433383	9606.ENSP00000306190	9606.ENSP00000227163	0	0	0	0	0.278	0	0	0.44	0.578
PTPRC	SPP1	4448605	4446370	9606.ENSP00000411355	9606.ENSP00000378517	0	0	0	0	0.061	0	0	0.568	0.577
CD44	CD2	4448037	4443326	9606.ENSP00000398632	9606.ENSP00000358490	0	0	0	0	0.061	0	0	0.569	0.577
RRM2	SKA3	4442396	4439281	9606.ENSP00000353770	9606.ENSP00000319417	0	0	0	0	0.577	0	0	0	0.577
CXCL2	CCL24	4449392	4448129	9606.ENSP00000427279	9606.ENSP00000400533	0	0	0	0	0.084	0	0	0.557	0.577
VAV1	CD38	4451047	4433362	9606.ENSP00000472929	9606.ENSP00000226279	0	0	0	0	0.098	0	0	0.549	0.576
PTPRC	TNFSF13B	4448605	4444645	9606.ENSP00000411355	9606.ENSP00000365048	0	0	0	0	0.229	0	0	0.473	0.576
ITGAL	FCGR2A	4441903	4435978	9606.ENSP00000349252	9606.ENSP00000271450	0	0	0	0	0.143	0	0	0.526	0.576
IL6	CD27	4447254	4435711	9606.ENSP00000385675	9606.ENSP00000266557	0	0	0	0	0	0	0	0.576	0.576
CD27	CD79A	4435711	4433192	9606.ENSP00000266557	9606.ENSP00000221972	0	0	0	0	0.323	0	0	0.4	0.576
CD300LF	SPI1	4450664	4433383	9606.ENSP00000462309	9606.ENSP00000227163	0	0	0	0	0.537	0	0	0.121	0.576
CXCL10	SELL	4438146	4433660	9606.ENSP00000305651	9606.ENSP00000236147	0	0	0	0	0.105	0	0	0.546	0.576
CD27	IFNG	4435711	4433446	9606.ENSP00000266557	9606.ENSP00000229135	0	0	0	0	0	0	0	0.576	0.576
PLAU	MMP7	4444017	4434758	9606.ENSP00000361850	9606.ENSP00000260227	0	0	0	0	0.065	0	0	0.565	0.576
FCGR2B	CD68	4442151	4434118	9606.ENSP00000351497	9606.ENSP00000250092	0	0	0	0	0.119	0	0	0.538	0.575
CLEC7A	FCGR2A	4437867	4435978	9606.ENSP00000302569	9606.ENSP00000271450	0	0	0	0	0.29	0	0	0.427	0.575
CXCR1	SELL	4437175	4433660	9606.ENSP00000295683	9606.ENSP00000236147	0	0	0	0	0.229	0	0	0.472	0.575
THEMIS	KYNU	4443070	4435389	9606.ENSP00000357231	9606.ENSP00000264170	0	0	0	0	0	0	0	0.575	0.575
CD1D	CD79A	4443056	4433192	9606.ENSP00000357153	9606.ENSP00000221972	0	0	0	0	0.114	0	0	0.541	0.575
SLA	PLEK	4447831	4433624	9606.ENSP00000394049	9606.ENSP00000234313	0	0	0	0	0.56	0	0	0.074	0.575
FPR1	SLC11A1	4450996	4433583	9606.ENSP00000471493	9606.ENSP00000233202	0	0	0	0	0.554	0	0	0.085	0.574
CD48	VAV1	4451851	4451047	9606.ENSP00000484431	9606.ENSP00000472929	0	0	0	0	0.262	0	0	0.447	0.574
CD300LF	SIGLEC9	4450664	4448707	9606.ENSP00000462309	9606.ENSP00000413861	0	0	0	0	0.46	0	0	0.243	0.574
CD300LF	CLEC12A	4450664	4441774	9606.ENSP00000462309	9606.ENSP00000347916	0	0	0	0	0.522	0	0	0.146	0.574
SOD2	GCH1	4450194	4449007	9606.ENSP00000446252	9606.ENSP00000419045	0.12	0	0	0	0.077	0	0	0.518	0.574
LILRB1	PILRA	4439032	4432764	9606.ENSP00000315997	9606.ENSP00000198536	0	0	0	0	0.136	0	0	0.528	0.574
CXCL8	CEACAM1	4438229	4432684	9606.ENSP00000306512	9606.ENSP00000161559	0	0	0	0	0	0	0	0.574	0.574
FCER1G	PLEK	4436828	4433624	9606.ENSP00000289902	9606.ENSP00000234313	0	0	0	0	0.562	0	0	0.064	0.573
CD226	CD69	4436365	4433409	9606.ENSP00000280200	9606.ENSP00000228434	0	0	0	0	0.067	0	0	0.561	0.573
EVI2B	PLEK	4440484	4433624	9606.ENSP00000333779	9606.ENSP00000234313	0	0	0	0	0.557	0	0	0.074	0.573
CSF3R	LCP2	4444109	4432628	9606.ENSP00000362195	9606.ENSP00000046794	0	0	0	0	0.558	0	0	0.074	0.573
IDO1	GZMB	4449569	4432950	9606.ENSP00000430950	9606.ENSP00000216341	0	0	0	0	0.076	0	0	0.557	0.573
CCL20	IL23A	4442174	4433418	9606.ENSP00000351671	9606.ENSP00000228534	0	0	0	0	0.088	0	0	0.551	0.573
CYBB	NLRP3	4445083	4440784	9606.ENSP00000367851	9606.ENSP00000337383	0	0	0	0	0.155	0	0	0.516	0.573
APOC1	MSR1	4450772	4435004	9606.ENSP00000465356	9606.ENSP00000262101	0	0	0	0	0	0	0.54	0.111	0.573
CD274	CD68	4445568	4434118	9606.ENSP00000370989	9606.ENSP00000250092	0	0	0	0	0.077	0	0	0.557	0.573
GBP1	WARS	4443543	4441726	9606.ENSP00000359504	9606.ENSP00000347495	0	0	0	0	0.25	0	0	0.454	0.573
IL6	PI3	4447254	4433871	9606.ENSP00000385675	9606.ENSP00000243924	0	0	0	0	0.069	0	0	0.56	0.572
TRAF3IP3	CD53	4442790	4435973	9606.ENSP00000355991	9606.ENSP00000271324	0	0	0	0	0.521	0	0	0.145	0.572
VNN2	SELL	4439513	4433660	9606.ENSP00000322276	9606.ENSP00000236147	0	0	0	0	0.546	0	0	0.096	0.572
TLR8	AQP9	4438750	4433107	9606.ENSP00000312082	9606.ENSP00000219919	0	0	0	0	0.547	0.063	0	0.073	0.572
PTGS2	CXCL10	4442894	4438146	9606.ENSP00000356438	9606.ENSP00000305651	0	0	0	0	0.107	0	0	0.54	0.572
MMP9	SELP	4443919	4435297	9606.ENSP00000361405	9606.ENSP00000263686	0	0	0	0	0.07	0	0	0.558	0.572
NLRP7	NAIP	4450839	4449464	9606.ENSP00000467123	9606.ENSP00000428657	0	0	0	0	0	0	0	0.572	0.572
CD48	CD69	4451851	4433409	9606.ENSP00000484431	9606.ENSP00000228434	0	0	0	0	0.342	0	0	0.376	0.572
CD2	SLAMF7	4443326	4443017	9606.ENSP00000358490	9606.ENSP00000357022	0	0	0	0	0.222	0	0	0.473	0.572
MSR1	SORL1	4435004	4434756	9606.ENSP00000262101	9606.ENSP00000260197	0	0	0	0	0	0	0.54	0.108	0.572
TLR8	ICAM1	4438750	4435501	9606.ENSP00000312082	9606.ENSP00000264832	0	0	0	0	0.087	0	0	0.551	0.572
CASP5	NOD2	4446112	4437679	9606.ENSP00000376849	9606.ENSP00000300589	0	0	0	0	0.175	0.162	0	0.431	0.572
C5AR1	CLEC7A	4441697	4437867	9606.ENSP00000347197	9606.ENSP00000302569	0	0	0	0	0.287	0	0	0.423	0.571
PTPRC	BIN2	4448605	4435736	9606.ENSP00000411355	9606.ENSP00000267012	0	0	0	0	0.571	0	0	0	0.571
CXCR4	ITGAL	4447439	4441903	9606.ENSP00000386884	9606.ENSP00000349252	0	0	0	0	0.145	0	0	0.519	0.571
FCER1G	SPI1	4436828	4433383	9606.ENSP00000289902	9606.ENSP00000227163	0	0	0	0	0.559	0	0	0.067	0.571
CXCR4	SELE	4447439	4440292	9606.ENSP00000386884	9606.ENSP00000331736	0	0	0	0	0	0	0	0.571	0.571
NLRP7	SP140	4450839	4445981	9606.ENSP00000467123	9606.ENSP00000375899	0	0	0	0	0	0	0	0.571	0.571
CD1D	CD27	4443056	4435711	9606.ENSP00000357153	9606.ENSP00000266557	0	0	0	0	0.065	0	0	0.56	0.571
PLCG2	PTPRC	4451677	4448605	9606.ENSP00000482457	9606.ENSP00000411355	0	0	0	0	0.371	0.055	0	0.336	0.571
CD163	CXCL8	4442211	4438229	9606.ENSP00000352071	9606.ENSP00000306512	0	0	0	0	0	0	0	0.571	0.571
CD86	CD53	4440320	4435973	9606.ENSP00000332049	9606.ENSP00000271324	0	0	0	0	0.478	0	0	0.212	0.571
PTPN22	BTLA	4442291	4440498	9606.ENSP00000352833	9606.ENSP00000333919	0	0	0	0	0.522	0	0	0.138	0.57
CD68	GZMB	4434118	4432950	9606.ENSP00000250092	9606.ENSP00000216341	0	0	0	0	0.076	0	0	0.554	0.57
CD274	HMOX1	4445568	4432912	9606.ENSP00000370989	9606.ENSP00000216117	0	0	0	0	0.076	0	0	0.554	0.57
PTGS2	COL10A1	4442894	4439916	9606.ENSP00000356438	9606.ENSP00000327368	0	0	0	0	0.061	0	0	0.561	0.57
FYB	SLA	4449385	4447831	9606.ENSP00000427114	9606.ENSP00000394049	0	0	0	0	0.549	0	0	0.085	0.57
PTPRC	MMP9	4448605	4443919	9606.ENSP00000411355	9606.ENSP00000361405	0	0	0	0	0.104	0	0	0.54	0.57
CYBB	ICAM1	4445083	4435501	9606.ENSP00000367851	9606.ENSP00000264832	0	0	0	0	0.088	0	0	0.548	0.57
CD274	CCL2	4445568	4433339	9606.ENSP00000370989	9606.ENSP00000225831	0	0	0	0	0.091	0	0	0.546	0.569
SASH3	CD53	4441918	4435973	9606.ENSP00000349359	9606.ENSP00000271324	0	0	0	0	0.563	0	0	0.056	0.569
CTLA4	CD226	4438004	4436365	9606.ENSP00000303939	9606.ENSP00000280200	0	0	0	0	0.081	0	0	0.551	0.569
SPI1	CD74	4433383	4432583	9606.ENSP00000227163	9606.ENSP00000009530	0	0	0	0	0.447	0	0	0.252	0.569
CSF2RB	CTSS	4447068	4443237	9606.ENSP00000384053	9606.ENSP00000357981	0	0	0	0	0.5	0	0	0.174	0.569
ALOX5AP	LCP2	4451430	4432628	9606.ENSP00000479870	9606.ENSP00000046794	0	0	0	0	0.569	0	0	0	0.569
ITGAL	LCP2	4441903	4432628	9606.ENSP00000349252	9606.ENSP00000046794	0	0	0	0	0.396	0	0	0.316	0.569
LGR4	PLA2G2D	4445176	4444505	9606.ENSP00000368516	9606.ENSP00000364246	0	0	0	0	0	0	0	0.568	0.568
ICAM1	RELB	4435501	4433157	9606.ENSP00000264832	9606.ENSP00000221452	0	0	0	0	0.201	0	0	0.481	0.568
C5AR1	TLR8	4441697	4438750	9606.ENSP00000347197	9606.ENSP00000312082	0	0	0	0	0.261	0	0	0.44	0.568
S100A8	AQP9	4443164	4433107	9606.ENSP00000357722	9606.ENSP00000219919	0	0	0	0	0.555	0	0	0.07	0.568
SOD2	PTGS2	4450194	4442894	9606.ENSP00000446252	9606.ENSP00000356438	0	0	0	0	0.1	0	0	0.54	0.568
CXCL10	TIMP1	4438146	4433052	9606.ENSP00000305651	9606.ENSP00000218388	0	0	0	0	0.062	0	0	0.558	0.568
SLAMF6	CLEC2B	4443018	4433411	9606.ENSP00000357036	9606.ENSP00000228438	0	0	0	0	0.084	0	0	0.548	0.568
ABCA1	OLR1	4444444	4438475	9606.ENSP00000363868	9606.ENSP00000309124	0	0	0	0	0.063	0	0	0.558	0.568
SKA3	ANLN	4439281	4435644	9606.ENSP00000319417	9606.ENSP00000265748	0	0	0	0	0.543	0	0	0.092	0.567
TREM1	AQP9	4433908	4433107	9606.ENSP00000244709	9606.ENSP00000219919	0	0	0	0	0.54	0	0	0.099	0.567
NLRP3	UCP2	4440784	4438746	9606.ENSP00000337383	9606.ENSP00000312029	0	0	0	0	0.061	0	0	0.558	0.567
CD48	FCGR2B	4451851	4442151	9606.ENSP00000484431	9606.ENSP00000351497	0	0	0	0	0.363	0	0	0.348	0.567
FCGR2B	PLEK	4442151	4433624	9606.ENSP00000351497	9606.ENSP00000234313	0	0	0	0	0.533	0	0	0.111	0.567
NCKAP1L	PLEK	4437010	4433624	9606.ENSP00000293373	9606.ENSP00000234313	0	0	0	0	0.534	0	0	0.108	0.567
CD38	GZMB	4433362	4432950	9606.ENSP00000226279	9606.ENSP00000216341	0	0	0	0	0.076	0	0	0.551	0.567
MMP9	TLR8	4443919	4438750	9606.ENSP00000361405	9606.ENSP00000312082	0	0	0	0	0.26	0	0	0.44	0.567
CD44	CDH5	4448037	4441389	9606.ENSP00000398632	9606.ENSP00000344115	0	0	0	0	0	0	0	0.567	0.567
WAS	APBB1IP	4444767	4444696	9606.ENSP00000365891	9606.ENSP00000365411	0	0	0	0	0.354	0	0	0.358	0.567
CYBB	CCL2	4445083	4433339	9606.ENSP00000367851	9606.ENSP00000225831	0	0	0	0	0.062	0	0	0.558	0.567
CD300A	LILRB1	4442338	4439032	9606.ENSP00000353259	9606.ENSP00000315997	0	0	0	0	0.153	0	0	0.509	0.566
CLSPN	DLGAP5	4438832	4434015	9606.ENSP00000312995	9606.ENSP00000247191	0	0	0	0	0.499	0	0	0.17	0.566
MS4A6A	FCGR2B	4447767	4442151	9606.ENSP00000392770	9606.ENSP00000351497	0	0	0	0	0.54	0	0	0.095	0.566
CD3E	GZMB	4442492	4432950	9606.ENSP00000354566	9606.ENSP00000216341	0	0	0	0	0.214	0	0	0.471	0.566
PTGS2	TIMP1	4442894	4433052	9606.ENSP00000356438	9606.ENSP00000218388	0	0	0	0	0.098	0	0	0.539	0.566
FCGR2B	SPI1	4442151	4433383	9606.ENSP00000351497	9606.ENSP00000227163	0	0	0	0	0.415	0	0	0.29	0.566
PTPN6	FCGR2B	4447701	4442151	9606.ENSP00000391592	9606.ENSP00000351497	0	0	0	0	0.141	0.379	0	0.252	0.566
MMP9	CD163	4443919	4442211	9606.ENSP00000361405	9606.ENSP00000352071	0	0	0	0	0.152	0	0	0.51	0.566
CCL7	TNFAIP6	4445079	4433852	9606.ENSP00000367832	9606.ENSP00000243347	0	0	0	0	0.18	0.336	0	0.267	0.566
STX11	MYO1G	4442912	4434656	9606.ENSP00000356540	9606.ENSP00000258787	0	0	0	0	0.563	0	0	0.049	0.566
FMNL1	CORO1A	4440086	4433064	9606.ENSP00000329219	9606.ENSP00000219150	0	0	0	0	0.289	0.216	0	0.284	0.566
IRF4	CD86	4445477	4440320	9606.ENSP00000370343	9606.ENSP00000332049	0	0	0	0	0.177	0	0	0.494	0.566
THEMIS2	CD53	4444288	4435973	9606.ENSP00000363031	9606.ENSP00000271324	0	0	0	0	0.525	0	0	0.123	0.565
CD37	CD79A	4439789	4433192	9606.ENSP00000325708	9606.ENSP00000221972	0	0	0	0	0.267	0	0	0.431	0.565
CD1D	IFNG	4443056	4433446	9606.ENSP00000357153	9606.ENSP00000229135	0	0	0	0	0	0	0	0.565	0.565
MMP9	CDH5	4443919	4441389	9606.ENSP00000361405	9606.ENSP00000344115	0	0	0	0	0	0	0	0.565	0.565
RNASE2	SPI1	4437950	4433383	9606.ENSP00000303276	9606.ENSP00000227163	0	0	0	0	0.433	0	0	0.265	0.565
SELE	CXCL10	4440292	4438146	9606.ENSP00000331736	9606.ENSP00000305651	0	0	0	0	0.076	0	0	0.549	0.565
PTPRC	SLA	4448605	4447831	9606.ENSP00000411355	9606.ENSP00000394049	0	0	0	0	0.562	0	0	0.045	0.564
BIN2	PLEK	4435736	4433624	9606.ENSP00000267012	9606.ENSP00000234313	0	0	0	0	0.564	0	0	0.042	0.564
IKZF1	CD53	4440277	4435973	9606.ENSP00000331614	9606.ENSP00000271324	0	0	0	0	0.525	0	0	0.118	0.564
PLCG2	PLEK	4451677	4433624	9606.ENSP00000482457	9606.ENSP00000234313	0	0	0	0	0.278	0	0	0.421	0.564
SELE	ANGPT2	4440292	4438957	9606.ENSP00000331736	9606.ENSP00000314897	0	0	0	0	0.089	0.157	0	0.478	0.564
GBP5	GZMB	4443538	4432950	9606.ENSP00000359488	9606.ENSP00000216341	0	0	0	0	0.531	0	0	0.109	0.564
PTPN22	P2RY10	4442291	4432713	9606.ENSP00000352833	9606.ENSP00000171757	0	0	0	0	0.564	0	0	0	0.564
ARHGAP25	TAGAP	4447445	4442799	9606.ENSP00000386911	9606.ENSP00000356033	0	0	0	0.554	0.544	0	0	0.136	0.564
ANPEP	ICAM1	4437626	4435501	9606.ENSP00000300060	9606.ENSP00000264832	0	0	0	0	0.098	0	0	0.537	0.564
HCK	CYBB	4450141	4445083	9606.ENSP00000444986	9606.ENSP00000367851	0	0	0	0	0.48	0.079	0	0.164	0.564
VAV1	BIN2	4451047	4435736	9606.ENSP00000472929	9606.ENSP00000267012	0	0	0	0	0.522	0	0	0.124	0.564
PLK3	ASPM	4443896	4442873	9606.ENSP00000361275	9606.ENSP00000356379	0	0	0	0	0.427	0.109	0	0.215	0.564
CST7	PTPN22	4449115	4442291	9606.ENSP00000420384	9606.ENSP00000352833	0	0	0	0	0.564	0	0	0	0.564
TNFAIP3	IL1A	4451592	4435240	9606.ENSP00000481570	9606.ENSP00000263339	0	0	0	0	0.279	0	0	0.419	0.563
DOCK8	ELMO1	4447871	4438759	9606.ENSP00000394888	9606.ENSP00000312185	0	0	0	0	0.102	0.303	0	0.357	0.563
TNFSF13B	CTLA4	4444645	4438004	9606.ENSP00000365048	9606.ENSP00000303939	0	0	0	0	0.051	0	0	0.559	0.563
SNX20	SELP	4440321	4435297	9606.ENSP00000332062	9606.ENSP00000263686	0	0	0	0	0.111	0	0	0.529	0.563
CYBB	PTGS2	4445083	4442894	9606.ENSP00000367851	9606.ENSP00000356438	0	0	0	0	0.083	0.085	0	0.52	0.563
CD48	FYB	4451851	4449385	9606.ENSP00000484431	9606.ENSP00000427114	0	0	0	0	0.537	0	0	0.094	0.563
[truncated: 1,874 more rows]
